# Supplementary material for: Identification of prognostic hub genes and therapeutic targets for selenium deficiency in chicks model through transcriptome profiling
Source: Sci Rep. 2023 May 29;13:8695. doi: 10.1038/s41598-023-34955-6 (PMC10226025; doi:10.1038/s41598-023-34955-6)
Supplement: Supplementary file 2 — Supplementary Tables. [file 41598_2023_34955_MOESM2_ESM.xlsx]

## Sheet: Title of manuscript&author list
Identification of Prognostic Hub genes and Therapeutic Targets for Selenium Deficiency in Chicks Model through Transcriptome Profiling
Authors
Lakshman Kumar Lingamgunta1,*, Bindu Prasuna Aloor4, Sreenivasulu Dasari1, Ranjani Ramakrishnan2, Mahendran Botlagunta5, Ashok Kumar Madikonda6, Shankar Gopal1, Ankanna Sade3
Affiliations
1Department of Biochemistry, Sri Venkateswara University, Tirupati-517502, Andhra Pradesh, India.
2Department of Virology, Sri Venkateswara University, Tirupati-517502, Andhra Pradesh, India.
3Department of Botany, Sri Venkateswara University, Tirupati-517502, Andhra Pradesh, India.
4Department of Botany, Rayalaseema University, Kurnool-518002, Andhra Pradesh, India.
5School of Biosciences, Engineering and Technology, Vellore Institute of Technology (VIT), Bhopal-466114, Madhya Pradesh, India.
6Department of Biochemistry & Molecular Biology, Central University of Kerala, Kerala-671316, India.
*Corresponding Author
Dr. Lakshman Kumar Lingamgunta
Department of Biochemistry
Sri Venkateswara University
Tirupati-517502, Andhra Pradesh
India.
E-mail: laxman.lingam@gmail.com
Phone No: +91 9182357591

## Sheet: Table S3
Table S3: List of upregulated differentially expressed genes (DEGs)
gene_id	genes	locus	sample_1	sample_2	Sign	FPKM_Control	FPKM_Selenium-deficient group	log2(fold_change)	log2(fold_change)	p_value	q_value	Sign	Description
XLOC_011598	AvBD9	Chr3:107891530-107894588	Control	Selenium-deficient Group	OK	2.40355	235.871	6.61669	6.47829	0.01765	0.773411	no	avian beta-defensin 9 [Source:NCBI gene%3BAcc:414343]
XLOC_017807	ALDOB	ChrZ:65124988-65133725	Control	Selenium-deficient Group	OK	3.01054	162.438	5.75372	7.26453	5e-05	0.0325906	yes	aldolase%2C fructose-bisphosphate B [Source:NCBI gene%3BAcc:427308]
XLOC_017381	ENSGALG00000033139,ENSGALG00000034813,ENSGALG00000035392,ENSGALG00000037641	ChrMT:6361-6643	Control	Selenium-deficient Group	OK	192.205	4780.96	4.63658	7.04646	5e-05	0.0325906	yes	Description not Avl
XLOC_012986	PITX2	Chr4:58157161-58171834	Control	Selenium-deficient Group	OK	0.981111	18.0302	4.19985	3.7639	0.0053	0.48535	no	paired like homeodomain 2 [Source:NCBI gene%3BAcc:395862]
XLOC_008590	ENSGALG00000044735	Chr20:10677566-10679829	Control	Selenium-deficient Group	OK	11.8222	191.517	4.01791	5.2699	0.0004	0.151389	no	uncharacterized LOC771972 [Source:NCBI gene%3BAcc:771972]
XLOC_017644	ENSGALG00000045505	ChrZ:35070169-35074979	Control	Selenium-deficient Group	OK	0.47141	5.40875	3.52024	1.96953	0.04905	0.974367	no	Description not Avl
XLOC_012426	HOXC10	Chr33:1019069-1023653	Control	Selenium-deficient Group	OK	1.53649	17.3734	3.49917	3.74979	0.00915	0.558043	no	homeobox C10 [Source:NCBI gene%3BAcc:770471]
XLOC_012428	HOXC9	Chr33:1034457-1037315	Control	Selenium-deficient Group	OK	15.463	170.893	3.4662	4.65145	0.00045	0.151389	no	homeobox C9 [Source:NCBI gene%3BAcc:425723]
XLOC_018509	ENSGALG00000046194	ChrZ:73542641-73844276	Control	Selenium-deficient Group	OK	0.539838	5.84222	3.43592	2.81288	0.0361	0.911591	no	Description not Avl
XLOC_009501	ENSGALG00000030562	Chr24:3588386-3589541	Control	Selenium-deficient Group	OK	4.46605	37.0466	3.05227	2.97161	0.0245	0.869083	no	Description not Avl
XLOC_010330	ENSGALG00000042963	Chr27:28530-34597	Control	Selenium-deficient Group	OK	8.18944	65.6128	3.00214	4.43638	0.0004	0.151389	no	Description not Avl
XLOC_003798	ENSGALG00000034128	Chr12:1002-18547	Control	Selenium-deficient Group	OK	1.75771	13.5361	2.94504	3.47199	0.00755	0.528403	no	Description not Avl
XLOC_009502	GRIK4	Chr24:3593269-3711248	Control	Selenium-deficient Group	OK	2.52512	19.0921	2.91855	3.51662	0.0048	0.47759	no	glutamate ionotropic receptor kainate type subunit 4 [Source:NCBI gene%3BAcc:419751]
XLOC_013661	SLC7A2	Chr4:63439357-63479725	Control	Selenium-deficient Group	OK	0.405305	3.04999	2.91172	1.62526	0.00835	0.552675	no	solute carrier family 7 member 2 [Source:NCBI gene%3BAcc:422730]
XLOC_012697	ENSGALG00000041125	Chr4:14405328-14405678	Control	Selenium-deficient Group	OK	30.1583	216.67	2.84487	3.24463	0.0102	0.597617	no	Description not Avl
XLOC_012431	HOXC5	Chr33:1074079-1075791	Control	Selenium-deficient Group	OK	6.96546	48.6214	2.8033	3.25675	0.00825	0.552675	no	Description not Avl
XLOC_006713	ENSGALG00000010901	Chr2:30155663-30188860	Control	Selenium-deficient Group	OK	0.686217	4.64861	2.76006	2.96078	0.0072	0.517854	no	ATP binding cassette subfamily B member 5 [Source:NCBI gene%3BAcc:420606]
XLOC_010135	PGC	Chr26:4946917-4950939	Control	Selenium-deficient Group	OK	3.57842	22.6139	2.65982	3.06305	0.01105	0.626307	no	progastricsin (pepsinogen C) [Source:NCBI gene%3BAcc:395690]
XLOC_009528	ZBTB16	Chr24:4467295-4538656	Control	Selenium-deficient Group	OK	4.92496	30.4473	2.62813	3.38745	0.0053	0.48535	no	Description not Avl
XLOC_004574	SDR42E2	Chr14:8674145-8684147	Control	Selenium-deficient Group	OK	2.61936	15.8435	2.59661	3.21992	0.00645	0.494611	no	short chain dehydrogenase/reductase family 42E%2C member 2 [Source:NCBI gene%3BAcc:416618]
XLOC_005233	ENSGALG00000006565	Chr15:8423022-8433268	Control	Selenium-deficient Group	OK	0.896865	5.38614	2.58629	2.58498	0.0312	0.884801	no	gamma-glutamyltransferase 2 [Source:NCBI gene%3BAcc:416945]
XLOC_015486	ANKRD2,HOGA1	Chr6:22311261-22316507	Control	Selenium-deficient Group	OK	3.09667	17.7936	2.52257	2.59125	0.0261	0.884689	no	Description not Avl
XLOC_009165	IFI27L1	Chr23:4357814-4358727	Control	Selenium-deficient Group	OK	225.797	1292.88	2.51749	4.20325	5e-05	0.0325906	yes	Description not Avl
XLOC_011564	ENSGALG00000016570	Chr3:105538304-105551077	Control	Selenium-deficient Group	OK	1.13531	6.47819	2.5125	2.36947	0.04905	0.974367	no	L-gulonolactone oxidase-like [Source:NCBI gene%3BAcc:770996]
XLOC_007317	PSCA	Chr2:148396682-148400734	Control	Selenium-deficient Group	OK	10.6307	60.4186	2.50675	3.42341	0.0024	0.379236	no	glycosylphosphatidylinositol anchored high density lipoprotein binding protein 1 [Source:NCBI gene%3BAcc:420302]
XLOC_009078	ENSGALG00000031183	Chr23:196438-201435	Control	Selenium-deficient Group	OK	4.87423	25.9404	2.41196	3.28456	0.00325	0.419704	no	absent in melanoma 1-like [Source:NCBI gene%3BAcc:419544]
XLOC_010331	ENSGALG00000044142	Chr27:43117-50162	Control	Selenium-deficient Group	OK	1.69888	9.03574	2.41106	2.56181	0.02415	0.864931	no	Description not Avl
XLOC_000598	ENSGALG00000044057	Chr1:74112612-74296685	Control	Selenium-deficient Group	OK	9.91495	51.7329	2.38341	3.22661	0.0048	0.47759	no	Description not Avl
XLOC_016944	ATP13A5	Chr9:13147007-13173536	Control	Selenium-deficient Group	OK	2.31614	11.5411	2.31698	3.15977	0.003	0.406325	no	Description not Avl
XLOC_008772	ENSGALG00000042086	Chr21:6783701-6785535	Control	Selenium-deficient Group	OK	7.93928	39.0865	2.29959	2.52563	0.0274	0.884689	no	Description not Avl
XLOC_016729	TRABD2B	Chr8:22275803-22536305	Control	Selenium-deficient Group	OK	2.34256	11.2863	2.26842	2.62473	0.0221	0.826096	no	TraB domain containing 2B [Source:NCBI gene%3BAcc:424623]
XLOC_015357	ENSGALG00000035579	Chr6:10376263-10384285	Control	Selenium-deficient Group	OK	3.43189	16.1948	2.23846	2.24255	0.0489	0.974367	no	Description not Avl
XLOC_017383	ND6	ChrMT:16107-16775	Control	Selenium-deficient Group	OK	1225.15	5760.22	2.23317	3.2567	0.00245	0.381359	no	NADH dehydrogenase subunit 6 [Source:NCBI gene%3BAcc:39116944]
XLOC_004421	NR3C1	Chr13:17485532-17536237	Control	Selenium-deficient Group	OK	2.9779	13.9479	2.22768	2.85651	0.0054	0.48535	no	nuclear receptor subfamily 3 group C member 1 [Source:NCBI gene%3BAcc:416343]
XLOC_008033	ENSGALG00000040355	Chr2:115687084-115692586	Control	Selenium-deficient Group	OK	34.5097	159.56	2.20903	3.70139	0.0006	0.160446	no	transcription factor 24 [Source:NCBI gene%3BAcc:429524]
XLOC_012288	TRIM54	Chr3:104988817-104992131	Control	Selenium-deficient Group	OK	4.86003	22.3061	2.1984	2.32537	0.03565	0.911259	no	tripartite motif containing 54 [Source:NCBI gene%3BAcc:107053153]
XLOC_003870	OASL	Chr12:3226394-3228407	Control	Selenium-deficient Group	OK	64.1407	294.232	2.19764	3.73623	0.00045	0.151389	no	2'-5'-oligoadenylate synthetase like [Source:NCBI gene%3BAcc:395908]
XLOC_017852	CDO1	ChrZ:72942622-72952484	Control	Selenium-deficient Group	OK	6.16808	28.0359	2.18438	2.96737	0.0059	0.48535	no	cysteine dioxygenase type 1 [Source:NCBI gene%3BAcc:427391]
XLOC_010210	ENSGALG00000000824	Chr27:1532894-1536253	Control	Selenium-deficient Group	OK	4.83087	21.7259	2.16906	2.77339	0.0153	0.735317	no	myosin light chain kinase%2C smooth muscle-like [Source:NCBI gene%3BAcc:428278]
XLOC_011869	ENSGALG00000010419	Chr3:31071329-31074768	Control	Selenium-deficient Group	OK	31.7758	142.671	2.16669	3.48356	0.00105	0.214715	no	Description not Avl
XLOC_002290	ENSGALG00000044778	Chr1:132561118-132564698	Control	Selenium-deficient Group	OK	12.1666	54.0076	2.15023	2.93394	0.0072	0.517854	no	Description not Avl
XLOC_004283	TENM2	Chr13:4816281-5306069	Control	Selenium-deficient Group	OK	4.74627	20.7134	2.1257	3.51756	0.0005	0.158015	no	teneurin transmembrane protein 2 [Source:NCBI gene%3BAcc:373854]
XLOC_011627	ENSGALG00000030963	Chr3:5795-8890	Control	Selenium-deficient Group	OK	4.60933	19.984	2.11622	2.52631	0.01665	0.762289	no	Description not Avl
XLOC_009255	FGR	Chr23:2052998-2064456	Control	Selenium-deficient Group	OK	19.8878	84.3995	2.08535	3.07894	0.0017	0.300497	no	FGR proto-oncogene%2C Src family tyrosine kinase [Source:NCBI gene%3BAcc:777583]
XLOC_006470	RF00012	Chr19:7068140-7090477	Control	Selenium-deficient Group	OK	239.89	1011.68	2.07631	2.16195	0.0449	0.967484	no	Description not Avl
XLOC_013890	FNBP4	Chr5:358397-367796	Control	Selenium-deficient Group	OK	31.8877	134.281	2.07419	3.49965	0.0011	0.216451	no	Description not Avl
XLOC_015584	EBF3	Chr6:34199150-34316515	Control	Selenium-deficient Group	OK	0.960576	4.00684	2.06049	1.9537	0.04605	0.970332	no	early B cell factor 3 [Source:NCBI gene%3BAcc:395175]
XLOC_003652	GNAT1,SEMA3F	Chr12:3167397-3192645	Control	Selenium-deficient Group	OK	9.18128	38.2759	2.05967	3.34321	0.00115	0.218061	no	Description not Avl
XLOC_015991	PARD3B	Chr7:12818947-13182726	Control	Selenium-deficient Group	OK	1.43741	5.91213	2.04021	2.43535	0.01905	0.795679	no	par-3 family cell polarity regulator beta [Source:NCBI gene%3BAcc:426120]
XLOC_003392	ZNF821	Chr11:19972950-19984338	Control	Selenium-deficient Group	OK	74.0437	303.41	2.03482	3.48398	0.0014	0.256151	no	zinc finger protein 821 [Source:NCBI gene%3BAcc:415878]
XLOC_010001	FKBP5	Chr26:67523-84823	Control	Selenium-deficient Group	OK	112.658	461.292	2.03373	3.41352	0.00115	0.218061	no	FK506 binding protein 5 [Source:NCBI gene%3BAcc:421186]
XLOC_003229	SETD6	Chr11:1466696-1470782	Control	Selenium-deficient Group	OK	24.9333	102.031	2.03287	3.40408	0.00095	0.202195	no	SET domain containing 6 [Source:NCBI gene%3BAcc:101750922]
XLOC_011142	AKT3	Chr3:35081759-35226507	Control	Selenium-deficient Group	OK	1.92686	7.75526	2.00892	2.07747	0.0413	0.944157	no	AKT serine/threonine kinase 3 [Source:NCBI gene%3BAcc:421497]
XLOC_003506	ENSGALG00000032428	Chr11:8512209-8515232	Control	Selenium-deficient Group	OK	16.3399	65.1774	1.99598	2.89103	0.0061	0.485625	no	chromosome 11 open reading frame%2C human C19orf12-like [Source:NCBI gene%3BAcc:100858381]
XLOC_001249	CENPJ	Chr1:179310483-179327166	Control	Selenium-deficient Group	OK	0.7454	2.95614	1.98763	2.23929	0.04645	0.970332	no	centromere protein J [Source:NCBI gene%3BAcc:418960]
XLOC_008738	ENSGALG00000010242	Chr21:4871479-4874774	Control	Selenium-deficient Group	OK	8.54679	33.8915	1.98747	2.50349	0.0243	0.864931	no	Description not Avl
XLOC_014061	INCENP	Chr5:17085278-17109145	Control	Selenium-deficient Group	OK	1.23186	4.86825	1.98257	1.98244	0.04245	0.944157	no	inner centromere protein [Source:NCBI gene%3BAcc:396270]
XLOC_002727	CYP11A1	Chr10:2491140-2495357	Control	Selenium-deficient Group	OK	11.0645	43.3359	1.96963	2.84525	0.00715	0.517854	no	cytochrome P450 family 11 subfamily A member 1 [Source:NCBI gene%3BAcc:414838]
XLOC_011241	AKAP12	Chr3:48974016-48992482	Control	Selenium-deficient Group	OK	1.2465	4.874	1.96723	2.71091	0.01285	0.670063	no	A-kinase anchoring protein 12 [Source:NCBI gene%3BAcc:421634]
XLOC_011440	COL12A1	Chr3:81088529-81188721	Control	Selenium-deficient Group	OK	1.01966	3.98457	1.96633	2.61568	0.01155	0.630654	no	collagen type XII alpha 1 chain [Source:NCBI gene%3BAcc:395875]
XLOC_013894	CABP2	Chr5:380958-383539	Control	Selenium-deficient Group	OK	27.6606	108.082	1.96622	2.81746	0.00705	0.517854	no	calcium binding protein 2 [Source:NCBI gene%3BAcc:429967]
XLOC_009362	ENSGALG00000043088	Chr24:245052-250144	Control	Selenium-deficient Group	OK	3.79511	14.8044	1.96381	2.66283	0.01235	0.662949	no	roundabout guidance receptor 4 [Source:NCBI gene%3BAcc:107055040]
XLOC_002432	EPSTI1	Chr1:166655213-166707862	Control	Selenium-deficient Group	OK	12.2054	47.4184	1.95793	3.05014	0.004	0.448559	no	Description not Avl
XLOC_012285	ENSGALG00000042543	Chr3:104942324-104952013	Control	Selenium-deficient Group	OK	6.23884	23.9277	1.93933	2.49205	0.01985	0.806428	no	Description not Avl
XLOC_015016	RASGEF1A	Chr6:4737995-4762047	Control	Selenium-deficient Group	OK	4.02913	15.4386	1.938	2.74588	0.013	0.674512	no	RasGEF domain family member 1A [Source:NCBI gene%3BAcc:423631]
XLOC_012458	MYO1A	Chr33:1582459-1590372	Control	Selenium-deficient Group	OK	2.2706	8.61438	1.92367	2.2628	0.0299	0.884801	no	myosin IA [Source:NCBI gene%3BAcc:396072]
XLOC_003751	PTPRG	Chr12:12750102-13123099	Control	Selenium-deficient Group	OK	1.44352	5.45974	1.91924	2.30827	0.0278	0.884801	no	protein tyrosine phosphatase%2C receptor type G [Source:NCBI gene%3BAcc:374208]
XLOC_005999	ENSGALG00000041778	Chr18:4356338-4359350	Control	Selenium-deficient Group	OK	52.9019	198	1.90411	2.61853	0.0159	0.753732	no	Description not Avl
XLOC_016252	SEC16B	Chr8:6631528-6642933	Control	Selenium-deficient Group	OK	6.59192	24.5128	1.89476	2.78229	0.0069	0.517854	no	SEC16 homolog B%2C endoplasmic reticulum export factor [Source:NCBI gene%3BAcc:424431]
XLOC_001745	ENSGALG00000025881	Chr1:51576858-51607306	Control	Selenium-deficient Group	OK	0.828284	3.0792	1.89436	2.01061	0.04945	0.978585	no	colony stimulating factor 2 receptor beta common subunit [Source:NCBI gene%3BAcc:101750812]
XLOC_002669	ENSGALG00000046049	Chr10:580031-583711	Control	Selenium-deficient Group	OK	24.8679	90.5999	1.86522	3.06679	0.0034	0.422126	no	Description not Avl
XLOC_002509	RASL11A	Chr1:176331604-176332798	Control	Selenium-deficient Group	OK	114.055	408.392	1.84023	3.0367	0.0035	0.424436	no	ras- like family 11 member A [Source:NCBI gene%3BAcc:418932]
XLOC_011894	ENSGALG00000031668	Chr3:33968128-33968655	Control	Selenium-deficient Group	OK	32.0962	114.134	1.83026	2.49016	0.01995	0.806428	no	Description not Avl
XLOC_000603	ENSGALG00000032183	Chr1:75669553-75686134	Control	Selenium-deficient Group	OK	17.8224	62.7388	1.81567	2.19748	0.0369	0.92247	no	Description not Avl
XLOC_002030	CMSS1	Chr1:84593672-84663511	Control	Selenium-deficient Group	OK	8.51391	29.9325	1.81382	2.47172	0.0197	0.806428	no	cms1 ribosomal small subunit homolog (yeast) [Source:NCBI gene%3BAcc:418381]
XLOC_003832	ENSGALG00000029772	Chr12:2362522-2363450	Control	Selenium-deficient Group	OK	44.4724	155.836	1.80904	2.43271	0.01895	0.795679	no	Description not Avl
XLOC_009289	ENSGALG00000043829	Chr23:3229055-3234549	Control	Selenium-deficient Group	OK	9.52479	33.0645	1.79552	2.58875	0.01435	0.709955	no	exostosin like glycosyltransferase 1 [Source:NCBI gene%3BAcc:100859367]
XLOC_004648	ENSGALG00000037551	Chr14:14342341-14345123	Control	Selenium-deficient Group	OK	37.1508	128.533	1.79068	2.87718	0.00615	0.485897	no	Description not Avl
XLOC_002309	FHL2	Chr1:135215429-135269476	Control	Selenium-deficient Group	OK	455.335	1558.28	1.77496	2.50106	0.01605	0.756337	no	four and a half LIM domains 2 [Source:NCBI gene%3BAcc:418726]
XLOC_004259	ARAP3	Chr13:1939271-1953501	Control	Selenium-deficient Group	OK	8.22751	28.1238	1.77327	2.90453	0.0047	0.47759	no	ArfGAP with RhoGAP domain%2C ankyrin repeat and PH domain 3 [Source:NCBI gene%3BAcc:416196]
XLOC_005364	ZNF692	Chr16:230727-236886	Control	Selenium-deficient Group	OK	7.78863	26.5713	1.77043	2.38899	0.02615	0.884689	no	zinc finger protein 692 [Source:NCBI gene%3BAcc:427095]
XLOC_007566	HOXA9	Chr2:32700852-32703521	Control	Selenium-deficient Group	OK	8.32611	28.3189	1.76605	2.55533	0.0146	0.711511	no	homeobox A9 [Source:NCBI gene%3BAcc:396096]
XLOC_013293	ENSGALG00000006851	Chr4:6599256-7006957	Control	Selenium-deficient Group	OK	0.678153	2.29305	1.75759	2.10567	0.038	0.932475	no	protocadherin 11 X-linked [Source:NCBI gene%3BAcc:422264]
XLOC_015974	MPP4	Chr7:11571222-11590227	Control	Selenium-deficient Group	OK	3.27738	11.0732	1.75646	2.18698	0.03955	0.944157	no	membrane palmitoylated protein 4 [Source:NCBI gene%3BAcc:769757]
XLOC_005277	ENSGALG00000007512	Chr15:9968325-9972234	Control	Selenium-deficient Group	OK	55.6328	187.387	1.75201	2.95118	0.0064	0.494412	no	MORC family CW-type zinc finger 1 [Source:NCBI gene%3BAcc:100858829]
XLOC_004308	AFAP1L1	Chr13:8524947-8541984	Control	Selenium-deficient Group	OK	4.83218	16.2623	1.75079	2.27984	0.0292	0.884801	no	actin filament associated protein 1 like 1 [Source:NCBI gene%3BAcc:427621]
XLOC_001752	HMGXB4	Chr1:52189764-52194504	Control	Selenium-deficient Group	OK	12.7466	42.7727	1.74658	2.09429	0.0479	0.97056	no	Description not Avl
XLOC_015809	ENSGALG00000041478	Chr7:23894460-23895170	Control	Selenium-deficient Group	OK	25.9181	86.8473	1.74452	2.53373	0.01425	0.709955	no	Description not Avl
XLOC_015785	CFAP65	Chr7:22451534-22466004	Control	Selenium-deficient Group	OK	9.09888	30.4285	1.74166	2.88993	0.00605	0.48535	no	cilia and flagella associated protein 65 [Source:NCBI gene%3BAcc:424206]
XLOC_009820	ENSGALG00000045917	Chr25:2338088-2339003	Control	Selenium-deficient Group	OK	54.926	183.047	1.73666	2.17596	0.0425	0.944157	no	Description not Avl
XLOC_015136	IFIT5	Chr6:19356960-19360731	Control	Selenium-deficient Group	OK	57.826	192.521	1.73522	2.94883	0.0049	0.47759	no	interferon induced protein with tetratricopeptide repeats 5 [Source:NCBI gene%3BAcc:423790]
XLOC_004762	ENSGALG00000038851	Chr14:6336704-6337816	Control	Selenium-deficient Group	OK	168.619	560.544	1.73306	2.9279	0.0048	0.47759	no	Description not Avl
XLOC_003234	MTSS1L	Chr11:1761865-1771769	Control	Selenium-deficient Group	OK	6.76684	22.3535	1.72395	2.3191	0.0302	0.884801	no	Description not Avl
XLOC_016528	PHGDH	Chr8:4264702-4268005	Control	Selenium-deficient Group	OK	6.15058	20.0878	1.70752	2.08352	0.0404	0.944157	no	Description not Avl
XLOC_006251	ENSGALG00000004637	Chr19:6652848-6660676	Control	Selenium-deficient Group	OK	84.1092	272.702	1.69699	2.9074	0.0042	0.461072	no	sedoheptulokinase [Source:NCBI gene%3BAcc:417607]
XLOC_012126	FHL5	Chr3:73034631-73062348	Control	Selenium-deficient Group	OK	17.0942	55.3856	1.69601	2.80944	0.00595	0.48535	no	four and a half LIM domains 5 [Source:NCBI gene%3BAcc:421803]
XLOC_006720	KLHL7,NUPL2	Chr2:31039143-31070409	Control	Selenium-deficient Group	OK	36.2539	117.357	1.69469	2.69341	0.00585	0.48535	no	Description not Avl
XLOC_014740	ENSGALG00000037493	Chr5:31231182-31232460	Control	Selenium-deficient Group	OK	10.033	32.4699	1.69435	2.12396	0.0458	0.970332	no	Description not Avl
XLOC_016092	VIL1	Chr7:22660692-22665961	Control	Selenium-deficient Group	OK	4.01661	12.9962	1.69404	2.27019	0.0303	0.884801	no	villin 1 [Source:NCBI gene%3BAcc:396423]
XLOC_012901	ENSGALG00000010963	Chr4:46023966-46028293	Control	Selenium-deficient Group	OK	8.30492	26.8369	1.69218	2.27204	0.02535	0.872525	no	estradiol 17-beta-dehydrogenase 11-like [Source:NCBI gene%3BAcc:428754]
XLOC_012430	HOXC6	Chr33:1068343-1070269	Control	Selenium-deficient Group	OK	16.6866	53.8775	1.691	2.2413	0.0249	0.87199	no	homeobox C6 [Source:HGNC Symbol%3BAcc:HGNC:5128]
XLOC_011362	RTN4IP1	Chr3:68260558-68292629	Control	Selenium-deficient Group	OK	22.2148	71.6734	1.68991	2.03731	0.04815	0.97056	no	reticulon 4 interacting protein 1 [Source:NCBI gene%3BAcc:421782]
XLOC_000940	VEGFD	Chr1:122045081-122076797	Control	Selenium-deficient Group	OK	29.5974	95.2655	1.68649	2.79139	0.00485	0.47759	no	vascular endothelial growth factor D [Source:NCBI gene%3BAcc:395255]
XLOC_006135	ENSGALG00000033320	Chr19:55590-60331	Control	Selenium-deficient Group	OK	981.321	3157.65	1.68606	2.52816	0.01445	0.709955	no	uncharacterized LOC101751399 [Source:NCBI gene%3BAcc:101751399]
XLOC_013886	ENSGALG00000045529	Chr5:303490-304391	Control	Selenium-deficient Group	OK	43.6632	139.9	1.67991	2.29731	0.029	0.884801	no	RAB15%2C member RAS oncogene family [Source:NCBI gene%3BAcc:429955]
XLOC_016118	HSPBAP1	Chr7:26599880-26632935	Control	Selenium-deficient Group	OK	8.53932	27.2008	1.67146	2.43852	0.01765	0.773411	no	HSPB1 associated protein 1 [Source:NCBI gene%3BAcc:424245]
XLOC_014592	RAB3IL1	Chr5:16802945-16816245	Control	Selenium-deficient Group	OK	15.1802	48.3512	1.67136	2.57108	0.01245	0.662949	no	RAB3A interacting protein like 1 [Source:NCBI gene%3BAcc:423123]
XLOC_011143	ENSGALG00000034893	Chr3:35230990-35233702	Control	Selenium-deficient Group	OK	6.07954	19.3638	1.67133	2.2553	0.02915	0.884801	no	Description not Avl
XLOC_003345	CRISPLD2	Chr11:17142609-17163354	Control	Selenium-deficient Group	OK	7.6664	24.3467	1.66711	2.27865	0.03275	0.890476	no	cysteine rich secretory protein LCCL domain containing 2 [Source:NCBI gene%3BAcc:415818]
XLOC_003968	WDR6	Chr12:11672102-11681256	Control	Selenium-deficient Group	OK	28.4909	90.4059	1.66591	2.28757	0.02325	0.856799	no	WD repeat domain 6 [Source:NCBI gene%3BAcc:416060]
XLOC_003966	KLHDC8B	Chr12:11553068-11555613	Control	Selenium-deficient Group	OK	31.6266	99.6653	1.65595	2.65989	0.0099	0.586263	no	kelch domain containing 8B [Source:NCBI gene%3BAcc:416054]
XLOC_006378	RASA4	Chr19:4142036-4148992	Control	Selenium-deficient Group	OK	49.441	155.499	1.65313	2.83926	0.0063	0.490319	no	Description not Avl
XLOC_006082	RNF213	Chr18:9594759-9619312	Control	Selenium-deficient Group	OK	0.666377	2.08338	1.64452	2.08047	0.03505	0.900336	no	ring finger protein 213 [Source:NCBI gene%3BAcc:422080]
XLOC_010394	PLCD3	Chr27:1507913-1513516	Control	Selenium-deficient Group	OK	22.637	70.5296	1.63954	2.65182	0.01195	0.645733	no	phospholipase C delta 3 [Source:NCBI gene%3BAcc:428279]
XLOC_013225	SHROOM4	Chr4:1864532-1871303	Control	Selenium-deficient Group	OK	14.2874	44.51	1.63939	2.63278	0.01265	0.662949	no	shroom family member 4 [Source:NCBI gene%3BAcc:777072]
XLOC_005159	ENSGALG00000040131	Chr15:5480119-5490941	Control	Selenium-deficient Group	OK	11.2398	34.7938	1.63022	2.51788	0.01875	0.795679	no	calcium/calmodulin dependent protein kinase kinase 2 [Source:NCBI gene%3BAcc:396405]
XLOC_011870	RASGRP3	Chr3:31145551-31183812	Control	Selenium-deficient Group	OK	13.8283	42.7033	1.62673	2.46418	0.01915	0.795679	no	RAS guanyl releasing protein 3 [Source:NCBI gene%3BAcc:421460]
XLOC_003864	SEMA3G	Chr12:3114600-3121990	Control	Selenium-deficient Group	OK	7.64543	23.5571	1.62349	2.29176	0.02535	0.872525	no	semaphorin 3G [Source:NCBI gene%3BAcc:415945]
XLOC_005647	TNC	Chr17:3145479-3214636	Control	Selenium-deficient Group	OK	5.62088	17.2609	1.61864	2.58267	0.0107	0.616521	no	tenascin C [Source:NCBI gene%3BAcc:396440]
XLOC_009772	ENSGALG00000037869	Chr25:1686533-1700288	Control	Selenium-deficient Group	OK	83.5632	255.64	1.61317	2.76117	0.00475	0.47759	no	atrial natriuretic peptide receptor 1-like [Source:NCBI gene%3BAcc:107055115]
XLOC_010502	DHX58	Chr27:5245707-5249520	Control	Selenium-deficient Group	OK	7.46888	22.8484	1.61313	2.1919	0.03505	0.900336	no	DExH-box helicase 58 [Source:NCBI gene%3BAcc:100858653]
XLOC_009722	ENSGALG00000000048	Chr25:2898319-2906240	Control	Selenium-deficient Group	OK	4.29171	13.0953	1.60942	2.35934	0.0241	0.864931	no	V-type proton ATPase catalytic subunit A-like [Source:NCBI gene%3BAcc:776719]
XLOC_008980	ENSGALG00000044866	Chr22:2485552-2489719	Control	Selenium-deficient Group	OK	9.70153	29.3427	1.59672	2.33446	0.02515	0.872525	no	disintegrin and metalloproteinase domain-containing protein 2-like [Source:NCBI gene%3BAcc:107057394]
XLOC_005464	ENG	Chr17:5421140-5429875	Control	Selenium-deficient Group	OK	27.9983	84.4924	1.59348	2.62478	0.0098	0.586263	no	endoglin [Source:NCBI gene%3BAcc:771557]
XLOC_005593	ENSGALG00000041853	Chr17:539382-548500	Control	Selenium-deficient Group	OK	64.9846	195.688	1.59038	2.69987	0.0082	0.552675	no	Description not Avl
XLOC_000211	ENSGALG00000040284	Chr1:35313783-35314607	Control	Selenium-deficient Group	OK	83.9647	249.958	1.57383	2.62339	0.01055	0.61467	no	Description not Avl
XLOC_009192	NDUFS5	Chr23:5350670-5351689	Control	Selenium-deficient Group	OK	216.444	642.043	1.56867	2.69668	0.0087	0.552675	no	NADH:ubiquinone oxidoreductase subunit S5 [Source:NCBI gene%3BAcc:771510]
XLOC_011676	ENSGALG00000033567	Chr3:4359631-4360856	Control	Selenium-deficient Group	OK	19.7201	58.4167	1.56671	2.09773	0.0471	0.97056	no	Description not Avl
XLOC_004604	RGS11	Chr14:12289814-12294043	Control	Selenium-deficient Group	OK	17.2259	50.5787	1.55395	2.34714	0.02485	0.87199	no	regulator of G-protein signaling 11 [Source:NCBI gene%3BAcc:395621]
XLOC_010897	ENSGALG00000041287	Chr3:3824070-3825883	Control	Selenium-deficient Group	OK	14.8017	43.3356	1.54979	2.25624	0.02655	0.884689	no	Description not Avl
XLOC_016095	SLC11A1	Chr7:22674384-22678942	Control	Selenium-deficient Group	OK	9.43441	27.6084	1.5491	2.1038	0.02995	0.884801	no	solute carrier family 11 member 1 [Source:NCBI gene%3BAcc:395811]
XLOC_014051	MPEG1	Chr5:16906935-16909098	Control	Selenium-deficient Group	OK	9.16907	26.719	1.54302	2.21152	0.03115	0.884801	no	Description not Avl
XLOC_003581	SPATA2L	Chr11:19009395-19010713	Control	Selenium-deficient Group	OK	18.8063	54.3863	1.53202	2.02089	0.0468	0.970332	no	Description not Avl
XLOC_005621	ENTPD8	Chr17:1407212-1416410	Control	Selenium-deficient Group	OK	5.92277	17.0092	1.52197	2.07425	0.0419	0.944157	no	ectonucleoside triphosphate diphosphohydrolase 8 [Source:NCBI gene%3BAcc:374095]
XLOC_007398	KIF9	Chr2:3971606-3992312	Control	Selenium-deficient Group	OK	16.7626	47.8555	1.51344	2.51842	0.01375	0.70205	no	kinesin family member 9 [Source:NCBI gene%3BAcc:420405]
XLOC_001500	MAPK12	Chr1:20367872-20396572	Control	Selenium-deficient Group	OK	7.79313	22.2018	1.5104	2.00975	0.0486	0.97284	no	mitogen-activated protein kinase 12 [Source:NCBI gene%3BAcc:769763]
XLOC_003698	NCKIPSD	Chr12:8989762-9025973	Control	Selenium-deficient Group	OK	11.6964	33.1964	1.50496	2.42563	0.0153	0.735317	no	NCK interacting protein with SH3 domain [Source:NCBI gene%3BAcc:770439]
XLOC_003844	MST1R	Chr12:2557712-2564932	Control	Selenium-deficient Group	OK	6.25714	17.7275	1.50241	2.16277	0.0403	0.944157	no	macrophage stimulating 1 receptor [Source:NCBI gene%3BAcc:427573]
XLOC_015161	CPN1	Chr6:22028325-22034788	Control	Selenium-deficient Group	OK	32.1912	91.1821	1.50208	2.31975	0.02135	0.824043	no	carboxypeptidase N subunit 1 [Source:NCBI gene%3BAcc:769143]
XLOC_013012	ENSGALG00000013615	Chr4:63378447-63410322	Control	Selenium-deficient Group	OK	24.8076	70.1041	1.49872	2.49469	0.0113	0.629623	no	microtubule associated tumor suppressor 1 [Source:NCBI gene%3BAcc:422729]
XLOC_000920	ACOT9	Chr1:118326153-118347013	Control	Selenium-deficient Group	OK	12.7742	35.6715	1.48154	2.44747	0.01445	0.709955	no	acyl-CoA thioesterase 9 [Source:NCBI gene%3BAcc:418600]
XLOC_003060	ENSGALG00000004788	Chr10:9141565-9183149	Control	Selenium-deficient Group	OK	40.3749	112.724	1.48127	2.26074	0.024	0.864931	no	Description not Avl
XLOC_003820	RASSF1	Chr12:1457144-1461369	Control	Selenium-deficient Group	OK	47.6254	132.651	1.47783	2.32639	0.0221	0.826096	no	Ras association domain family member 1 [Source:NCBI gene%3BAcc:101750777]
XLOC_003651	RBM10	Chr12:3142545-3157760	Control	Selenium-deficient Group	OK	456.608	1267.31	1.47274	2.10003	0.0405	0.944157	no	RNA binding motif protein 10 [Source:NCBI gene%3BAcc:415947]
XLOC_003688	CACNA2D3	Chr12:7323309-7733469	Control	Selenium-deficient Group	OK	4.69792	13.0214	1.47079	2.24806	0.0285	0.884801	no	calcium voltage-gated channel auxiliary subunit alpha2delta 3 [Source:NCBI gene%3BAcc:415996]
XLOC_015797	TNS1	Chr7:22734388-22773379	Control	Selenium-deficient Group	OK	40.186	111.372	1.47062	2.50249	0.01155	0.630654	no	tensin 1 [Source:NCBI gene%3BAcc:396439]
XLOC_007514	PON2	Chr2:23875665-23895602	Control	Selenium-deficient Group	OK	3.47318	9.6099	1.46826	1.8779	0.0333	0.890476	no	Description not Avl
XLOC_010942	COMMD1	Chr3:8983258-9052594	Control	Selenium-deficient Group	OK	114.139	313.572	1.45801	1.90001	0.041	0.944157	no	copper metabolism domain containing 1 [Source:NCBI gene%3BAcc:769006]
XLOC_004567	TMC5	Chr14:8539865-8565249	Control	Selenium-deficient Group	OK	7.51392	20.4517	1.44458	2.19609	0.03165	0.884801	no	transmembrane channel like 5 [Source:NCBI gene%3BAcc:416611]
XLOC_015645	ENSGALG00000030635	Chr7:7918156-7919078	Control	Selenium-deficient Group	OK	62.3234	168.971	1.43893	2.38034	0.01675	0.762289	no	Description not Avl
XLOC_012616	FHL1	Chr4:4248503-4258576	Control	Selenium-deficient Group	OK	150.307	407.308	1.43821	2.38755	0.0216	0.824043	no	four and a half LIM domains 1 [Source:NCBI gene%3BAcc:770787]
XLOC_005538	COL5A1	Chr17:7910287-8039020	Control	Selenium-deficient Group	OK	16.9316	45.5624	1.42812	2.40155	0.01725	0.762289	no	collagen type V alpha 1 chain [Source:NCBI gene%3BAcc:395568]
XLOC_005057	ENSGALG00000028830	Chr15:9946952-9949387	Control	Selenium-deficient Group	OK	41.0436	110.314	1.42638	2.28443	0.0269	0.884689	no	cilia and flagella associated protein 73 [Source:NCBI gene%3BAcc:770540]
XLOC_012596	SLC7A3	Chr4:2442373-2449919	Control	Selenium-deficient Group	OK	13.0498	34.9427	1.42096	2.22825	0.0246	0.869673	no	solute carrier family 7 member 3 [Source:NCBI gene%3BAcc:422213]
XLOC_002801	ENSGALG00000035135	Chr10:8827015-8828050	Control	Selenium-deficient Group	OK	57.5963	154.131	1.42011	2.37497	0.02165	0.824043	no	Description not Avl
XLOC_000629	ENSGALG00000014490	Chr1:77239260-77244825	Control	Selenium-deficient Group	OK	23.8954	63.9043	1.41918	2.19955	0.03315	0.890476	no	prolyl 3-hydroxylase 3 [Source:NCBI gene%3BAcc:418289]
XLOC_009034	TTI2	Chr22:1625806-1629203	Control	Selenium-deficient Group	OK	21.4064	57.1824	1.41753	2.13222	0.0323	0.888804	no	TELO2 interacting protein 2 [Source:NCBI gene%3BAcc:426923]
XLOC_009566	ENSGALG00000007833	Chr24:5765419-5775028	Control	Selenium-deficient Group	OK	47.4359	125.542	1.40412	2.36988	0.02175	0.824839	no	tetratricopeptide repeat domain 12 [Source:NCBI gene%3BAcc:770784]
XLOC_003826	ENSGALG00000039630	Chr12:1716990-1720842	Control	Selenium-deficient Group	OK	35.728	94.4286	1.40217	2.17471	0.03715	0.92247	no	Description not Avl
XLOC_009191	AZIN2	Chr23:5344810-5350016	Control	Selenium-deficient Group	OK	27.2385	71.9469	1.40129	2.28277	0.02425	0.864931	no	arginine decarboxylase [Source:NCBI gene%3BAcc:428228]
XLOC_013868	DYSF	Chr4:91217009-91267485	Control	Selenium-deficient Group	OK	5.29094	13.926	1.39619	2.17533	0.029	0.884801	no	dysferlin [Source:NCBI gene%3BAcc:425353]
XLOC_016544	FMO3	Chr8:4824821-4831264	Control	Selenium-deficient Group	OK	11.4915	30.1138	1.38985	2.06862	0.0344	0.900336	no	flavin containing monooxygenase 3 [Source:NCBI gene%3BAcc:395267]
XLOC_008493	DBNDD2	Chr20:5248042-5254471	Control	Selenium-deficient Group	OK	155.537	406.587	1.38631	2.35604	0.0185	0.795679	no	Description not Avl
XLOC_005806	EXOC7	Chr18:4549301-4569621	Control	Selenium-deficient Group	OK	66.3058	171.992	1.37514	2.28737	0.02715	0.884689	no	exocyst complex component 7 [Source:NCBI gene%3BAcc:417361]
XLOC_008992	ACTG2	Chr22:2844725-2847392	Control	Selenium-deficient Group	OK	142.736	369.619	1.37269	2.37182	0.0189	0.795679	no	actin%2C gamma 2%2C smooth muscle%2C enteric [Source:NCBI gene%3BAcc:396084]
XLOC_009687	MSTO1	Chr25:2252871-2256281	Control	Selenium-deficient Group	OK	25.6492	66.3034	1.37017	2.16482	0.03415	0.900336	no	misato 1%2C mitochondrial distribution and morphology regulator [Source:NCBI gene%3BAcc:425066]
XLOC_000279	ENSGALG00000030047	Chr1:46705649-46706498	Control	Selenium-deficient Group	OK	78.9227	203.454	1.36619	2.12348	0.03935	0.944157	no	Description not Avl
XLOC_003877	ATRIP	Chr12:3281635-3301252	Control	Selenium-deficient Group	OK	11.1066	28.5916	1.36418	2.04013	0.04365	0.951456	no	ATR interacting protein [Source:NCBI gene%3BAcc:415949]
XLOC_003774	TRNT1	Chr12:18141431-18145067	Control	Selenium-deficient Group	OK	25.4569	65.2945	1.3589	2.1897	0.03175	0.884801	no	tRNA nucleotidyl transferase 1 [Source:NCBI gene%3BAcc:416103]
XLOC_010913	PTK7	Chr3:4399059-4424446	Control	Selenium-deficient Group	OK	46.3261	118.427	1.35411	2.34	0.01825	0.793039	no	protein tyrosine kinase 7 (inactive) [Source:NCBI gene%3BAcc:421257]
XLOC_016943	ATP13A4	Chr9:13108723-13142104	Control	Selenium-deficient Group	OK	19.6157	50.1324	1.35373	2.31249	0.02135	0.824043	no	ATPase 13A4 [Source:NCBI gene%3BAcc:424901]
XLOC_010600	PALM	Chr28:2775251-2789996	Control	Selenium-deficient Group	OK	9.02229	23.0247	1.35162	1.96875	0.04885	0.974367	no	paralemmin [Source:NCBI gene%3BAcc:101750199]
XLOC_005713	EGFL7	Chr17:8230688-8245326	Control	Selenium-deficient Group	OK	67.0842	170.996	1.34992	2.27968	0.02535	0.872525	no	EGF like domain multiple 7 [Source:NCBI gene%3BAcc:417137]
XLOC_015548	FAM204A	Chr6:29664214-29679762	Control	Selenium-deficient Group	OK	44.9806	114.435	1.34715	2.24538	0.027	0.884689	no	family with sequence similarity 204 member A [Source:NCBI gene%3BAcc:423925]
XLOC_008287	ENSGALG00000034387	Chr20:5672585-5702908	Control	Selenium-deficient Group	OK	32.0964	81.2272	1.33955	2.11655	0.0393	0.944157	no	Description not Avl
XLOC_017127	CCDC61	Chr9:3427460-3430996	Control	Selenium-deficient Group	OK	90.6952	229.241	1.33777	2.27128	0.02195	0.826096	no	coiled-coil domain containing 61 [Source:NCBI gene%3BAcc:424880]
XLOC_002957	RBPMS2	Chr10:1024393-1045984	Control	Selenium-deficient Group	OK	64.5499	162.372	1.33082	2.28852	0.0179	0.781084	no	RNA binding protein%2C mRNA processing factor 2 [Source:NCBI gene%3BAcc:395678]
XLOC_007042	IFI6	Chr2:90026992-90030445	Control	Selenium-deficient Group	OK	291.307	731.674	1.32866	2.2788	0.02565	0.877062	no	interferon alpha inducible protein 6 [Source:NCBI gene%3BAcc:403120]
XLOC_005889	FAAP100	Chr18:9269107-9274769	Control	Selenium-deficient Group	OK	25.5151	64.077	1.32846	2.20494	0.0287	0.884801	no	Fanconi anemia core complex associated protein 100 [Source:NCBI gene%3BAcc:100049617]
XLOC_004873	ENSGALG00000035029	Chr14:14301196-14306560	Control	Selenium-deficient Group	OK	39.6107	98.194	1.30975	2.12629	0.04065	0.944157	no	vaccinia related kinase 3 [Source:NCBI gene%3BAcc:770440]
XLOC_004623	WDR90	Chr14:13160826-13181241	Control	Selenium-deficient Group	OK	16.0909	39.8663	1.30892	2.20206	0.02635	0.884689	no	WD repeat domain 90 [Source:NCBI gene%3BAcc:416407]
XLOC_004967	TRAFD1	Chr15:6349137-6358544	Control	Selenium-deficient Group	OK	18.8846	46.7505	1.30777	2.20404	0.0266	0.884689	no	TRAF-type zinc finger domain containing 1 [Source:NCBI gene%3BAcc:416884]
XLOC_011398	ENSGALG00000038685	Chr3:75810256-75814383	Control	Selenium-deficient Group	OK	31.0139	76.5155	1.30284	2.11848	0.0421	0.944157	no	Description not Avl
XLOC_014039	IRF7	Chr5:15845876-15849344	Control	Selenium-deficient Group	OK	31.2578	77.0983	1.30248	2.14961	0.03005	0.884801	no	interferon regulatory factor 7 [Source:NCBI gene%3BAcc:396330]
XLOC_001599	CSRP2	Chr1:38237619-38245641	Control	Selenium-deficient Group	OK	43.3769	106.687	1.29838	2.05375	0.0374	0.926472	no	cysteine and glycine rich protein 2 [Source:NCBI gene%3BAcc:396128]
XLOC_008593	ACOT8	Chr20:10717673-10719929	Control	Selenium-deficient Group	OK	42.9847	105.628	1.2971	2.1293	0.03305	0.890476	no	acyl-CoA thioesterase 8 [Source:NCBI gene%3BAcc:419303]
XLOC_008164	ENSGALG00000035210	Chr2:138603243-138604901	Control	Selenium-deficient Group	OK	91.4119	223.91	1.29247	2.15338	0.03255	0.890476	no	Description not Avl
XLOC_004854	EEF2KMT	Chr14:13449797-13454228	Control	Selenium-deficient Group	OK	29.5699	71.9847	1.28356	2.07393	0.04305	0.948291	no	eukaryotic elongation factor 2 lysine methyltransferase [Source:NCBI gene%3BAcc:416392]
XLOC_013599	ENSGALG00000032575,ENSGALG00000045707	Chr4:54093844-54102114	Control	Selenium-deficient Group	OK	37.0637	90.0964	1.28146	2.15104	0.02885	0.884801	no	Description not Avl
XLOC_006127	GGA3	Chr18:10795224-10814127	Control	Selenium-deficient Group	OK	37.5924	91.1242	1.27739	2.17108	0.0359	0.911591	no	golgi associated%2C gamma adaptin ear containing%2C ARF binding protein 3 [Source:NCBI gene%3BAcc:422121]
XLOC_008440	MYL9	Chr20:488106-494909	Control	Selenium-deficient Group	OK	508.971	1231.2	1.27441	2.03472	0.0396	0.944157	no	myosin%2C light chain 9%2C regulatory [Source:NCBI gene%3BAcc:396215]
XLOC_005465	SH2D3C	Chr17:5445349-5461686	Control	Selenium-deficient Group	OK	13.3206	32.2003	1.27342	1.98178	0.04655	0.970332	no	SH2 domain containing 3C [Source:NCBI gene%3BAcc:417225]
XLOC_000855	MX1	Chr1:108921072-108942022	Control	Selenium-deficient Group	OK	48.6117	116.469	1.26058	2.1651	0.03425	0.900336	no	myxovirus (influenza virus) resistance 1%2C interferon-inducible protein p78 (mouse) [Source:NCBI gene%3BAcc:395313]
XLOC_009014	ARHGAP25	Chr22:300018-316574	Control	Selenium-deficient Group	OK	10.5603	25.1411	1.25139	2.01221	0.04945	0.978585	no	Rho GTPase activating protein 25 [Source:NCBI gene%3BAcc:419516]
XLOC_004326	PDLIM7	Chr13:10155463-10172647	Control	Selenium-deficient Group	OK	74.102	175.629	1.24495	2.07576	0.0319	0.884801	no	PDZ and LIM domain 7 [Source:NCBI gene%3BAcc:416362]
XLOC_005834	HLF	Chr18:5980975-6011456	Control	Selenium-deficient Group	OK	34.552	81.7684	1.24278	2.09706	0.0437	0.951456	no	HLF%2C PAR bZIP transcription factor [Source:NCBI gene%3BAcc:417395]
XLOC_017016	TBL1XR1	Chr9:17991353-18078753	Control	Selenium-deficient Group	OK	8.45203	19.9369	1.23807	2.04403	0.04135	0.944157	no	transducin beta like 1 X-linked receptor 1 [Source:NCBI gene%3BAcc:426284]
XLOC_007922	TUBB6	Chr2:97461400-97469405	Control	Selenium-deficient Group	OK	114.824	269.863	1.23281	2.0359	0.0408	0.944157	no	tubulin beta 6 class V [Source:NCBI gene%3BAcc:421037]
XLOC_014435	TCIRG1	Chr5:265259-270932	Control	Selenium-deficient Group	OK	46.1057	107.018	1.21484	2.0852	0.0425	0.944157	no	T-cell immune regulator 1%2C ATPase H+ transporting V0 subunit a3 [Source:NCBI gene%3BAcc:395472]
XLOC_017312	SERPINI1	Chr9:20661325-20700365	Control	Selenium-deficient Group	OK	30.3788	70.0912	1.20617	2.01137	0.04255	0.944157	no	serpin family I member 1 [Source:NCBI gene%3BAcc:425002]
XLOC_011170	TARBP1	Chr3:38573515-38605829	Control	Selenium-deficient Group	OK	9.83702	22.6296	1.20192	1.9968	0.0483	0.97056	no	TAR (HIV-1) RNA binding protein 1 [Source:NCBI gene%3BAcc:421517]
XLOC_011860	ENSGALG00000030587	Chr3:30388736-30402788	Control	Selenium-deficient Group	OK	18.6406	42.866	1.20138	2.04436	0.03705	0.92247	no	spectrin beta chain%2C brain 4-like [Source:NCBI gene%3BAcc:421441]
XLOC_001940	CSTA	Chr1:76773165-76778171	Control	Selenium-deficient Group	OK	186.257	428.182	1.20093	1.99315	0.04995	0.983016	no	cystatin A [Source:NCBI gene%3BAcc:418268]
XLOC_003174	MAN2A2	Chr10:20112154-20120973	Control	Selenium-deficient Group	OK	16.5173	37.9145	1.19877	1.99775	0.04635	0.970332	no	mannosidase alpha class 2A member 2 [Source:NCBI gene%3BAcc:415585]
XLOC_002991	CLK3	Chr10:2406128-2414549	Control	Selenium-deficient Group	OK	39.6328	90.8712	1.19713	2.02189	0.04185	0.944157	no	CDC like kinase 3 [Source:NCBI gene%3BAcc:415295]
XLOC_003863	BAP1	Chr12:3100373-3112954	Control	Selenium-deficient Group	OK	22.5824	51.3254	1.18447	2.00413	0.0415	0.944157	no	BRCA1 associated protein 1 [Source:NCBI gene%3BAcc:415944]
XLOC_005130	SFSWAP	Chr15:2791349-2832002	Control	Selenium-deficient Group	OK	34.1074	77.4558	1.18329	2.0198	0.04	0.944157	no	splicing factor SWAP homolog [Source:NCBI gene%3BAcc:416802]
XLOC_010317	VPS25	Chr27:5455242-5457650	Control	Selenium-deficient Group	OK	104.77	235.163	1.16643	1.99432	0.04775	0.97056	no	vacuolar protein sorting 25 homolog [Source:NCBI gene%3BAcc:420021]
XLOC_007662	ENSGALG00000041819	Chr2:44827136-44828727	Control	Selenium-deficient Group	OK	105.745	237.024	1.16444	1.97339	0.0458	0.970332	no	Description not Avl
XLOC_004430	CDC23	Chr13:18174551-18186230	Control	Selenium-deficient Group	OK	26.5903	59.2192	1.15516	1.97392	0.0473	0.97056	no	cell division cycle 23 [Source:NCBI gene%3BAcc:771857]
XLOC_008642	SLC9A8	Chr20:14043272-14065934	Control	Selenium-deficient Group	OK	66.0281	146.293	1.14771	1.93869	0.04485	0.967484	no	solute carrier family 9 member A8 [Source:NCBI gene%3BAcc:419356]
XLOC_004180	CLK4	Chr13:14125184-14134175	Control	Selenium-deficient Group	OK	128.12	281.808	1.13722	1.91285	0.04745	0.97056	no	CDC like kinase 4 [Source:NCBI gene%3BAcc:416295]
XLOC_010214	GPATCH8	Chr27:1679274-1709692	Control	Selenium-deficient Group	OK	35.8656	78.6211	1.13231	1.95593	0.04365	0.951456	no	G-patch domain containing 8 [Source:NCBI gene%3BAcc:426522]

## Sheet: Table S4
Table S4: List of downregulated differentially expressed genes (DEGs)
gene_id	genes	locus	sample_1	sample_2	Sign	FPKM_Control	FPKM_Selenium-deficient Group	log2(fold_change)	log2(fold_change)	p_value	q_value	Sign	Description
XLOC_014540	USH1C	Chr5:11938572-11982935	Control	Selenium-deficient Group	OK	9.84651	0.552351	-4.15596	-3.84649	0.0185	0.795679	no	USH1 protein network component harmonin [Source:NCBI gene%3BAcc:423073]
XLOC_000844	KCNJ15	Chr1:107539723-107541289	Control	Selenium-deficient Group	OK	25.4539	1.93192	-3.71978	-3.98366	0.0076	0.528403	no	potassium inwardly rectifying channel subfamily J member 15 [Source:NCBI gene%3BAcc:427984]
XLOC_005365	KIFC1	Chr16:238279-378917	Control	Selenium-deficient Group	OK	94.7645	8.14269	-3.54077	-3.25423	0.009	0.555391	no	kinesin family member C1 [Source:NCBI gene%3BAcc:417037]
XLOC_011360	CD24	Chr3:68172466-68176409	Control	Selenium-deficient Group	OK	70.7816	6.21658	-3.50918	-5.31069	5e-05	0.0325906	yes	CD24 molecule [Source:NCBI gene%3BAcc:100859742]
XLOC_007083	TMEM200C	Chr2:100224354-100225974	Control	Selenium-deficient Group	OK	29.7934	2.78111	-3.42126	-3.84912	0.0049	0.47759	no	transmembrane protein 200C [Source:HGNC Symbol%3BAcc:HGNC:37208]
XLOC_013643	SLC39A8	Chr4:61121024-61141216	Control	Selenium-deficient Group	OK	30.0294	2.91291	-3.36584	-3.98331	0.004	0.448559	no	solute carrier family 39 member 8 [Source:NCBI gene%3BAcc:430411]
XLOC_001561	AMIGO2	Chr1:31248895-31258419	Control	Selenium-deficient Group	OK	29.4563	2.8847	-3.35209	-4.35998	0.0007	0.177515	no	adhesion molecule with Ig like domain 2 [Source:NCBI gene%3BAcc:417810]
XLOC_008875	ENSGALG00000044688	Chr21:4838411-4840380	Control	Selenium-deficient Group	OK	43.0464	4.63883	-3.21406	-3.35326	0.0172	0.762289	no	Description not Avl
XLOC_013563	CLDN23	Chr4:49904520-49905204	Control	Selenium-deficient Group	OK	42.2942	4.91054	-3.10651	-3.02405	0.0216	0.824043	no	claudin 23 [Source:NCBI gene%3BAcc:428756]
XLOC_000931	ADGRG2	Chr1:120395078-120415594	Control	Selenium-deficient Group	OK	3.44057	0.402821	-3.09444	-2.60401	0.01645	0.762289	no	adhesion G protein-coupled receptor G2 [Source:NCBI gene%3BAcc:418611]
XLOC_006889	DCDC2	Chr2:58072386-58131805	Control	Selenium-deficient Group	OK	28.0263	3.32852	-3.07383	-4.88192	5e-05	0.0325906	yes	doublecortin domain containing 2 [Source:NCBI gene%3BAcc:420821]
XLOC_003974	FAM3D	Chr12:11897290-11901425	Control	Selenium-deficient Group	OK	41.6143	5.01853	-3.05174	-3.61163	0.0066	0.502419	no	family with sequence similarity 3%2C member D [Source:NCBI gene%3BAcc:416069]
XLOC_002628	FOLR1	Chr1:194532763-194535871	Control	Selenium-deficient Group	OK	84.0484	10.1479	-3.05004	-4.59667	0.00015	0.0823342	no	folate receptor 1 [Source:NCBI gene%3BAcc:395638]
XLOC_005789	ENSGALG00000046130	Chr18:3737834-3740420	Control	Selenium-deficient Group	OK	31.0029	3.75185	-3.04673	-3.20335	0.0167	0.762289	no	Description not Avl
XLOC_009310	GJB3	Chr23:4466716-4467490	Control	Selenium-deficient Group	OK	19.8782	2.44151	-3.02534	-2.71678	0.0329	0.890476	no	Description not Avl
XLOC_010735	ENSGALG00000044661	Chr28:1271206-1272845	Control	Selenium-deficient Group	OK	30.7985	3.79028	-3.02248	-2.94226	0.02205	0.826096	no	cathepsin G [Source:NCBI gene%3BAcc:426049]
XLOC_012721	RNF128	Chr4:17396690-17432723	Control	Selenium-deficient Group	OK	11.4442	1.48526	-2.94582	-2.80047	0.0269	0.884689	no	ring finger protein 128%2C E3 ubiquitin protein ligase [Source:NCBI gene%3BAcc:422382]
XLOC_010926	FSHR	Chr3:7457072-7558965	Control	Selenium-deficient Group	OK	2.4434	0.320614	-2.92998	-2.59206	0.04235	0.944157	no	follicle stimulating hormone receptor [Source:NCBI gene%3BAcc:395962]
XLOC_012257	SDC1	Chr3:102005546-102025143	Control	Selenium-deficient Group	OK	11.7571	1.5536	-2.91984	-2.63103	0.0383	0.933249	no	syndecan 1 [Source:NCBI gene%3BAcc:421960]
XLOC_016950	CLDN1	Chr9:13990202-14000682	Control	Selenium-deficient Group	OK	511.505	69.4604	-2.88048	-4.67	5e-05	0.0325906	yes	claudin 1 [Source:NCBI gene%3BAcc:424910]
XLOC_018301	CFC1	ChrZ:42420868-42425911	Control	Selenium-deficient Group	OK	7.65515	1.04795	-2.86886	-2.72344	0.0283	0.884801	no	cripto%2C FRL-1%2C cryptic family 1 [Source:NCBI gene%3BAcc:395437]
XLOC_018114	EMB	ChrZ:14736700-14761276	Control	Selenium-deficient Group	OK	4.6397	0.640856	-2.85596	-2.95797	0.0033	0.419704	no	embigin [Source:NCBI gene%3BAcc:395242]
XLOC_005640	ENSGALG00000045962	Chr17:2444704-2454891	Control	Selenium-deficient Group	OK	6.51281	0.910712	-2.83821	-2.81183	0.01965	0.806428	no	Description not Avl
XLOC_012333	AvBD12	Chr3:107860149-107861091	Control	Selenium-deficient Group	OK	118.247	16.5611	-2.83593	-3.66072	0.0029	0.406325	no	avian beta-defensin 12 [Source:NCBI gene%3BAcc:414339]
XLOC_015751	GALNT3	Chr7:19795081-19807861	Control	Selenium-deficient Group	OK	4.14773	0.598287	-2.79341	-2.6273	0.03385	0.898274	no	polypeptide N-acetylgalactosaminyltransferase 3 [Source:NCBI gene%3BAcc:424177]
XLOC_004414	ENSGALG00000007080	Chr13:17126955-17144545	Control	Selenium-deficient Group	OK	5.22426	0.756898	-2.78706	-3.07953	0.0107	0.616521	no	Description not Avl
XLOC_011261	ENSGALG00000046008	Chr3:52380916-52389464	Control	Selenium-deficient Group	OK	7.71111	1.15102	-2.74402	-2.44855	0.0447	0.967484	no	radial spoke 3 homolog [Source:NCBI gene%3BAcc:421663]
XLOC_000458	PTN	Chr1:57724422-57794404	Control	Selenium-deficient Group	OK	11.9179	1.81051	-2.71867	-4.06842	0.0006	0.160446	no	pleiotrophin [Source:NCBI gene%3BAcc:418125]
XLOC_014294	PPP4R4	Chr5:45522169-45579629	Control	Selenium-deficient Group	OK	4.88311	0.745254	-2.712	-2.7905	0.02545	0.873086	no	protein phosphatase 4 regulatory subunit 4 [Source:NCBI gene%3BAcc:423430]
XLOC_011333	FRK	Chr3:64213847-64259508	Control	Selenium-deficient Group	OK	5.31316	0.820112	-2.69568	-2.54377	0.036	0.911591	no	fyn related Src family tyrosine kinase [Source:NCBI gene%3BAcc:421747]
XLOC_003082	SAXO2	Chr10:11660423-11665477	Control	Selenium-deficient Group	OK	20.609	3.23724	-2.67044	-3.32805	0.0037	0.433565	no	stabilizer of axonemal microtubules 2 [Source:NCBI gene%3BAcc:427505]
XLOC_007465	ENSGALG00000043625	Chr2:17358205-17359236	Control	Selenium-deficient Group	OK	74.0991	11.7406	-2.65795	-3.73203	0.0009	0.195544	no	Description not Avl
XLOC_012447	KRT80	Chr33:1377870-1391864	Control	Selenium-deficient Group	OK	10.1467	1.61902	-2.64782	-2.71173	0.033	0.890476	no	keratin 80 [Source:NCBI gene%3BAcc:431302]
XLOC_003600	ENSGALG00000045621	Chr11:20072042-20072932	Control	Selenium-deficient Group	OK	32.2128	5.142	-2.64723	-2.6123	0.0337	0.896575	no	Description not Avl
XLOC_010638	OCLN	Chr28:3378954-3384106	Control	Selenium-deficient Group	OK	50.0226	8.11889	-2.62323	-3.45999	0.0055	0.48535	no	occludin [Source:NCBI gene%3BAcc:396026]
XLOC_018166	CRHBP	ChrZ:23367197-23375648	Control	Selenium-deficient Group	OK	22.2594	3.61744	-2.62137	-3.36217	0.00295	0.406325	no	corticotropin releasing hormone binding protein [Source:NCBI gene%3BAcc:427214]
XLOC_009510	ENSGALG00000039907	Chr24:4199474-4200912	Control	Selenium-deficient Group	OK	22.875	3.76251	-2.604	-2.98617	0.0126	0.662949	no	Description not Avl
XLOC_011260	TAGAP	Chr3:52365942-52372134	Control	Selenium-deficient Group	OK	7.40373	1.28103	-2.53094	-2.74079	0.01685	0.762289	no	T-cell activation RhoGTPase activating protein [Source:NCBI gene%3BAcc:421662]
XLOC_012637	POF1B	Chr4:8696585-8712050	Control	Selenium-deficient Group	OK	15.9949	2.81747	-2.50514	-2.84874	0.0125	0.662949	no	premature ovarian failure%2C 1B [Source:NCBI gene%3BAcc:422268]
XLOC_017621	ENSGALG00000044074	ChrZ:31140558-31141546	Control	Selenium-deficient Group	OK	139.228	24.7255	-2.49337	-3.75172	0.0008	0.177515	no	Description not Avl
XLOC_013311	TRAIL-LIKE	Chr4:9629282-9632212	Control	Selenium-deficient Group	OK	55.1088	9.93539	-2.47164	-3.27997	0.00575	0.48535	no	TNF-related apoptosis inducing ligand-like [Source:NCBI gene%3BAcc:395283]
XLOC_009935	ENSGALG00000023953	Chr26:2634609-2641479	Control	Selenium-deficient Group	OK	131.363	23.8662	-2.46052	-4.12948	0.0001	0.0613471	no	complement component 4 binding protein%2C alpha chain [Source:NCBI gene%3BAcc:419851]
XLOC_004454	NPTX2	Chr14:1225062-1235848	Control	Selenium-deficient Group	OK	13.4413	2.44985	-2.4559	-3.01454	0.00605	0.48535	no	neuronal pentraxin 2 [Source:NCBI gene%3BAcc:416438]
XLOC_013105	HS3ST1	Chr4:78622366-78623329	Control	Selenium-deficient Group	OK	64.1121	11.8155	-2.43992	-3.42882	0.00255	0.391088	no	heparan sulfate-glucosamine 3-sulfotransferase 1 [Source:NCBI gene%3BAcc:422840]
XLOC_007278	MAL2	Chr2:136508342-136520068	Control	Selenium-deficient Group	OK	31.7018	5.86373	-2.43468	-3.60981	0.00105	0.214715	no	mal%2C T-cell differentiation protein 2 [Source:NCBI gene%3BAcc:420280]
XLOC_003756	SNTN	Chr12:13520235-13522160	Control	Selenium-deficient Group	OK	529.214	98.4429	-2.42649	-3.74486	0.00075	0.177515	no	sentan%2C cilia apical structure protein [Source:NCBI gene%3BAcc:416076]
XLOC_014302	AK7	Chr5:46536990-46555522	Control	Selenium-deficient Group	OK	7.6626	1.43577	-2.41601	-2.73757	0.01925	0.79666	no	adenylate kinase 7 [Source:NCBI gene%3BAcc:428907]
XLOC_013983	TMEM41B	Chr5:9410535-9418217	Control	Selenium-deficient Group	OK	8.74562	1.63891	-2.41582	-2.78062	0.0058	0.48535	no	transmembrane protein 41B [Source:NCBI gene%3BAcc:423047]
XLOC_015067	TSPAN15	Chr6:10919211-10930743	Control	Selenium-deficient Group	OK	13.8483	2.61719	-2.40362	-2.83268	0.0074	0.524997	no	tetraspanin 15 [Source:NCBI gene%3BAcc:423699]
XLOC_005991	RASL10A	Chr18:4107615-4108893	Control	Selenium-deficient Group	OK	444.51	84.2289	-2.39983	-4.00011	0.00015	0.0823342	no	RAS-like%2C family 10%2C member A [Source:NCBI gene%3BAcc:417349]
XLOC_006101	NME1	Chr18:10070303-10073843	Control	Selenium-deficient Group	OK	12.5635	2.39138	-2.39332	-2.76946	0.02035	0.81627	no	NME/NM23 nucleoside diphosphate kinase 1 [Source:NCBI gene%3BAcc:422094]
XLOC_011304	PTPRK	Chr3:58821364-59132416	Control	Selenium-deficient Group	OK	7.58234	1.46037	-2.37631	-3.06659	0.009	0.555391	no	protein tyrosine phosphatase%2C receptor type K [Source:NCBI gene%3BAcc:421711]
XLOC_009376	TMEM45B	Chr24:1420684-1424248	Control	Selenium-deficient Group	OK	54.6187	10.6779	-2.35476	-3.04791	0.00985	0.586263	no	Description not Avl
XLOC_015418	ENSGALG00000043263	Chr6:17094959-17097738	Control	Selenium-deficient Group	OK	6.58739	1.31012	-2.33001	-2.54125	0.02115	0.824043	no	Description not Avl
XLOC_001027	GAS6	Chr1:137167179-137204808	Control	Selenium-deficient Group	OK	43.1148	8.93451	-2.27072	-3.51848	0.0011	0.216451	no	growth arrest specific 6 [Source:NCBI gene%3BAcc:418737]
XLOC_016934	APOD	Chr9:12704198-12707547	Control	Selenium-deficient Group	OK	68.8865	14.3461	-2.26356	-3.32801	0.003	0.406325	no	apolipoprotein D [Source:NCBI gene%3BAcc:424893]
XLOC_004456	FAM20C	Chr14:1727504-1778937	Control	Selenium-deficient Group	OK	48.9596	10.2221	-2.2599	-3.31073	0.0031	0.414486	no	FAM20C%2C golgi associated secretory pathway kinase [Source:NCBI gene%3BAcc:416445]
XLOC_007536	AGR2	Chr2:28627302-28631323	Control	Selenium-deficient Group	OK	595.239	125.674	-2.24378	-3.78137	0.00045	0.151389	no	anterior gradient 2%2C protein disulphide isomerase family member [Source:NCBI gene%3BAcc:420596]
XLOC_008544	EEF1A2	Chr20:9201510-9216588	Control	Selenium-deficient Group	OK	16.6222	3.52191	-2.23868	-2.76823	0.01175	0.638233	no	eukaryotic translation elongation factor 1 alpha 2 [Source:NCBI gene%3BAcc:419244]
XLOC_016841	ENSGALG00000031071	Chr9:3445250-3450856	Control	Selenium-deficient Group	OK	18.6417	3.95772	-2.23579	-2.58718	0.0271	0.884689	no	Description not Avl
XLOC_001574	WIF1	Chr1:33881873-33923658	Control	Selenium-deficient Group	OK	27.2291	5.7811	-2.23573	-3.08602	0.00405	0.449335	no	WNT inhibitory factor 1 [Source:NCBI gene%3BAcc:417831]
XLOC_011947	SMOC2	Chr3:41742518-41876553	Control	Selenium-deficient Group	OK	10.0851	2.1431	-2.23446	-2.45408	0.02705	0.884689	no	SPARC related modular calcium binding 2 [Source:NCBI gene%3BAcc:421559]
XLOC_000952	ANOS1	Chr1:125695763-125824428	Control	Selenium-deficient Group	OK	7.22807	1.53689	-2.2336	-3.28681	0.00365	0.433565	no	anosmin 1 [Source:NCBI gene%3BAcc:396395]
XLOC_016318	ENSGALG00000005619	Chr8:13463305-13561661	Control	Selenium-deficient Group	OK	69.8781	14.9988	-2.22	-2.1664	0.0283	0.884801	no	coagulation factor III%2C tissue factor [Source:NCBI gene%3BAcc:429084]
XLOC_000599	CD9	Chr1:74470351-74515119	Control	Selenium-deficient Group	OK	32.9979	7.1035	-2.21577	-2.86171	0.00715	0.517854	no	CD9 molecule [Source:NCBI gene%3BAcc:395527]
XLOC_012228	KIDINS220	Chr3:96290904-96331571	Control	Selenium-deficient Group	OK	9.91004	2.13679	-2.21344	-3.0515	0.00565	0.48535	no	kinase D-interacting substrate 220kDa [Source:NCBI gene%3BAcc:421924]
XLOC_010416	CYB561	Chr27:2818780-2822414	Control	Selenium-deficient Group	OK	29.2861	6.39431	-2.19535	-2.54854	0.0274	0.884689	no	cytochrome b561 [Source:NCBI gene%3BAcc:419952]
XLOC_009940	C4BPA	Chr26:2686742-2697121	Control	Selenium-deficient Group	OK	29.1738	6.37303	-2.19462	-3.21448	0.0033	0.419704	no	complement component 4 binding protein%2C alpha [Source:NCBI gene%3BAcc:395384]
XLOC_001483	CELSR1	Chr1:15740824-15899595	Control	Selenium-deficient Group	OK	3.70481	0.818853	-2.17772	-2.67693	0.01375	0.70205	no	Description not Avl
XLOC_011915	EDARADD	Chr3:37886877-37905405	Control	Selenium-deficient Group	OK	9.7324	2.15288	-2.17653	-2.7382	0.00695	0.517854	no	EDAR associated death domain [Source:NCBI gene%3BAcc:497625]
XLOC_002107	CYYR1	Chr1:102882362-102939069	Control	Selenium-deficient Group	OK	7.41134	1.64277	-2.17361	-2.65798	0.0139	0.703704	no	cysteine and tyrosine rich 1 [Source:NCBI gene%3BAcc:770067]
XLOC_014831	EFCAB11	Chr5:43659561-43715163	Control	Selenium-deficient Group	OK	8.87959	1.97841	-2.16615	-2.32903	0.03475	0.900336	no	EF-hand calcium binding domain 11 [Source:NCBI gene%3BAcc:428903]
XLOC_016614	MFSD14B	Chr8:11936570-11950828	Control	Selenium-deficient Group	OK	9.31741	2.07961	-2.16362	-2.44377	0.0323	0.888804	no	Description not Avl
XLOC_018447	ENSGALG00000015684	ChrZ:66396988-66403494	Control	Selenium-deficient Group	OK	18.4147	4.13502	-2.15489	-2.4464	0.03185	0.884801	no	DnaJ heat shock protein family (Hsp40) member C25 [Source:NCBI gene%3BAcc:431639]
XLOC_007635	CCR5	Chr2:42832405-42838099	Control	Selenium-deficient Group	OK	10.8401	2.4464	-2.14764	-2.42385	0.03185	0.884801	no	C-C motif chemokine receptor 5 [Source:NCBI gene%3BAcc:420695]
XLOC_011316	MAN1A1	Chr3:62648642-62801757	Control	Selenium-deficient Group	OK	2.98066	0.675464	-2.14168	-2.10278	0.0422	0.944157	no	mannosidase alpha class 1A member 1 [Source:NCBI gene%3BAcc:421726]
XLOC_005456	ORM1	Chr17:5326465-5328212	Control	Selenium-deficient Group	OK	657.36	149.045	-2.14094	-3.5855	0.0006	0.160446	no	orosomucoid 1 (ovoglycoprotein) [Source:NCBI gene%3BAcc:395220]
XLOC_012909	TMEM150C	Chr4:46703046-46715192	Control	Selenium-deficient Group	OK	8.13602	1.8515	-2.13563	-2.25761	0.035	0.900336	no	transmembrane protein 150C [Source:NCBI gene%3BAcc:422599]
XLOC_014288	UNC79	Chr5:45257198-45282149	Control	Selenium-deficient Group	OK	3.03768	0.696469	-2.12484	-2.35201	0.0314	0.884801	no	unc-79 homolog (C. elegans) [Source:NCBI gene%3BAcc:423426]
XLOC_013443	CLGN	Chr4:29873451-29888948	Control	Selenium-deficient Group	OK	6.65136	1.52573	-2.12415	-2.40552	0.0333	0.890476	no	calmegin [Source:NCBI gene%3BAcc:422447]
XLOC_013296	DACH2	Chr4:8317079-8581041	Control	Selenium-deficient Group	OK	15.1403	3.47537	-2.12316	-2.62255	0.0154	0.736728	no	dachshund family transcription factor 2 [Source:NCBI gene%3BAcc:395576]
XLOC_005036	PIK3IP1	Chr15:9093094-9095888	Control	Selenium-deficient Group	OK	111.403	25.6722	-2.11751	-2.8669	0.00885	0.552675	no	phosphoinositide-3-kinase interacting protein 1 [Source:NCBI gene%3BAcc:416964]
XLOC_000328	EMP1	Chr1:48351488-48365693	Control	Selenium-deficient Group	OK	16.3847	3.91423	-2.06554	-2.77289	0.00925	0.560862	no	epithelial membrane protein 1 [Source:NCBI gene%3BAcc:417964]
XLOC_007788	ENSGALG00000029497	Chr2:67254178-67422176	Control	Selenium-deficient Group	OK	28.0071	6.86288	-2.02891	-2.21943	0.0394	0.944157	no	Description not Avl
XLOC_000584	KLHL42	Chr1:72420205-72430748	Control	Selenium-deficient Group	OK	8.67834	2.12938	-2.02699	-2.14276	0.04115	0.944157	no	kelch like family member 42 [Source:NCBI gene%3BAcc:419046]
XLOC_008273	SDC4	Chr20:5273294-5288746	Control	Selenium-deficient Group	OK	41.2077	10.1317	-2.02404	-2.92055	0.0058	0.48535	no	syndecan 4 [Source:NCBI gene%3BAcc:419184]
XLOC_016460	CACHD1	Chr8:28175498-28257343	Control	Selenium-deficient Group	OK	3.51094	0.863373	-2.0238	-2.26468	0.04365	0.951456	no	cache domain containing 1 [Source:NCBI gene%3BAcc:424693]
XLOC_012066	GJA1	Chr3:61930600-61938188	Control	Selenium-deficient Group	OK	15.7431	3.90585	-2.01101	-2.51093	0.0198	0.806428	no	gap junction protein alpha 1 [Source:NCBI gene%3BAcc:395278]
XLOC_008121	LRP12	Chr2:130599463-130659121	Control	Selenium-deficient Group	OK	3.3243	0.836096	-1.99131	-2.02037	0.0468	0.970332	no	LDL receptor related protein 12 [Source:NCBI gene%3BAcc:420267]
XLOC_012684	ENSGALG00000045426	Chr4:13361208-13366274	Control	Selenium-deficient Group	OK	2.67894	0.680922	-1.9761	-2.23799	0.04255	0.944157	no	Description not Avl
XLOC_010736	HSD11B1L	Chr28:1327075-1332053	Control	Selenium-deficient Group	OK	16.9647	4.31743	-1.97429	-2.06119	0.0382	0.933249	no	hydroxysteroid 11-beta dehydrogenase 1 like [Source:NCBI gene%3BAcc:408034]
XLOC_017762	SLC12A2	ChrZ:56691801-56743665	Control	Selenium-deficient Group	OK	6.96576	1.83359	-1.92561	-2.50239	0.0137	0.70205	no	solute carrier family 12 member 2 [Source:NCBI gene%3BAcc:427123]
XLOC_007683	AVL9	Chr2:48244695-48279632	Control	Selenium-deficient Group	OK	9.49006	2.50204	-1.92331	-2.29239	0.0303	0.884801	no	AVL9 cell migration associated [Source:NCBI gene%3BAcc:420750]
XLOC_009497	SORL1	Chr24:3488614-3526611	Control	Selenium-deficient Group	OK	14.835	3.97044	-1.90164	-3.10522	0.0023	0.369026	no	sortilin related receptor 1 [Source:NCBI gene%3BAcc:395998]
XLOC_018096	RICTOR	ChrZ:12187345-12262666	Control	Selenium-deficient Group	OK	12.6512	3.39299	-1.89864	-2.94235	0.00455	0.47759	no	RPTOR independent companion of MTOR complex 2 [Source:NCBI gene%3BAcc:427447]
XLOC_011769	EPHX1	Chr3:17239078-17259481	Control	Selenium-deficient Group	OK	7.58173	2.03572	-1.89699	-2.26363	0.03075	0.884801	no	epoxide hydrolase 1 [Source:NCBI gene%3BAcc:421321]
XLOC_007687	TARP	Chr2:49271078-49306268	Control	Selenium-deficient Group	OK	48.4874	13.2005	-1.87702	-2.98055	0.0034	0.422126	no	TCR gamma alternate reading frame protein [Source:NCBI gene%3BAcc:776306]
XLOC_010078	PIGR	Chr26:2579725-2590284	Control	Selenium-deficient Group	OK	267.733	72.8971	-1.87686	-3.16283	0.0018	0.31287	no	polymeric immunoglobulin receptor [Source:NCBI gene%3BAcc:419848]
XLOC_017614	KDM4C	ChrZ:28100524-28396866	Control	Selenium-deficient Group	OK	10.7235	2.92276	-1.87536	-2.67814	0.0083	0.552675	no	lysine demethylase 4C [Source:NCBI gene%3BAcc:427231]
XLOC_016038	DCAF17	Chr7:18106239-18124391	Control	Selenium-deficient Group	OK	9.50903	2.59484	-1.87365	-2.23814	0.03315	0.890476	no	DDB1 and CUL4 associated factor 17 [Source:NCBI gene%3BAcc:424153]
XLOC_012545	LPAR4	Chr4:1409331-1423642	Control	Selenium-deficient Group	OK	27.1194	7.42111	-1.86962	-2.71901	0.00875	0.552675	no	lysophosphatidic acid receptor 4 [Source:NCBI gene%3BAcc:422149]
XLOC_006641	ENKUR	Chr2:16734596-16743605	Control	Selenium-deficient Group	OK	66.6065	18.2847	-1.86502	-2.86727	0.00525	0.48535	no	enkurin%2C TRPC channel interacting protein [Source:NCBI gene%3BAcc:420498]
XLOC_001013	C2orf40	Chr1:135506244-135509378	Control	Selenium-deficient Group	OK	91.1933	25.0683	-1.86306	-2.47223	0.0215	0.824043	no	Description not Avl
XLOC_015403	ZSWIM8	Chr6:15821529-15882655	Control	Selenium-deficient Group	OK	10.123	2.82576	-1.84093	-1.81737	0.0483	0.97056	no	zinc finger SWIM-type containing 8 [Source:NCBI gene%3BAcc:423739]
XLOC_017142	TF	Chr9:4590499-4601249	Control	Selenium-deficient Group	OK	792.22	221.145	-1.84091	-2.86996	0.0037	0.433565	no	transferrin (ovotransferrin) [Source:NCBI gene%3BAcc:396241]
XLOC_006806	FBXL2	Chr2:44747027-44782767	Control	Selenium-deficient Group	OK	11.7482	3.31232	-1.82653	-2.11851	0.04015	0.944157	no	F-box and leucine rich repeat protein 2 [Source:NCBI gene%3BAcc:420722]
XLOC_018339	C5orf30	ChrZ:49956073-49965412	Control	Selenium-deficient Group	OK	11.9723	3.37549	-1.82652	-2.2245	0.0344	0.900336	no	Description not Avl
XLOC_018168	F2RL1	ChrZ:23413420-23422623	Control	Selenium-deficient Group	OK	34.1413	9.62712	-1.82634	-3.04577	0.00345	0.423295	no	F2R like trypsin receptor 1 [Source:NCBI gene%3BAcc:427213]
XLOC_016650	PKN2	Chr8:15219522-15269342	Control	Selenium-deficient Group	OK	4.15006	1.18845	-1.80405	-1.88242	0.02755	0.884801	no	protein kinase N2 [Source:NCBI gene%3BAcc:424519]
XLOC_003514	RHPN2	Chr11:10125791-10150390	Control	Selenium-deficient Group	OK	6.27147	1.80351	-1.798	-2.02278	0.0465	0.970332	no	Description not Avl
XLOC_010485	KRT19	Chr27:4972721-4977524	Control	Selenium-deficient Group	OK	232.319	66.8101	-1.79797	-2.93746	0.00325	0.419704	no	Description not Avl
XLOC_000150	IQUB	Chr1:22315242-22335010	Control	Selenium-deficient Group	OK	13.1019	3.7776	-1.79423	-2.43216	0.02225	0.828733	no	IQ motif and ubiquitin domain containing [Source:NCBI gene%3BAcc:417754]
XLOC_011580	FZD3	Chr3:106289858-106341933	Control	Selenium-deficient Group	OK	8.03535	2.32447	-1.78946	-2.45896	0.02035	0.81627	no	frizzled class receptor 3 [Source:NCBI gene%3BAcc:395572]
XLOC_005946	LLGL2	Chr18:10989211-11020045	Control	Selenium-deficient Group	OK	28.9769	8.43837	-1.77987	-2.78953	0.00995	0.586263	no	LLGL2%2C scribble cell polarity complex component [Source:NCBI gene%3BAcc:422127]
XLOC_014654	MDK	Chr5:23648663-23650689	Control	Selenium-deficient Group	OK	84.3952	24.6581	-1.7751	-2.45276	0.0231	0.856799	no	midkine (neurite growth-promoting factor 2) [Source:NCBI gene%3BAcc:423196]
XLOC_000139	ZNF800	Chr1:20872800-20886900	Control	Selenium-deficient Group	OK	3.95094	1.16137	-1.76637	-2.352	0.0272	0.884689	no	zinc finger protein 800 [Source:NCBI gene%3BAcc:417747]
XLOC_016401	TSPAN16	Chr8:21558801-21562690	Control	Selenium-deficient Group	OK	107.878	31.8181	-1.76148	-2.87334	0.00465	0.47759	no	Description not Avl
XLOC_000801	ENSGALG00000015701	Chr1:99317065-99348561	Control	Selenium-deficient Group	OK	8.87515	2.62675	-1.75649	-2.16648	0.04485	0.967484	no	thiosulfate sulfurtransferase like domain containing 1 [Source:NCBI gene%3BAcc:418473]
XLOC_013789	CFAP99	Chr4:83181056-83225963	Control	Selenium-deficient Group	OK	8.65372	2.56822	-1.75255	-2.19274	0.0391	0.944157	no	cilia and flagella associated protein 99 [Source:NCBI gene%3BAcc:422887]
XLOC_001971	ENSGALG00000014754	Chr1:78077449-78225862	Control	Selenium-deficient Group	OK	23.9571	7.14058	-1.74634	-2.08979	0.0334	0.890866	no	Description not Avl
XLOC_009083	EDN2	Chr23:953065-958386	Control	Selenium-deficient Group	OK	59.7709	17.8681	-1.74206	-2.89147	0.006	0.48535	no	endothelin 2 [Source:NCBI gene%3BAcc:419559]
XLOC_003244	AMFR	Chr11:2223301-2243233	Control	Selenium-deficient Group	OK	36.6377	10.9576	-1.7414	-2.58707	0.0168	0.762289	no	autocrine motility factor receptor [Source:NCBI gene%3BAcc:415697]
XLOC_006787	BFSP2,TMEM108	Chr2:42607306-42777858	Control	Selenium-deficient Group	OK	12.9116	3.875	-1.7364	-2.08962	0.02885	0.884801	no	Description not Avl
XLOC_000222	LGR5	Chr1:36248568-36332580	Control	Selenium-deficient Group	OK	15.5367	4.6805	-1.73094	-2.45051	0.01915	0.795679	no	leucine rich repeat containing G protein-coupled receptor 5 [Source:NCBI gene%3BAcc:427867]
XLOC_017748	TMEM38B	ChrZ:55100070-55114091	Control	Selenium-deficient Group	OK	8.51706	2.56795	-1.72974	-2.06327	0.0436	0.951456	no	transmembrane protein 38B [Source:NCBI gene%3BAcc:427305]
XLOC_011964	PACRG	Chr3:44419135-45288689	Control	Selenium-deficient Group	OK	37.1192	11.1948	-1.72934	-2.29751	0.02345	0.861127	no	PARK2 coregulated [Source:NCBI gene%3BAcc:421576]
XLOC_017141	SRPRB	Chr9:4582510-4589635	Control	Selenium-deficient Group	OK	25.4959	7.71618	-1.72431	-2.69858	0.00945	0.569677	no	SRP receptor beta subunit [Source:NCBI gene%3BAcc:101750392]
XLOC_015945	ENSGALG00000043484	Chr7:7860995-7863403	Control	Selenium-deficient Group	OK	19.1698	5.80802	-1.72272	-2.15844	0.0455	0.970332	no	Description not Avl
XLOC_004183	NME5	Chr13:14317512-14326849	Control	Selenium-deficient Group	OK	32.6047	9.90635	-1.71865	-2.77261	0.00855	0.552675	no	NME/NM23 family member 5 [Source:NCBI gene%3BAcc:426732]
XLOC_010089	IRF6	Chr26:3166484-3173112	Control	Selenium-deficient Group	OK	45.2856	13.7626	-1.7183	-2.54576	0.01715	0.762289	no	interferon regulatory factor 6 [Source:NCBI gene%3BAcc:419863]
XLOC_017853	TMED7	ChrZ:72992650-72999289	Control	Selenium-deficient Group	OK	28.3129	8.63191	-1.71371	-2.7289	0.0083	0.552675	no	transmembrane p24 trafficking protein 7 [Source:NCBI gene%3BAcc:769360]
XLOC_014983	ERO1A	Chr5:58334057-58351623	Control	Selenium-deficient Group	OK	28.2312	8.62637	-1.71046	-2.48276	0.0166	0.762289	no	endoplasmic reticulum oxidoreductase 1 alpha [Source:NCBI gene%3BAcc:423585]
XLOC_017159	ETV5	Chr9:5114527-5123909	Control	Selenium-deficient Group	OK	20.1389	6.17379	-1.70575	-2.30178	0.02655	0.884689	no	ETS variant 5 [Source:NCBI gene%3BAcc:395749]
XLOC_017199	DNER	Chr9:9937752-10044440	Control	Selenium-deficient Group	OK	26.4494	8.11306	-1.70492	-2.41143	0.0216	0.824043	no	delta/notch like EGF repeat containing [Source:NCBI gene%3BAcc:424786]
XLOC_009432	TMPRSS4	Chr24:5413054-5415953	Control	Selenium-deficient Group	OK	97.0747	30.0498	-1.69174	-2.60367	0.0112	0.627983	no	Description not Avl
XLOC_002368	CLDN10	Chr1:146034758-146094044	Control	Selenium-deficient Group	OK	517.696	160.37	-1.6907	-2.8791	0.0045	0.47759	no	claudin 10 [Source:NCBI gene%3BAcc:418790]
XLOC_013557	SARAF	Chr4:49554108-49561744	Control	Selenium-deficient Group	OK	69.4766	21.6975	-1.679	-2.80054	0.00545	0.48535	no	store-operated calcium entry associated regulatory factor [Source:NCBI gene%3BAcc:422624]
XLOC_006770	CMTM8	Chr2:40502113-40538476	Control	Selenium-deficient Group	OK	50.7052	15.9494	-1.66864	-2.29298	0.03055	0.884801	no	CKLF like MARVEL transmembrane domain containing 8 [Source:NCBI gene%3BAcc:420665]
XLOC_015270	ZRANB1	Chr6:32252478-32275697	Control	Selenium-deficient Group	OK	17.0638	5.36773	-1.66855	-2.35549	0.02145	0.824043	no	zinc finger RANBP2-type containing 1 [Source:NCBI gene%3BAcc:423953]
XLOC_015014	DYDC1	Chr6:4418063-4421743	Control	Selenium-deficient Group	OK	67.6505	21.2836	-1.66836	-2.45446	0.02055	0.821134	no	Description not Avl
XLOC_018508	KCNN2	ChrZ:73269455-73338347	Control	Selenium-deficient Group	OK	67.7769	21.3642	-1.6656	-2.78672	0.00755	0.528403	no	potassium calcium-activated channel subfamily N member 2 [Source:NCBI gene%3BAcc:395579]
XLOC_001623	LUM	Chr1:43987395-43999595	Control	Selenium-deficient Group	OK	210.239	66.4982	-1.66064	-2.70377	0.0071	0.517854	no	lumican [Source:NCBI gene%3BAcc:417891]
XLOC_009556	CD3D	Chr24:5457625-5460103	Control	Selenium-deficient Group	OK	74.1686	23.5221	-1.65679	-2.4153	0.0214	0.824043	no	CD3d molecule [Source:NCBI gene%3BAcc:396518]
XLOC_006716	ENSGALG00000039760	Chr2:30515585-30516960	Control	Selenium-deficient Group	OK	47.9387	15.2376	-1.65355	-2.20556	0.0361	0.911591	no	Description not Avl
XLOC_013572	JCHAIN	Chr4:50344973-50350757	Control	Selenium-deficient Group	OK	1233.52	396.492	-1.63742	-2.46477	0.01715	0.762289	no	joining chain of multimeric IgA and IgM [Source:NCBI gene%3BAcc:374117]
XLOC_004060	SLC23A1	Chr13:2437834-2441728	Control	Selenium-deficient Group	OK	23.6264	7.64845	-1.62716	-2.05306	0.04095	0.944157	no	solute carrier family 23 member 1 [Source:NCBI gene%3BAcc:416188]
XLOC_010968	JAG1	Chr3:13514075-13530910	Control	Selenium-deficient Group	OK	6.40497	2.1055	-1.60503	-2.09684	0.0411	0.944157	no	jagged 1 [Source:NCBI gene%3BAcc:396043]
XLOC_015815	EPB41L5	Chr7:25578778-25609136	Control	Selenium-deficient Group	OK	23.9199	7.8828	-1.60143	-2.28256	0.02805	0.884801	no	erythrocyte membrane protein band 4.1 like 5 [Source:NCBI gene%3BAcc:424235]
XLOC_009433	CD3E	Chr24:5450665-5455569	Control	Selenium-deficient Group	OK	44.6018	14.7507	-1.59631	-2.48565	0.017	0.762289	no	CD3e molecule [Source:NCBI gene%3BAcc:396062]
XLOC_018411	VCAN	ChrZ:62650852-62756712	Control	Selenium-deficient Group	OK	6.58795	2.18435	-1.59263	-2.58422	0.0149	0.722754	no	versican [Source:NCBI gene%3BAcc:395565]
XLOC_006707	TSPAN13	Chr2:28607677-28624513	Control	Selenium-deficient Group	OK	304.645	101.042	-1.59218	-2.68541	0.00735	0.524997	no	tetraspanin 13 [Source:NCBI gene%3BAcc:420595]
XLOC_012005	EZR	Chr3:52262287-52298460	Control	Selenium-deficient Group	OK	87.2722	29.0586	-1.58656	-2.7155	0.0079	0.545623	no	ezrin [Source:NCBI gene%3BAcc:395701]
XLOC_014091	CD82	Chr5:21975145-22009083	Control	Selenium-deficient Group	OK	219.662	73.9825	-1.57003	-2.64866	0.0088	0.552675	no	CD82 molecule [Source:NCBI gene%3BAcc:423172]
XLOC_014226	ENSGALG00000010189	Chr5:37670042-37691485	Control	Selenium-deficient Group	OK	15.1374	5.11957	-1.56403	-2.22962	0.02825	0.884801	no	melanoma inhibitory activity 2 [Source:NCBI gene%3BAcc:423339]
XLOC_012876	AGA	Chr4:42504427-42516361	Control	Selenium-deficient Group	OK	37.8149	12.7896	-1.56399	-2.58631	0.0115	0.630654	no	aspartylglucosaminidase [Source:NCBI gene%3BAcc:422558]
XLOC_016766	PLPP3	Chr8:25774674-25817343	Control	Selenium-deficient Group	OK	103.52	35.0871	-1.56089	-2.67834	0.00915	0.558043	no	phospholipid phosphatase 3 [Source:NCBI gene%3BAcc:424666]
XLOC_011783	C1orf115	Chr3:18652637-18656187	Control	Selenium-deficient Group	OK	65.5193	22.2826	-1.556	-2.52496	0.0161	0.756337	no	chromosome 3 open reading frame%2C human C1orf115 [Source:NCBI gene%3BAcc:421341]
XLOC_002476	ENSGALG00000017040	Chr1:171260974-171314194	Control	Selenium-deficient Group	OK	4.37486	1.49299	-1.55103	-2.12587	0.0362	0.911908	no	complement C4A (Rodgers blood group) [Source:NCBI gene%3BAcc:418892]
XLOC_013676	SRD5A3	Chr4:65542341-65548565	Control	Selenium-deficient Group	OK	20.5711	7.1005	-1.53463	-2.1633	0.03455	0.900336	no	steroid 5 alpha-reductase 3 [Source:NCBI gene%3BAcc:422750]
XLOC_001315	CTSC	Chr1:188310797-188327047	Control	Selenium-deficient Group	OK	251.219	86.9283	-1.53105	-2.52424	0.01265	0.662949	no	cathepsin C [Source:NCBI gene%3BAcc:419014]
XLOC_003932	H1FX	Chr12:9132659-9134343	Control	Selenium-deficient Group	OK	98.8795	34.4047	-1.52307	-2.04933	0.0472	0.97056	no	Description not Avl
XLOC_018069	ENSGALG00000044830	ChrZ:9453129-9455087	Control	Selenium-deficient Group	OK	37.3211	13.0568	-1.51519	-2.42485	0.01855	0.795679	no	Description not Avl
XLOC_009934	PFKFB2	Chr26:2614870-2634075	Control	Selenium-deficient Group	OK	11.2008	3.92587	-1.51251	-1.92305	0.04845	0.971702	no	6-phosphofructo-2-kinase/fructose-2%2C6-biphosphatase 2 [Source:NCBI gene%3BAcc:419850]
XLOC_012361	TNFRSF21	Chr3:110408256-110440867	Control	Selenium-deficient Group	OK	41.1195	14.425	-1.51126	-2.39509	0.01725	0.762289	no	TNF receptor superfamily member 21 [Source:NCBI gene%3BAcc:422062]
XLOC_007983	KLHL14	Chr2:106913657-106974273	Control	Selenium-deficient Group	OK	5.95442	2.09475	-1.50718	-2.05444	0.0481	0.97056	no	kelch like family member 14 [Source:NCBI gene%3BAcc:421100]
XLOC_004580	KDELR2	Chr14:8832601-8844492	Control	Selenium-deficient Group	OK	275.471	97.2151	-1.50265	-2.55933	0.0145	0.709955	no	KDEL endoplasmic reticulum protein retention receptor 2 [Source:NCBI gene%3BAcc:771927]
XLOC_001464	RELN	Chr1:13046275-13318877	Control	Selenium-deficient Group	OK	3.10666	1.10085	-1.49675	-2.14944	0.0386	0.938367	no	reelin [Source:NCBI gene%3BAcc:427850]
XLOC_004206	ENSGALG00000035707	Chr13:16906607-16907616	Control	Selenium-deficient Group	OK	75.1766	26.7719	-1.48957	-2.17543	0.03645	0.915993	no	Description not Avl
XLOC_009367	SRPRA	Chr24:398895-407131	Control	Selenium-deficient Group	OK	52.2984	18.7044	-1.48339	-2.48989	0.01435	0.709955	no	SRP receptor alpha subunit [Source:NCBI gene%3BAcc:419713]
XLOC_012927	ENSGALG00000024482	Chr4:49561910-49565450	Control	Selenium-deficient Group	OK	52.3365	18.7348	-1.48209	-2.40495	0.01995	0.806428	no	leptin receptor overlapping transcript like 1 [Source:NCBI gene%3BAcc:422625]
XLOC_003084	CFAP161	Chr10:12159578-12164535	Control	Selenium-deficient Group	OK	28.9777	10.3972	-1.47875	-2.08594	0.0383	0.933249	no	cilia and flagella associated protein 161 [Source:NCBI gene%3BAcc:415471]
XLOC_000845	ETS2	Chr1:107802242-107815381	Control	Selenium-deficient Group	OK	21.7012	7.81188	-1.47404	-2.13081	0.0371	0.92247	no	ETS proto-oncogene 2%2C transcription factor [Source:NCBI gene%3BAcc:396250]
XLOC_006379	ENSGALG00000001885	Chr19:4149873-4151555	Control	Selenium-deficient Group	OK	153.31	55.2421	-1.47261	-2.26298	0.02495	0.87199	no	uroplakin 3B-like [Source:NCBI gene%3BAcc:417514]
XLOC_005352	BF1	Chr16:87660-89904	Control	Selenium-deficient Group	OK	382.734	138.549	-1.46595	-2.45424	0.01705	0.762289	no	MHC BF1 class I [Source:NCBI gene%3BAcc:693260]
XLOC_012255	LAPTM4A	Chr3:101836871-101885533	Control	Selenium-deficient Group	OK	525.5	191.048	-1.45976	-2.36509	0.019	0.795679	no	lysosomal protein transmembrane 4 alpha [Source:NCBI gene%3BAcc:421959]
XLOC_004190	CXCL14	Chr13:15407660-15414929	Control	Selenium-deficient Group	OK	143.218	52.0786	-1.45945	-2.50032	0.0157	0.74765	no	C-X-C motif chemokine ligand 14 [Source:NCBI gene%3BAcc:395451]
XLOC_002817	DUT	Chr10:10134901-10144545	Control	Selenium-deficient Group	OK	32.994	11.9989	-1.4593	-2.00914	0.04255	0.944157	no	deoxyuridine triphosphatase [Source:NCBI gene%3BAcc:769338]
XLOC_013145	TMEM129	Chr4:84491101-84498492	Control	Selenium-deficient Group	OK	17.7371	6.45951	-1.45728	-2.16181	0.03075	0.884801	no	transmembrane protein 129 [Source:NCBI gene%3BAcc:422900]
XLOC_013002	CISD2	Chr4:61334099-61340499	Control	Selenium-deficient Group	OK	80.6504	29.4289	-1.45445	-2.19946	0.0281	0.884801	no	CDGSH iron sulfur domain 2 [Source:NCBI gene%3BAcc:422714]
XLOC_011653	SPTBN1	Chr3:2696496-2786404	Control	Selenium-deficient Group	OK	198.354	72.5343	-1.45134	-2.09793	0.03175	0.884801	no	spectrin beta%2C non-erythrocytic 1 [Source:NCBI gene%3BAcc:421216]
XLOC_003089	ABHD17C	Chr10:12355013-12385455	Control	Selenium-deficient Group	OK	27.6852	10.148	-1.44792	-2.21532	0.03135	0.884801	no	abhydrolase domain containing 17C [Source:NCBI gene%3BAcc:415479]
XLOC_009416	MCAM	Chr24:4208869-4217491	Control	Selenium-deficient Group	OK	68.6085	25.1839	-1.44588	-2.32995	0.025	0.87199	no	melanoma cell adhesion molecule [Source:NCBI gene%3BAcc:448832]
XLOC_012215	TMEM18	Chr3:92508585-92513434	Control	Selenium-deficient Group	OK	40.7523	15.0679	-1.43541	-2.15036	0.03505	0.900336	no	transmembrane protein 18 [Source:NCBI gene%3BAcc:421911]
XLOC_016797	WLS	Chr8:28820562-28844226	Control	Selenium-deficient Group	OK	105.899	39.2145	-1.43323	-2.44317	0.01135	0.629623	no	wntless Wnt ligand secretion mediator [Source:NCBI gene%3BAcc:424707]
XLOC_007909	ENSGALG00000030145	Chr2:94038494-94040331	Control	Selenium-deficient Group	OK	19.5621	7.32463	-1.41723	-2.0463	0.0479	0.97056	no	Description not Avl
XLOC_004890	SDF2L1	Chr15:383037-388395	Control	Selenium-deficient Group	OK	54.8801	20.6527	-1.40995	-2.10602	0.0332	0.890476	no	stromal cell derived factor 2 like 1 [Source:NCBI gene%3BAcc:416770]
XLOC_010495	P3H4	Chr27:5097553-5101820	Control	Selenium-deficient Group	OK	35.0538	13.2485	-1.40374	-2.0765	0.0445	0.966855	no	prolyl 3-hydroxylase family member 4 (non-enzymatic) [Source:NCBI gene%3BAcc:430099]
XLOC_002160	RSPH1	Chr1:109456396-109462667	Control	Selenium-deficient Group	OK	61.9571	23.7532	-1.38315	-2.06698	0.03785	0.930985	no	radial spoke head 1 homolog [Source:NCBI gene%3BAcc:418536]
XLOC_002827	SPPL2A	Chr10:10733679-10761449	Control	Selenium-deficient Group	OK	51.1202	19.7636	-1.37104	-2.33793	0.01895	0.795679	no	signal peptide peptidase like 2A [Source:NCBI gene%3BAcc:415450]
XLOC_007741	NRSN1	Chr2:58140102-58147000	Control	Selenium-deficient Group	OK	29.8711	11.5515	-1.37067	-2.10565	0.0454	0.970332	no	neurensin 1 [Source:NCBI gene%3BAcc:420822]
XLOC_004728	DHRS7B	Chr14:4563316-4574351	Control	Selenium-deficient Group	OK	32.3833	12.5525	-1.36728	-2.17864	0.02935	0.884801	no	dehydrogenase/reductase 7B [Source:NCBI gene%3BAcc:416499]
XLOC_016741	TXNDC12	Chr8:24329210-24338456	Control	Selenium-deficient Group	OK	115.599	44.8831	-1.36488	-2.28364	0.0215	0.824043	no	thioredoxin domain containing 12 [Source:NCBI gene%3BAcc:772208]
XLOC_017670	CTSV	ChrZ:41408606-41414029	Control	Selenium-deficient Group	OK	375.773	145.931	-1.36458	-2.24869	0.0208	0.824043	no	cathepsin V [Source:NCBI gene%3BAcc:427466]
XLOC_007079	APCDD1	Chr2:98537291-98568148	Control	Selenium-deficient Group	OK	24.198	9.45869	-1.35518	-2.28102	0.0273	0.884689	no	APC down-regulated 1 [Source:NCBI gene%3BAcc:426765]
XLOC_013438	ENSGALG00000009792	Chr4:29559148-29561899	Control	Selenium-deficient Group	OK	74.5379	29.1531	-1.35432	-2.06957	0.0414	0.944157	no	uncharacterized LOC422442 [Source:NCBI gene%3BAcc:422442]
XLOC_003837	DAG1	Chr12:2418787-2429944	Control	Selenium-deficient Group	OK	30.682	12.0379	-1.34981	-2.06602	0.03585	0.911591	no	dystroglycan 1 [Source:NCBI gene%3BAcc:100049058]
XLOC_016233	ENSGALG00000032646	Chr8:5212739-5219149	Control	Selenium-deficient Group	OK	46.6453	18.3093	-1.34916	-2.03708	0.04095	0.944157	no	Description not Avl
XLOC_001842	AKR1B10L2	Chr1:62496372-62504516	Control	Selenium-deficient Group	OK	122.013	47.9633	-1.34703	-2.29713	0.02395	0.864931	no	Description not Avl
XLOC_016774	JUN	Chr8:26429534-26708604	Control	Selenium-deficient Group	OK	574.097	227.702	-1.33415	-2.18956	0.02785	0.884801	no	Jun proto-oncogene%2C AP-1 transcription factor subunit [Source:NCBI gene%3BAcc:424673]
XLOC_016767	ENSGALG00000044889	Chr8:25861604-25876875	Control	Selenium-deficient Group	OK	28.6012	11.3562	-1.33259	-2.02801	0.0431	0.948291	no	chromosome 8 C1orf168 homolog [Source:NCBI gene%3BAcc:424668]
XLOC_016601	HMCN1	Chr8:10119574-10310613	Control	Selenium-deficient Group	OK	2.99	1.18962	-1.32965	-1.9786	0.0464	0.970332	no	hemicentin 1 [Source:NCBI gene%3BAcc:429823]
XLOC_002127	TMEM50B	Chr1:105312336-105323532	Control	Selenium-deficient Group	OK	67.9493	27.0546	-1.32859	-2.22792	0.02325	0.856799	no	transmembrane protein 50B [Source:NCBI gene%3BAcc:418503]
XLOC_004132	SPIK7	Chr13:10574305-10579769	Control	Selenium-deficient Group	OK	91.1886	36.3778	-1.3258	-2.05997	0.0341	0.900336	no	Description not Avl
XLOC_002272	RP2	Chr1:130245736-130263925	Control	Selenium-deficient Group	OK	21.0387	8.40309	-1.32405	-2.17068	0.02935	0.884801	no	retinitis pigmentosa 2 (X-linked recessive) [Source:NCBI gene%3BAcc:418675]
XLOC_010243	SLC35B1	Chr27:3337887-3341552	Control	Selenium-deficient Group	OK	64.7919	25.91	-1.3223	-2.01101	0.0456	0.970332	no	solute carrier family 35 member B1 [Source:NCBI gene%3BAcc:395185]
XLOC_014905	HSPA2	Chr5:52952582-52954953	Control	Selenium-deficient Group	OK	460.716	184.574	-1.31968	-2.13625	0.02915	0.884801	no	heat shock 70kDa protein 2 [Source:NCBI gene%3BAcc:423504]
XLOC_008002	ENSGALG00000015404	Chr2:111538766-111558006	Control	Selenium-deficient Group	OK	25.7564	10.3203	-1.31944	-2.131	0.0368	0.92247	no	kinesin family member 20A-like [Source:NCBI gene%3BAcc:430761]
XLOC_006673	ENSGALG00000009044	Chr2:21777367-21799890	Control	Selenium-deficient Group	OK	37.1747	14.9656	-1.31267	-2.11443	0.0377	0.929488	no	PTTG1 interacting protein [Source:NCBI gene%3BAcc:420545]
XLOC_001563	LRIG3	Chr1:31721260-31765031	Control	Selenium-deficient Group	OK	19.7497	7.9646	-1.31016	-2.12172	0.03145	0.884801	no	leucine rich repeats and immunoglobulin like domains 3 [Source:NCBI gene%3BAcc:417813]
XLOC_012084	MARCKS	Chr3:65048590-65051085	Control	Selenium-deficient Group	OK	68.1093	27.6159	-1.30235	-1.97644	0.0467	0.970332	no	myristoylated alanine rich protein kinase C substrate [Source:NCBI gene%3BAcc:396473]
XLOC_005318	BF2	Chr16:73914-76152	Control	Selenium-deficient Group	OK	208.376	84.7857	-1.2973	-2.13444	0.0268	0.884689	no	Major histocompatibility complex class I antigen BF2 [Source:NCBI gene%3BAcc:425389]
XLOC_016495	PTPRC	Chr8:2036932-2110380	Control	Selenium-deficient Group	OK	13.0523	5.3666	-1.28222	-2.06209	0.03515	0.900686	no	protein tyrosine phosphatase%2C receptor type C [Source:NCBI gene%3BAcc:386580]
XLOC_012512	KRT7	Chr33:1354643-1364180	Control	Selenium-deficient Group	OK	179.196	73.7613	-1.2806	-2.16631	0.02585	0.881012	no	keratin 7 [Source:NCBI gene%3BAcc:395772]
XLOC_004195	SAR1B	Chr13:15826331-15838644	Control	Selenium-deficient Group	OK	58.0993	24.0214	-1.2742	-1.99464	0.04555	0.970332	no	secretion associated Ras related GTPase 1B [Source:NCBI gene%3BAcc:416314]
XLOC_009477	APLP2	Chr24:1440223-1481454	Control	Selenium-deficient Group	OK	157.118	64.9646	-1.27412	-2.11637	0.0323	0.888804	no	amyloid beta precursor like protein 2 [Source:NCBI gene%3BAcc:419727]
XLOC_013796	FGFR3	Chr4:83993010-84044572	Control	Selenium-deficient Group	OK	20.8026	8.64253	-1.26724	-2.13235	0.0401	0.944157	no	fibroblast growth factor receptor 3 [Source:NCBI gene%3BAcc:396515]
XLOC_009555	MPZL2	Chr24:5442227-5447809	Control	Selenium-deficient Group	OK	36.1262	15.0775	-1.26065	-2.00206	0.04275	0.946581	no	myelin protein zero like 2 [Source:NCBI gene%3BAcc:419779]
XLOC_005321	BLB1	Chr16:116645-118450	Control	Selenium-deficient Group	OK	186.414	78.4472	-1.24871	-2.04667	0.03945	0.944157	no	Major histocompatibility complex class II beta chain BLB1 [Source:NCBI gene%3BAcc:693256]
XLOC_017625	ENSGALG00000045068	ChrZ:32225858-32226846	Control	Selenium-deficient Group	OK	1066.87	449.254	-1.24778	-2.09319	0.03505	0.900336	no	Description not Avl
XLOC_006703	SCIN	Chr2:26793308-26842874	Control	Selenium-deficient Group	OK	42.9753	18.1399	-1.24434	-2.10981	0.0324	0.889209	no	scinderin [Source:NCBI gene%3BAcc:420588]
XLOC_002718	SCAMP2	Chr10:2335045-2343868	Control	Selenium-deficient Group	OK	122.483	51.9033	-1.23868	-2.04679	0.04055	0.944157	no	secretory carrier membrane protein 2 [Source:NCBI gene%3BAcc:769853]
XLOC_010675	PEX11G	Chr28:4073830-4075976	Control	Selenium-deficient Group	OK	52.7464	22.4236	-1.23405	-1.95774	0.0483	0.97056	no	peroxisomal biogenesis factor 11 gamma [Source:NCBI gene%3BAcc:420131]
XLOC_005156	ATP2A2	Chr15:5344146-5385167	Control	Selenium-deficient Group	OK	68.2981	29.2679	-1.22252	-2.06652	0.0348	0.900336	no	ATPase sarcoplasmic/endoplasmic reticulum Ca2+ transporting 2 [Source:NCBI gene%3BAcc:396446]
XLOC_006928	TXNDC5	Chr2:64565833-64586567	Control	Selenium-deficient Group	OK	60.4709	25.9217	-1.22208	-2.10512	0.0298	0.884801	no	thioredoxin domain containing 5 [Source:NCBI gene%3BAcc:420867]
XLOC_005814	WBP2	Chr18:4696618-4703800	Control	Selenium-deficient Group	OK	67.9672	29.2011	-1.21881	-2.05666	0.0375	0.926748	no	WW domain binding protein 2 [Source:NCBI gene%3BAcc:417368]
XLOC_014732	THBS1	Chr5:29636379-29652162	Control	Selenium-deficient Group	OK	29.8941	12.8537	-1.21768	-2.09228	0.0319	0.884801	no	thrombospondin 1 [Source:NCBI gene%3BAcc:373987]
XLOC_002232	MOSPD2	Chr1:122310135-122359048	Control	Selenium-deficient Group	OK	29.3539	12.6468	-1.21478	-2.0285	0.0431	0.948291	no	motile sperm domain containing 2 [Source:NCBI gene%3BAcc:418627]
XLOC_007775	LY86	Chr2:65108626-65132418	Control	Selenium-deficient Group	OK	205.101	88.6745	-1.20975	-2.08544	0.04205	0.944157	no	lymphocyte antigen 86 [Source:NCBI gene%3BAcc:420872]
XLOC_013522	HPGD	Chr4:44051783-44077636	Control	Selenium-deficient Group	OK	68.8223	29.8277	-1.20622	-2.02923	0.04665	0.970332	no	hydroxyprostaglandin dehydrogenase 15-(NAD) [Source:NCBI gene%3BAcc:422567]
XLOC_012622	TM9SF2L	Chr4:4452473-4479552	Control	Selenium-deficient Group	OK	90.503	39.338	-1.20204	-2.01909	0.0405	0.944157	no	transmembrane 9 superfamily member 2-like [Source:NCBI gene%3BAcc:422249]
XLOC_015442	CXCL12	Chr6:19020438-19033686	Control	Selenium-deficient Group	OK	180.975	78.8086	-1.19936	-1.93751	0.04565	0.970332	no	C-X-C motif chemokine ligand 12 [Source:NCBI gene%3BAcc:395180]
XLOC_005431	DDR1	Chr17:2322631-2360426	Control	Selenium-deficient Group	OK	25.6799	11.1984	-1.19736	-1.9728	0.0476	0.97056	no	discoidin domain receptor tyrosine kinase 1 [Source:NCBI gene%3BAcc:417256]
XLOC_014621	ENSGALG00000040371	Chr5:18365004-18368679	Control	Selenium-deficient Group	OK	141.868	62.2939	-1.18739	-2.05382	0.04645	0.970332	no	Description not Avl
XLOC_017182	WDFY1	Chr9:8291935-8315316	Control	Selenium-deficient Group	OK	32.0208	14.1725	-1.17591	-2.00762	0.04735	0.97056	no	WD repeat and FYVE domain containing 1 [Source:NCBI gene%3BAcc:424806]
XLOC_001576	ENSGALG00000009879	Chr1:34369404-34377556	Control	Selenium-deficient Group	OK	77.9641	34.7214	-1.16698	-1.96536	0.0481	0.97056	no	transmembrane BAX inhibitor motif containing 4 [Source:NCBI gene%3BAcc:771874]
XLOC_001573	GNS	Chr1:33772627-33793177	Control	Selenium-deficient Group	OK	57.733	25.8828	-1.1574	-1.98968	0.0451	0.969789	no	glucosamine (N-acetyl)-6-sulfatase [Source:NCBI gene%3BAcc:417829]
XLOC_004589	EMP2	Chr14:9241263-9262130	Control	Selenium-deficient Group	OK	118.237	53.3619	-1.1478	-1.98486	0.042	0.944157	no	epithelial membrane protein 2 [Source:NCBI gene%3BAcc:416636]
