# Supplementary material for: Identification of prognostic hub genes and therapeutic targets for selenium deficiency in chicks model through transcriptome profiling
Source: Sci Rep. 2023 May 29;13:8695. doi: 10.1038/s41598-023-34955-6 (PMC10226025; doi:10.1038/s41598-023-34955-6)
Supplement: Supplementary file 3 — Supplementary Table S5. [file 41598_2023_34955_MOESM3_ESM.xlsx]

## Sheet: Title of manuscript&author list
Identification of Prognostic Hub genes and Therapeutic Targets for Selenium Deficiency in Chicks Model through Transcriptome Profiling
Authors
Lakshman Kumar Lingamgunta1,*, Bindu Prasuna Aloor4, Sreenivasulu Dasari1, Ranjani Ramakrishnan2, Mahendran Botlagunta5, Ashok Kumar Madikonda6, Shankar Gopal1, Ankanna Sade3
Affiliations
1Department of Biochemistry, Sri Venkateswara University, Tirupati-517502, Andhra Pradesh, India.
2Department of Virology, Sri Venkateswara University, Tirupati-517502, Andhra Pradesh, India.
3Department of Botany, Sri Venkateswara University, Tirupati-517502, Andhra Pradesh, India.
4Department of Botany, Rayalaseema University, Kurnool-518002, Andhra Pradesh, India.
5School of Biosciences, Engineering and Technology, Vellore Institute of Technology (VIT), Bhopal-466114, Madhya Pradesh, India.
6Department of Biochemistry & Molecular Biology, Central University of Kerala, Kerala-671316, India.
*Corresponding Author
Dr. Lakshman Kumar Lingamgunta
Department of Biochemistry
Sri Venkateswara University
Tirupati-517502, Andhra Pradesh
India.
E-mail: laxman.lingam@gmail.com
Phone No: +91 9182357591

## Sheet: Table S5
Table S5: Differentially genes expression (DGE) summary
Groups	Exclusive	Exclusive	Expressed	Upregulated	Downregulated
	Control	Selenium deficient	Both	Genes	Genes
Control
vs
Selenium deficient	96	67	10266	213	237
