# Supplementary material for: Identification of prognostic hub genes and therapeutic targets for selenium deficiency in chicks model through transcriptome profiling
Source: Sci Rep. 2023 May 29;13:8695. doi: 10.1038/s41598-023-34955-6 (PMC10226025; doi:10.1038/s41598-023-34955-6)
Supplement: Supplementary file 4 — Supplementary Tables. [file 41598_2023_34955_MOESM4_ESM.xlsx]

## Sheet: Table S6
Table S6: Raw data of all genes
gene_id	genes	locus	sample_1	sample_2	FPKM_Control	FPKM_Selenium-deficient Group	log2(fold_change)	p_value	q_value	Description
XLOC_006190	CCL1	Chr19:4765353-4766571	Control	Selenium-deficient Group	22.7444	0.883188	-4.68665	0.21445	0.99556	C-C motif chemokine ligand 1 [Source:NCBI gene%3BAcc:395552]
XLOC_001590	TSPAN8	Chr1:36146150-36163273	Control	Selenium-deficient Group	5.60148	0.249793	-4.48701	0.2147	0.99556	tetraspanin 8 [Source:NCBI gene%3BAcc:417854]
XLOC_008390	WFDC2	Chr20:10684936-10686040	Control	Selenium-deficient Group	45.6287	2.20842	-4.36886	0.2148	0.99556	WAP four-disulfide core domain protein 2-like [Source:NCBI gene%3BAcc:100859272]
XLOC_011840	ENSGALG00000029862	Chr3:27352064-27361903	Control	Selenium-deficient Group	3.23105	0.174825	-4.20802	0.21475	0.99556	Description not Avl
XLOC_001161	CDADC1	Chr1:169134670-169142953	Control	Selenium-deficient Group	3.50044	0.189813	-4.20488	0.21505	0.99556	cytidine and dCMP deaminase domain containing 1 [Source:NCBI gene%3BAcc:418864]
XLOC_014540	USH1C	Chr5:11938572-11982935	Control	Selenium-deficient Group	9.84651	0.552351	-4.15596	0.0185	0.795679	USH1 protein network component harmonin [Source:NCBI gene%3BAcc:423073]
XLOC_010483	ENSGALG00000039447	Chr27:4952992-4962757	Control	Selenium-deficient Group	6.58028	0.403983	-4.02578	0.06265	0.99556	keratin 23 [Source:NCBI gene%3BAcc:420044]
XLOC_015902	ENSGALG00000036881	Chr7:3067087-3068934	Control	Selenium-deficient Group	3.65764	0.263553	-3.79475	0.21765	0.99556	Description not Avl
XLOC_009944	ENSGALG00000028858	Chr26:3145546-3149510	Control	Selenium-deficient Group	7.40217	0.559613	-3.72545	0.21665	0.99556	hydroxysteroid (11-beta) dehydrogenase 1a [Source:NCBI gene%3BAcc:771930]
XLOC_000844	KCNJ15	Chr1:107539723-107541289	Control	Selenium-deficient Group	25.4539	1.93192	-3.71978	0.0076	0.528403	potassium inwardly rectifying channel subfamily J member 15 [Source:NCBI gene%3BAcc:427984]
XLOC_007118	DSG2	Chr2:106423070-106443930	Control	Selenium-deficient Group	2.08711	0.158594	-3.7181	0.1086	0.99556	desmoglein 2 [Source:NCBI gene%3BAcc:428529]
XLOC_012649	GABRA3	Chr4:10806792-10852313	Control	Selenium-deficient Group	3.46955	0.269806	-3.68475	0.21675	0.99556	gamma-aminobutyric acid type A receptor alpha3 subunit [Source:NCBI gene%3BAcc:422289]
XLOC_014995	LRFN5	Chr5:59626098-59629021	Control	Selenium-deficient Group	2.12456	0.167076	-3.66859	0.2169	0.99556	leucine rich repeat and fibronectin type III domain containing 5 [Source:NCBI gene%3BAcc:423599]
XLOC_012784	MGST2	Chr4:29603080-29611243	Control	Selenium-deficient Group	23.8304	1.96224	-3.60223	0.21635	0.99556	microsomal glutathione S-transferase 2 [Source:NCBI gene%3BAcc:770916]
XLOC_005365	KIFC1	Chr16:238279-378917	Control	Selenium-deficient Group	94.7645	8.14269	-3.54077	0.009	0.555391	kinesin family member C1 [Source:NCBI gene%3BAcc:417037]
XLOC_011360	CD24	Chr3:68172466-68176409	Control	Selenium-deficient Group	70.7816	6.21658	-3.50918	5e-05	0.0325906	CD24 molecule [Source:NCBI gene%3BAcc:100859742]
XLOC_009550	ENSGALG00000039419	Chr24:5406557-5407708	Control	Selenium-deficient Group	8.95929	0.819582	-3.45042	0.21745	0.99556	Description not Avl
XLOC_007083	TMEM200C	Chr2:100224354-100225974	Control	Selenium-deficient Group	29.7934	2.78111	-3.42126	0.0049	0.47759	transmembrane protein 200C [Source:HGNC Symbol%3BAcc:HGNC:37208]
XLOC_013562	PPP1R3B	Chr4:49871076-49871970	Control	Selenium-deficient Group	3.94977	0.369177	-3.41938	0.219	0.99556	protein phosphatase 1 regulatory subunit 3B [Source:NCBI gene%3BAcc:422630]
XLOC_002154	RIPK4	Chr1:109023685-109043492	Control	Selenium-deficient Group	2.88996	0.271009	-3.41464	0.10985	0.99556	receptor interacting serine/threonine kinase 4 [Source:NCBI gene%3BAcc:418529]
XLOC_013643	SLC39A8	Chr4:61121024-61141216	Control	Selenium-deficient Group	30.0294	2.91291	-3.36584	0.004	0.448559	solute carrier family 39 member 8 [Source:NCBI gene%3BAcc:430411]
XLOC_001561	AMIGO2	Chr1:31248895-31258419	Control	Selenium-deficient Group	29.4563	2.8847	-3.35209	0.0007	0.177515	adhesion molecule with Ig like domain 2 [Source:NCBI gene%3BAcc:417810]
XLOC_000657	STYK1	Chr1:78365922-78371775	Control	Selenium-deficient Group	2.40122	0.237525	-3.33762	0.21975	0.99556	serine/threonine/tyrosine kinase 1 [Source:NCBI gene%3BAcc:418310]
XLOC_017560	ENSGALG00000043952	ChrZ:22404803-22414392	Control	Selenium-deficient Group	2.92006	0.313496	-3.21948	0.1816	0.99556	Description not Avl
XLOC_008875	ENSGALG00000044688	Chr21:4838411-4840380	Control	Selenium-deficient Group	43.0464	4.63883	-3.21406	0.0172	0.762289	Description not Avl
XLOC_011853	ZFAND3	Chr3:29752864-29880449	Control	Selenium-deficient Group	6.17174	0.687049	-3.16719	0.2214	0.99556	zinc finger AN1-type containing 3 [Source:NCBI gene%3BAcc:421430]
XLOC_006346	CLDN3	Chr19:657605-776272	Control	Selenium-deficient Group	132.324	14.7518	-3.16511	0.273	0.99556	claudin 3 [Source:NCBI gene%3BAcc:374029]
XLOC_005788	OGFOD3	Chr18:3560688-3587092	Control	Selenium-deficient Group	4.163	0.464357	-3.16432	0.22915	0.99556	2-oxoglutarate and iron dependent oxygenase domain containing 3 [Source:NCBI gene%3BAcc:769717]
XLOC_004059	MZB1	Chr13:2436040-2437104	Control	Selenium-deficient Group	38.4016	4.31052	-3.15523	0.071	0.99556	Description not Avl
XLOC_008289	SLC2A10	Chr20:5758429-5766067	Control	Selenium-deficient Group	2.32273	0.265335	-3.12993	0.22045	0.99556	solute carrier family 2 member 10 [Source:NCBI gene%3BAcc:419206]
XLOC_012514	FAIM2	Chr33:1421844-1435440	Control	Selenium-deficient Group	4.37221	0.501516	-3.12399	0.2214	0.99556	Fas apoptotic inhibitory molecule 2 [Source:NCBI gene%3BAcc:426899]
XLOC_013563	CLDN23	Chr4:49904520-49905204	Control	Selenium-deficient Group	42.2942	4.91054	-3.10651	0.0216	0.824043	claudin 23 [Source:NCBI gene%3BAcc:428756]
XLOC_000931	ADGRG2	Chr1:120395078-120415594	Control	Selenium-deficient Group	3.44057	0.402821	-3.09444	0.01645	0.762289	adhesion G protein-coupled receptor G2 [Source:NCBI gene%3BAcc:418611]
XLOC_009488	ENSGALG00000037373	Chr24:2519566-2526298	Control	Selenium-deficient Group	2.33205	0.275955	-3.07909	0.22355	0.99556	Description not Avl
XLOC_006889	DCDC2	Chr2:58072386-58131805	Control	Selenium-deficient Group	28.0263	3.32852	-3.07383	5e-05	0.0325906	doublecortin domain containing 2 [Source:NCBI gene%3BAcc:420821]
XLOC_004577	ENSGALG00000007030	Chr14:8757389-8764076	Control	Selenium-deficient Group	2.12918	0.252879	-3.07378	0.23305	0.99556	transmembrane protein 180-like [Source:NCBI gene%3BAcc:416622]
XLOC_003974	FAM3D	Chr12:11897290-11901425	Control	Selenium-deficient Group	41.6143	5.01853	-3.05174	0.0066	0.502419	family with sequence similarity 3%2C member D [Source:NCBI gene%3BAcc:416069]
XLOC_002628	FOLR1	Chr1:194532763-194535871	Control	Selenium-deficient Group	84.0484	10.1479	-3.05004	0.00015	0.0823342	folate receptor 1 [Source:NCBI gene%3BAcc:395638]
XLOC_005789	ENSGALG00000046130	Chr18:3737834-3740420	Control	Selenium-deficient Group	31.0029	3.75185	-3.04673	0.0167	0.762289	Description not Avl
XLOC_006509	ENSGALG00000044841	Chr19:9545880-9641678	Control	Selenium-deficient Group	10.1124	1.23053	-3.03877	0.3819	0.99556	tapasin-related protein-like [Source:NCBI gene%3BAcc:100857331]
XLOC_009310	GJB3	Chr23:4466716-4467490	Control	Selenium-deficient Group	19.8782	2.44151	-3.02534	0.0329	0.890476	Description not Avl
XLOC_013206	CYSLTR1	Chr4:1361143-1372692	Control	Selenium-deficient Group	5.66066	0.696273	-3.02325	0.1149	0.99556	cysteinyl leukotriene receptor 1 [Source:NCBI gene%3BAcc:428691]
XLOC_010735	ENSGALG00000044661	Chr28:1271206-1272845	Control	Selenium-deficient Group	30.7985	3.79028	-3.02248	0.02205	0.826096	cathepsin G [Source:NCBI gene%3BAcc:426049]
XLOC_003706	ENSGALG00000026449	Chr12:9127165-9127546	Control	Selenium-deficient Group	19.216	2.41532	-2.99203	0.2248	0.99556	histone H2A type 2-B-like [Source:NCBI gene%3BAcc:101751709]
XLOC_016791	ENSGALG00000044130	Chr8:28373183-28374047	Control	Selenium-deficient Group	20.4543	2.57626	-2.98905	0.2253	0.99556	Description not Avl
XLOC_009529	ENSGALG00000037459	Chr24:4559837-4560959	Control	Selenium-deficient Group	3.53084	0.446651	-2.98279	0.2328	0.99556	Description not Avl
XLOC_009847	ENSGALG00000045486	Chr25:2805161-2806394	Control	Selenium-deficient Group	3.69033	0.472231	-2.96619	0.22345	0.99556	Description not Avl
XLOC_000220	KCNMB4	Chr1:35820989-35831958	Control	Selenium-deficient Group	5.00986	0.642641	-2.96268	0.22275	0.99556	potassium calcium-activated channel subfamily M regulatory beta subunit 4 [Source:NCBI gene%3BAcc:417852]
XLOC_010980	OVOL2	Chr3:15460177-15465535	Control	Selenium-deficient Group	5.91227	0.760559	-2.95858	0.22415	0.99556	ovo like zinc finger 3 [Source:NCBI gene%3BAcc:416720]
XLOC_006958	ENSGALG00000035312	Chr2:69258887-69269597	Control	Selenium-deficient Group	25.3008	3.27855	-2.94805	0.23645	0.99556	Description not Avl
XLOC_013333	ENSGALG00000037361	Chr4:11516565-11517803	Control	Selenium-deficient Group	9.44676	1.22459	-2.94752	0.22475	0.99556	Krueppel-like factor 8 [Source:NCBI gene%3BAcc:101749773]
XLOC_012721	RNF128	Chr4:17396690-17432723	Control	Selenium-deficient Group	11.4442	1.48526	-2.94582	0.0269	0.884689	ring finger protein 128%2C E3 ubiquitin protein ligase [Source:NCBI gene%3BAcc:422382]
XLOC_004079	ENSGALG00000041720	Chr13:4816281-5306069	Control	Selenium-deficient Group	5.22174	0.679128	-2.94278	0.5201	0.99556	Description not Avl
XLOC_001376	AT1,ENSGALG00000032614	Chr1:194845634-194873090	Control	Selenium-deficient Group	4.6926	0.613442	-2.93539	0.2613	0.99556	Description not Avl
XLOC_010926	FSHR	Chr3:7457072-7558965	Control	Selenium-deficient Group	2.4434	0.320614	-2.92998	0.04235	0.944157	follicle stimulating hormone receptor [Source:NCBI gene%3BAcc:395962]
XLOC_012257	SDC1	Chr3:102005546-102025143	Control	Selenium-deficient Group	11.7571	1.5536	-2.91984	0.0383	0.933249	syndecan 1 [Source:NCBI gene%3BAcc:421960]
XLOC_013791	ENSGALG00000029321,NAT8L	Chr4:83586478-83614083	Control	Selenium-deficient Group	5.05607	0.683545	-2.88691	0.18565	0.99556	Description not Avl
XLOC_016950	CLDN1	Chr9:13990202-14000682	Control	Selenium-deficient Group	511.505	69.4604	-2.88048	5e-05	0.0325906	claudin 1 [Source:NCBI gene%3BAcc:424910]
XLOC_018301	CFC1	ChrZ:42420868-42425911	Control	Selenium-deficient Group	7.65515	1.04795	-2.86886	0.0283	0.884801	cripto%2C FRL-1%2C cryptic family 1 [Source:NCBI gene%3BAcc:395437]
XLOC_004606	ENSGALG00000032279	Chr14:12336512-12337262	Control	Selenium-deficient Group	9.52259	1.30719	-2.86489	0.22595	0.99556	Description not Avl
XLOC_018114	EMB	ChrZ:14736700-14761276	Control	Selenium-deficient Group	4.6397	0.640856	-2.85596	0.0033	0.419704	embigin [Source:NCBI gene%3BAcc:395242]
XLOC_002643	DGAT2	Chr1:194877498-194892393	Control	Selenium-deficient Group	2.37598	0.330847	-2.84429	0.1774	0.99556	diacylglycerol O-acyltransferase 2 [Source:NCBI gene%3BAcc:421309]
XLOC_005640	ENSGALG00000045962	Chr17:2444704-2454891	Control	Selenium-deficient Group	6.51281	0.910712	-2.83821	0.01965	0.806428	Description not Avl
XLOC_012333	AvBD12	Chr3:107860149-107861091	Control	Selenium-deficient Group	118.247	16.5611	-2.83593	0.0029	0.406325	avian beta-defensin 12 [Source:NCBI gene%3BAcc:414339]
XLOC_010414	ENSGALG00000000367	Chr27:1939763-2016704	Control	Selenium-deficient Group	3.43742	0.482154	-2.83376	0.07865	0.99556	acid sensing ion channel subunit 2 [Source:NCBI gene%3BAcc:419945]
XLOC_010985	SYNDIG1	Chr3:15719394-15767957	Control	Selenium-deficient Group	4.25211	0.601941	-2.82049	0.23505	0.99556	synapse differentiation inducing 1 [Source:NCBI gene%3BAcc:416717]
XLOC_015751	GALNT3	Chr7:19795081-19807861	Control	Selenium-deficient Group	4.14773	0.598287	-2.79341	0.03385	0.898274	polypeptide N-acetylgalactosaminyltransferase 3 [Source:NCBI gene%3BAcc:424177]
XLOC_004414	ENSGALG00000007080	Chr13:17126955-17144545	Control	Selenium-deficient Group	5.22426	0.756898	-2.78706	0.0107	0.616521	Description not Avl
XLOC_008587	VSTM2L	Chr20:10617076-10619214	Control	Selenium-deficient Group	5.92375	0.875425	-2.75846	0.24365	0.99556	V-set and transmembrane domain containing 2 like [Source:NCBI gene%3BAcc:419297]
XLOC_000326	ENSGALG00000011796	Chr1:48250643-48251708	Control	Selenium-deficient Group	7.3187	1.08411	-2.75507	0.09155	0.99556	Description not Avl
XLOC_016569	TOR1AIP1	Chr8:6083216-6088226	Control	Selenium-deficient Group	5.50919	0.818895	-2.75009	0.0918	0.99556	Description not Avl
XLOC_011261	ENSGALG00000046008	Chr3:52380916-52389464	Control	Selenium-deficient Group	7.71111	1.15102	-2.74402	0.0447	0.967484	radial spoke 3 homolog [Source:NCBI gene%3BAcc:421663]
XLOC_011275	PERP1	Chr3:54693251-54709177	Control	Selenium-deficient Group	7.11577	1.06904	-2.7347	0.1342	0.99556	PERP1%2C TP53 apoptosis effector [Source:NCBI gene%3BAcc:421683]
XLOC_008637	PARD6B	Chr20:13684033-13696732	Control	Selenium-deficient Group	2.17847	0.327733	-2.73272	0.13305	0.99556	par-6 family cell polarity regulator beta [Source:NCBI gene%3BAcc:419352]
XLOC_000458	PTN	Chr1:57724422-57794404	Control	Selenium-deficient Group	11.9179	1.81051	-2.71867	0.0006	0.160446	pleiotrophin [Source:NCBI gene%3BAcc:418125]
XLOC_015840	SLC35F5	Chr7:29801111-29824842	Control	Selenium-deficient Group	2.98479	0.454188	-2.71627	0.09865	0.99556	solute carrier family 35 member F5 [Source:NCBI gene%3BAcc:424281]
XLOC_014294	PPP4R4	Chr5:45522169-45579629	Control	Selenium-deficient Group	4.88311	0.745254	-2.712	0.02545	0.873086	protein phosphatase 4 regulatory subunit 4 [Source:NCBI gene%3BAcc:423430]
XLOC_011333	FRK	Chr3:64213847-64259508	Control	Selenium-deficient Group	5.31316	0.820112	-2.69568	0.036	0.911591	fyn related Src family tyrosine kinase [Source:NCBI gene%3BAcc:421747]
XLOC_003274	CBLN1	Chr11:7161485-7163937	Control	Selenium-deficient Group	3.36476	0.519765	-2.69457	0.1354	0.99556	cerebellin 1 precursor [Source:NCBI gene%3BAcc:771265]
XLOC_015936	ENSGALG00000036145	Chr7:6803174-6803883	Control	Selenium-deficient Group	32.3581	5.00098	-2.69385	0.0911	0.99556	Description not Avl
XLOC_009589	ENSGALG00000037802	Chr25:825755-827508	Control	Selenium-deficient Group	8.2969	1.29522	-2.67938	0.24685	0.99556	RAB2B%2C member RAS oncogene family [Source:NCBI gene%3BAcc:100858328]
XLOC_015089	ZNF503	Chr6:14569072-14571934	Control	Selenium-deficient Group	12.3158	1.92551	-2.6772	0.12935	0.99556	zinc finger protein 503 [Source:NCBI gene%3BAcc:770136]
XLOC_003082	SAXO2	Chr10:11660423-11665477	Control	Selenium-deficient Group	20.609	3.23724	-2.67044	0.0037	0.433565	stabilizer of axonemal microtubules 2 [Source:NCBI gene%3BAcc:427505]
XLOC_006053	RGS9	Chr18:7794577-7821660	Control	Selenium-deficient Group	2.72004	0.42991	-2.66152	0.13565	0.99556	regulator of G-protein signaling 9 [Source:NCBI gene%3BAcc:417433]
XLOC_007465	ENSGALG00000043625	Chr2:17358205-17359236	Control	Selenium-deficient Group	74.0991	11.7406	-2.65795	0.0009	0.195544	Description not Avl
XLOC_017171	RBP1	Chr9:5939147-5956961	Control	Selenium-deficient Group	3.1693	0.503788	-2.65328	0.2416	0.99556	retinol binding protein 1 [Source:NCBI gene%3BAcc:424821]
XLOC_006215	SERPINF2	Chr19:5397322-5403025	Control	Selenium-deficient Group	4.61079	0.734218	-2.65073	0.0937	0.99556	serpin family F member 2 [Source:NCBI gene%3BAcc:100857105]
XLOC_012447	KRT80	Chr33:1377870-1391864	Control	Selenium-deficient Group	10.1467	1.61902	-2.64782	0.033	0.890476	keratin 80 [Source:NCBI gene%3BAcc:431302]
XLOC_003600	ENSGALG00000045621	Chr11:20072042-20072932	Control	Selenium-deficient Group	32.2128	5.142	-2.64723	0.0337	0.896575	Description not Avl
XLOC_010638	OCLN	Chr28:3378954-3384106	Control	Selenium-deficient Group	50.0226	8.11889	-2.62323	0.0055	0.48535	occludin [Source:NCBI gene%3BAcc:396026]
XLOC_018166	CRHBP	ChrZ:23367197-23375648	Control	Selenium-deficient Group	22.2594	3.61744	-2.62137	0.00295	0.406325	corticotropin releasing hormone binding protein [Source:NCBI gene%3BAcc:427214]
XLOC_016643	EPHX4	Chr8:14326725-14338131	Control	Selenium-deficient Group	3.17472	0.51822	-2.61499	0.2539	0.99556	epoxide hydrolase 3 [Source:NCBI gene%3BAcc:424505]
XLOC_007027	GALNT12	Chr2:88163639-88207592	Control	Selenium-deficient Group	3.18947	0.522879	-2.60877	0.09435	0.99556	polypeptide N-acetylgalactosaminyltransferase 12 [Source:NCBI gene%3BAcc:420978]
XLOC_009510	ENSGALG00000039907	Chr24:4199474-4200912	Control	Selenium-deficient Group	22.875	3.76251	-2.604	0.0126	0.662949	Description not Avl
XLOC_000697	ENSGALG00000046548	Chr1:83108717-83116269	Control	Selenium-deficient Group	3.14087	0.516621	-2.60399	0.24815	0.99556	Ig lambda chain V-VI region EB4-like [Source:NCBI gene%3BAcc:418355]
XLOC_014400	MGAT2	Chr5:57729122-57763640	Control	Selenium-deficient Group	3.53619	0.587704	-2.58903	0.5223	0.99556	mannosyl (alpha-1%2C6-)-glycoprotein beta-1%2C2-N-acetylglucosaminyltransferase [Source:NCBI gene%3BAcc:428925]
XLOC_004341	ENSGALG00000027920	Chr13:10431192-10453289	Control	Selenium-deficient Group	39.8095	6.68144	-2.57488	0.33425	0.99556	complexin 2 [Source:NCBI gene%3BAcc:100857281]
XLOC_017733	ENSGALG00000044797	ChrZ:53184239-53191016	Control	Selenium-deficient Group	3.63554	0.612379	-2.56967	0.15425	0.99556	Description not Avl
XLOC_009446	IL18	Chr24:6140261-6143113	Control	Selenium-deficient Group	2.60818	0.439864	-2.56791	0.26205	0.99556	interleukin 18 [Source:NCBI gene%3BAcc:395312]
XLOC_016278	ENSGALG00000004627	Chr8:7557777-7561205	Control	Selenium-deficient Group	2.30538	0.393192	-2.5517	0.25125	0.99556	Description not Avl
XLOC_011260	TAGAP	Chr3:52365942-52372134	Control	Selenium-deficient Group	7.40373	1.28103	-2.53094	0.01685	0.762289	T-cell activation RhoGTPase activating protein [Source:NCBI gene%3BAcc:421662]
XLOC_004217	GDF9	Chr13:17156640-17159344	Control	Selenium-deficient Group	3.35818	0.588719	-2.51203	0.10535	0.99556	growth differentiation factor 9 [Source:NCBI gene%3BAcc:404533]
XLOC_012637	POF1B	Chr4:8696585-8712050	Control	Selenium-deficient Group	15.9949	2.81747	-2.50514	0.0125	0.662949	premature ovarian failure%2C 1B [Source:NCBI gene%3BAcc:422268]
XLOC_017621	ENSGALG00000044074	ChrZ:31140558-31141546	Control	Selenium-deficient Group	139.228	24.7255	-2.49337	0.0008	0.177515	Description not Avl
XLOC_013311	TRAIL-LIKE	Chr4:9629282-9632212	Control	Selenium-deficient Group	55.1088	9.93539	-2.47164	0.00575	0.48535	TNF-related apoptosis inducing ligand-like [Source:NCBI gene%3BAcc:395283]
XLOC_009935	ENSGALG00000023953	Chr26:2634609-2641479	Control	Selenium-deficient Group	131.363	23.8662	-2.46052	0.0001	0.0613471	complement component 4 binding protein%2C alpha chain [Source:NCBI gene%3BAcc:419851]
XLOC_004454	NPTX2	Chr14:1225062-1235848	Control	Selenium-deficient Group	13.4413	2.44985	-2.4559	0.00605	0.48535	neuronal pentraxin 2 [Source:NCBI gene%3BAcc:416438]
XLOC_013105	HS3ST1	Chr4:78622366-78623329	Control	Selenium-deficient Group	64.1121	11.8155	-2.43992	0.00255	0.391088	heparan sulfate-glucosamine 3-sulfotransferase 1 [Source:NCBI gene%3BAcc:422840]
XLOC_007278	MAL2	Chr2:136508342-136520068	Control	Selenium-deficient Group	31.7018	5.86373	-2.43468	0.00105	0.214715	mal%2C T-cell differentiation protein 2 [Source:NCBI gene%3BAcc:420280]
XLOC_008047	SBSPON	Chr2:118052589-118085414	Control	Selenium-deficient Group	3.78045	0.69995	-2.43324	0.0885	0.99556	chromosome 2 open reading frame%2C human C8orf84 [Source:NCBI gene%3BAcc:420181]
XLOC_003756	SNTN	Chr12:13520235-13522160	Control	Selenium-deficient Group	529.214	98.4429	-2.42649	0.00075	0.177515	sentan%2C cilia apical structure protein [Source:NCBI gene%3BAcc:416076]
XLOC_014302	AK7	Chr5:46536990-46555522	Control	Selenium-deficient Group	7.6626	1.43577	-2.41601	0.01925	0.79666	adenylate kinase 7 [Source:NCBI gene%3BAcc:428907]
XLOC_013983	TMEM41B	Chr5:9410535-9418217	Control	Selenium-deficient Group	8.74562	1.63891	-2.41582	0.0058	0.48535	transmembrane protein 41B [Source:NCBI gene%3BAcc:423047]
XLOC_015067	TSPAN15	Chr6:10919211-10930743	Control	Selenium-deficient Group	13.8483	2.61719	-2.40362	0.0074	0.524997	tetraspanin 15 [Source:NCBI gene%3BAcc:423699]
XLOC_005991	RASL10A	Chr18:4107615-4108893	Control	Selenium-deficient Group	444.51	84.2289	-2.39983	0.00015	0.0823342	RAS-like%2C family 10%2C member A [Source:NCBI gene%3BAcc:417349]
XLOC_006334	CCL5	Chr19:395343-396508	Control	Selenium-deficient Group	21.1077	4.00011	-2.39966	0.2626	0.99556	chemokine (C-C motif) ligand 5 [Source:NCBI gene%3BAcc:417465]
XLOC_006101	NME1	Chr18:10070303-10073843	Control	Selenium-deficient Group	12.5635	2.39138	-2.39332	0.02035	0.81627	NME/NM23 nucleoside diphosphate kinase 1 [Source:NCBI gene%3BAcc:422094]
XLOC_011304	PTPRK	Chr3:58821364-59132416	Control	Selenium-deficient Group	7.58234	1.46037	-2.37631	0.009	0.555391	protein tyrosine phosphatase%2C receptor type K [Source:NCBI gene%3BAcc:421711]
XLOC_009376	TMEM45B	Chr24:1420684-1424248	Control	Selenium-deficient Group	54.6187	10.6779	-2.35476	0.00985	0.586263	Description not Avl
XLOC_000247	NTS	Chr1:42173475-42186023	Control	Selenium-deficient Group	2.71597	0.532153	-2.35156	0.12325	0.99556	neurotensin [Source:NCBI gene%3BAcc:417883]
XLOC_012187	BEND6	Chr3:87150128-87156007	Control	Selenium-deficient Group	4.11621	0.807539	-2.34971	0.15385	0.99556	BEN domain containing 6 [Source:NCBI gene%3BAcc:775985]
XLOC_017468	ENSGALG00000040221	ChrZ:9072666-9075160	Control	Selenium-deficient Group	4.61584	0.90751	-2.34661	0.261	0.99556	undifferentiated embryonic cell transcription factor 1-like [Source:NCBI gene%3BAcc:100859284]
XLOC_005337	ENSGALG00000039340	Chr16:238279-378917	Control	Selenium-deficient Group	7.43444	1.46543	-2.3429	0.4992	0.99556	Description not Avl
XLOC_015418	ENSGALG00000043263	Chr6:17094959-17097738	Control	Selenium-deficient Group	6.58739	1.31012	-2.33001	0.02115	0.824043	Description not Avl
XLOC_017303	GPR160	Chr9:19948550-19951591	Control	Selenium-deficient Group	2.95476	0.595799	-2.31014	0.0838	0.99556	G protein-coupled receptor 160 [Source:NCBI gene%3BAcc:424992]
XLOC_006370	MIS12	Chr19:3387551-3388959	Control	Selenium-deficient Group	3.55541	0.723272	-2.29741	0.14035	0.99556	Description not Avl
XLOC_012757	NPY5R	Chr4:23544620-23545952	Control	Selenium-deficient Group	4.60081	0.946251	-2.28159	0.0809	0.99556	neuropeptide Y receptor Y5 [Source:NCBI gene%3BAcc:422419]
XLOC_000015	ENSGALG00000013811	Chr1:659229-661272	Control	Selenium-deficient Group	9.67612	2.00036	-2.27417	0.0833	0.99556	Description not Avl
XLOC_001027	GAS6	Chr1:137167179-137204808	Control	Selenium-deficient Group	43.1148	8.93451	-2.27072	0.0011	0.216451	growth arrest specific 6 [Source:NCBI gene%3BAcc:418737]
XLOC_016934	APOD	Chr9:12704198-12707547	Control	Selenium-deficient Group	68.8865	14.3461	-2.26356	0.003	0.406325	apolipoprotein D [Source:NCBI gene%3BAcc:424893]
XLOC_013470	MFSD8	Chr4:34621532-34653703	Control	Selenium-deficient Group	3.34922	0.699014	-2.26043	0.3415	0.99556	major facilitator superfamily domain containing 8 [Source:NCBI gene%3BAcc:422498]
XLOC_015581	ENSGALG00000036689	Chr6:32803126-32814128	Control	Selenium-deficient Group	8.19912	1.71125	-2.26042	0.28715	0.99556	Description not Avl
XLOC_004456	FAM20C	Chr14:1727504-1778937	Control	Selenium-deficient Group	48.9596	10.2221	-2.2599	0.0031	0.414486	FAM20C%2C golgi associated secretory pathway kinase [Source:NCBI gene%3BAcc:416445]
XLOC_007536	AGR2	Chr2:28627302-28631323	Control	Selenium-deficient Group	595.239	125.674	-2.24378	0.00045	0.151389	anterior gradient 2%2C protein disulphide isomerase family member [Source:NCBI gene%3BAcc:420596]
XLOC_016829	ENSGALG00000039905	Chr9:1471115-1490604	Control	Selenium-deficient Group	11.7812	2.49027	-2.24211	0.54795	0.99556	Description not Avl
XLOC_008544	EEF1A2	Chr20:9201510-9216588	Control	Selenium-deficient Group	16.6222	3.52191	-2.23868	0.01175	0.638233	eukaryotic translation elongation factor 1 alpha 2 [Source:NCBI gene%3BAcc:419244]
XLOC_016841	ENSGALG00000031071	Chr9:3445250-3450856	Control	Selenium-deficient Group	18.6417	3.95772	-2.23579	0.0271	0.884689	Description not Avl
XLOC_001574	WIF1	Chr1:33881873-33923658	Control	Selenium-deficient Group	27.2291	5.7811	-2.23573	0.00405	0.449335	WNT inhibitory factor 1 [Source:NCBI gene%3BAcc:417831]
XLOC_011947	SMOC2	Chr3:41742518-41876553	Control	Selenium-deficient Group	10.0851	2.1431	-2.23446	0.02705	0.884689	SPARC related modular calcium binding 2 [Source:NCBI gene%3BAcc:421559]
XLOC_014958	CDKN3	Chr5:56605357-56611639	Control	Selenium-deficient Group	3.32281	0.706466	-2.23371	0.14335	0.99556	cyclin dependent kinase inhibitor 3 [Source:NCBI gene%3BAcc:423562]
XLOC_000952	ANOS1	Chr1:125695763-125824428	Control	Selenium-deficient Group	7.22807	1.53689	-2.2336	0.00365	0.433565	anosmin 1 [Source:NCBI gene%3BAcc:396395]
XLOC_007018	ENSGALG00000013155	Chr2:85751423-85904369	Control	Selenium-deficient Group	3.52541	0.754278	-2.22462	0.40725	0.99556	poly(rC) binding protein 2 [Source:NCBI gene%3BAcc:420965]
XLOC_010792	ENSGALG00000015192	Chr28:3241766-3243886	Control	Selenium-deficient Group	18.5745	3.98486	-2.22072	0.07275	0.99556	Description not Avl
XLOC_016318	ENSGALG00000005619	Chr8:13463305-13561661	Control	Selenium-deficient Group	69.8781	14.9988	-2.22	0.0283	0.884801	coagulation factor III%2C tissue factor [Source:NCBI gene%3BAcc:429084]
XLOC_012102	ARMC2	Chr3:67233669-67405182	Control	Selenium-deficient Group	3.08372	0.663243	-2.21706	0.52835	0.99556	armadillo repeat containing 2 [Source:NCBI gene%3BAcc:421767]
XLOC_011184	GALNT2	Chr3:40338165-40430496	Control	Selenium-deficient Group	2.42199	0.521105	-2.21655	0.1449	0.99556	polypeptide N-acetylgalactosaminyltransferase 2 [Source:NCBI gene%3BAcc:421540]
XLOC_000599	CD9	Chr1:74470351-74515119	Control	Selenium-deficient Group	32.9979	7.1035	-2.21577	0.00715	0.517854	CD9 molecule [Source:NCBI gene%3BAcc:395527]
XLOC_012228	KIDINS220	Chr3:96290904-96331571	Control	Selenium-deficient Group	9.91004	2.13679	-2.21344	0.00565	0.48535	kinase D-interacting substrate 220kDa [Source:NCBI gene%3BAcc:421924]
XLOC_011187	ARV1	Chr3:40721311-40724648	Control	Selenium-deficient Group	2.83411	0.611454	-2.21258	0.3001	0.99556	ARV1 homolog%2C fatty acid homeostasis modulator [Source:NCBI gene%3BAcc:421546]
XLOC_011739	BMP2	Chr3:15110368-15113622	Control	Selenium-deficient Group	9.70709	2.10088	-2.20804	0.05975	0.99556	bone morphogenetic protein 2 [Source:NCBI gene%3BAcc:378779]
XLOC_009355	ENSGALG00000004231	Chr23:5687283-5691773	Control	Selenium-deficient Group	5.42745	1.17864	-2.20316	0.0605	0.99556	Interferon lambda receptor 1 [Source:UniProtKB/Swiss-Prot%3BAcc:K9JA28]
XLOC_006642	PRTFDC1	Chr2:16752953-16797681	Control	Selenium-deficient Group	5.04914	1.10001	-2.19852	0.1555	0.99556	phosphoribosyl transferase domain containing 1 [Source:NCBI gene%3BAcc:420499]
XLOC_010416	CYB561	Chr27:2818780-2822414	Control	Selenium-deficient Group	29.2861	6.39431	-2.19535	0.0274	0.884689	cytochrome b561 [Source:NCBI gene%3BAcc:419952]
XLOC_009940	C4BPA	Chr26:2686742-2697121	Control	Selenium-deficient Group	29.1738	6.37303	-2.19462	0.0033	0.419704	complement component 4 binding protein%2C alpha [Source:NCBI gene%3BAcc:395384]
XLOC_014459	LUZP2	Chr5:1064702-1231569	Control	Selenium-deficient Group	5.13649	1.12425	-2.19182	0.07295	0.99556	leucine zipper protein 2 [Source:NCBI gene%3BAcc:423001]
XLOC_003010	ENSGALG00000031166	Chr10:3442682-3476186	Control	Selenium-deficient Group	9.89613	2.1661	-2.19177	0.28815	0.99556	Description not Avl
XLOC_010976	LRRN4	Chr3:15330847-15337331	Control	Selenium-deficient Group	3.98492	0.875317	-2.18667	0.05975	0.99556	leucine rich repeat neuronal 4 [Source:NCBI gene%3BAcc:427686]
XLOC_012276	KRTCAP3	Chr3:104855588-104857946	Control	Selenium-deficient Group	16.3257	3.5893	-2.18537	0.0598	0.99556	keratinocyte associated protein 3 [Source:NCBI gene%3BAcc:421984]
XLOC_000224	TMEM19	Chr1:36408412-36421447	Control	Selenium-deficient Group	6.90989	1.52398	-2.18082	0.06145	0.99556	transmembrane protein 19 [Source:NCBI gene%3BAcc:417856]
XLOC_016311	FRRS1	Chr8:12096265-12113785	Control	Selenium-deficient Group	2.71678	0.600106	-2.17861	0.07445	0.99556	ferric chelate reductase 1 [Source:NCBI gene%3BAcc:429082]
XLOC_001483	CELSR1	Chr1:15740824-15899595	Control	Selenium-deficient Group	3.70481	0.818853	-2.17772	0.01375	0.70205	Description not Avl
XLOC_011915	EDARADD	Chr3:37886877-37905405	Control	Selenium-deficient Group	9.7324	2.15288	-2.17653	0.00695	0.517854	EDAR associated death domain [Source:NCBI gene%3BAcc:497625]
XLOC_002107	CYYR1	Chr1:102882362-102939069	Control	Selenium-deficient Group	7.41134	1.64277	-2.17361	0.0139	0.703704	cysteine and tyrosine rich 1 [Source:NCBI gene%3BAcc:770067]
XLOC_014831	EFCAB11	Chr5:43659561-43715163	Control	Selenium-deficient Group	8.87959	1.97841	-2.16615	0.03475	0.900336	EF-hand calcium binding domain 11 [Source:NCBI gene%3BAcc:428903]
XLOC_016614	MFSD14B	Chr8:11936570-11950828	Control	Selenium-deficient Group	9.31741	2.07961	-2.16362	0.0323	0.888804	Description not Avl
XLOC_010123	HMGA1	Chr26:4415933-4417701	Control	Selenium-deficient Group	43.1292	9.65733	-2.15897	0.1882	0.99556	high mobility group AT-hook 1 [Source:NCBI gene%3BAcc:378795]
XLOC_018447	ENSGALG00000015684	ChrZ:66396988-66403494	Control	Selenium-deficient Group	18.4147	4.13502	-2.15489	0.03185	0.884801	DnaJ heat shock protein family (Hsp40) member C25 [Source:NCBI gene%3BAcc:431639]
XLOC_017720	ENSGALG00000026768	ChrZ:50223339-50282675	Control	Selenium-deficient Group	3.06697	0.691559	-2.14889	0.0782	0.99556	solute carrier organic anion transporter family member 4C1 [Source:NCBI gene%3BAcc:769132]
XLOC_001610	TSPAN19	Chr1:41728239-41737904	Control	Selenium-deficient Group	3.92653	0.885953	-2.14795	0.15655	0.99556	tetraspanin 19 [Source:NCBI gene%3BAcc:100859115]
XLOC_007635	CCR5	Chr2:42832405-42838099	Control	Selenium-deficient Group	10.8401	2.4464	-2.14764	0.03185	0.884801	C-C motif chemokine receptor 5 [Source:NCBI gene%3BAcc:420695]
XLOC_011316	MAN1A1	Chr3:62648642-62801757	Control	Selenium-deficient Group	2.98066	0.675464	-2.14168	0.0422	0.944157	mannosidase alpha class 1A member 1 [Source:NCBI gene%3BAcc:421726]
XLOC_005456	ORM1	Chr17:5326465-5328212	Control	Selenium-deficient Group	657.36	149.045	-2.14094	0.0006	0.160446	orosomucoid 1 (ovoglycoprotein) [Source:NCBI gene%3BAcc:395220]
XLOC_001459	ENSGALG00000008309	Chr1:12739742-12791062	Control	Selenium-deficient Group	7.57742	1.71928	-2.1399	0.20565	0.99556	Description not Avl
XLOC_012271	PFN4	Chr3:104684159-104685466	Control	Selenium-deficient Group	5.93256	1.34727	-2.13862	0.29595	0.99556	profilin family member 4 [Source:NCBI gene%3BAcc:107053160]
XLOC_012847	ETNPPL	Chr4:37934302-37947629	Control	Selenium-deficient Group	3.32559	0.756327	-2.13653	0.06585	0.99556	ethanolamine-phosphate phospho-lyase [Source:NCBI gene%3BAcc:428743]
XLOC_012909	TMEM150C	Chr4:46703046-46715192	Control	Selenium-deficient Group	8.13602	1.8515	-2.13563	0.035	0.900336	transmembrane protein 150C [Source:NCBI gene%3BAcc:422599]
XLOC_013548	HPSE	Chr4:46759038-46763458	Control	Selenium-deficient Group	8.68074	1.98607	-2.1279	0.0678	0.99556	heparanase [Source:NCBI gene%3BAcc:373981]
XLOC_014288	UNC79	Chr5:45257198-45282149	Control	Selenium-deficient Group	3.03768	0.696469	-2.12484	0.0314	0.884801	unc-79 homolog (C. elegans) [Source:NCBI gene%3BAcc:423426]
XLOC_013443	CLGN	Chr4:29873451-29888948	Control	Selenium-deficient Group	6.65136	1.52573	-2.12415	0.0333	0.890476	calmegin [Source:NCBI gene%3BAcc:422447]
XLOC_013296	DACH2	Chr4:8317079-8581041	Control	Selenium-deficient Group	15.1403	3.47537	-2.12316	0.0154	0.736728	dachshund family transcription factor 2 [Source:NCBI gene%3BAcc:395576]
XLOC_011744	BIRC5	Chr3:15427650-15428804	Control	Selenium-deficient Group	7.48221	1.71826	-2.12251	0.08965	0.99556	baculoviral IAP repeat containing 5 [Source:NCBI gene%3BAcc:374078]
XLOC_005036	PIK3IP1	Chr15:9093094-9095888	Control	Selenium-deficient Group	111.403	25.6722	-2.11751	0.00885	0.552675	phosphoinositide-3-kinase interacting protein 1 [Source:NCBI gene%3BAcc:416964]
XLOC_016708	RBP	Chr8:21313114-21490422	Control	Selenium-deficient Group	10.9313	2.5221	-2.11577	0.2097	0.99556	riboflavin binding protein [Source:NCBI gene%3BAcc:396449]
XLOC_010701	ENSGALG00000043352	Chr28:87665-118213	Control	Selenium-deficient Group	5.5136	1.27478	-2.11274	0.09765	0.99556	ceramide synthase 4 [Source:NCBI gene%3BAcc:420050]
XLOC_011796	RPS6KC1	Chr3:21668156-21696656	Control	Selenium-deficient Group	4.3506	1.012	-2.104	0.0658	0.99556	ribosomal protein S6 kinase C1 [Source:NCBI gene%3BAcc:421362]
XLOC_002592	CCDC89	Chr1:190326654-190327658	Control	Selenium-deficient Group	7.42008	1.75198	-2.08245	0.0982	0.99556	coiled-coil domain containing 89 [Source:NCBI gene%3BAcc:426393]
XLOC_004277	GABRP	Chr13:3488059-3500500	Control	Selenium-deficient Group	3.93766	0.934235	-2.07548	0.1058	0.99556	gamma-aminobutyric acid type A receptor pi subunit [Source:NCBI gene%3BAcc:416174]
XLOC_009068	TGFA	Chr22:3594206-3607707	Control	Selenium-deficient Group	5.07232	1.20365	-2.07523	0.1439	0.99556	transforming growth factor alpha [Source:NCBI gene%3BAcc:414743]
XLOC_004337	ENSGALG00000044912	Chr13:10407213-10414162	Control	Selenium-deficient Group	49.8667	11.8541	-2.07269	0.39915	0.99556	Description not Avl
XLOC_000328	EMP1	Chr1:48351488-48365693	Control	Selenium-deficient Group	16.3847	3.91423	-2.06554	0.00925	0.560862	epithelial membrane protein 1 [Source:NCBI gene%3BAcc:417964]
XLOC_007830	ANKRD33B	Chr2:78418693-78456518	Control	Selenium-deficient Group	2.20386	0.530048	-2.05584	0.19415	0.99556	ankyrin repeat domain 33B [Source:NCBI gene%3BAcc:420924]
XLOC_007052	FBXO15	Chr2:92301221-92334345	Control	Selenium-deficient Group	4.89728	1.17827	-2.05531	0.0655	0.99556	F-box protein 15 [Source:NCBI gene%3BAcc:421017]
XLOC_015415	ENSGALG00000005613	Chr6:16808536-16814246	Control	Selenium-deficient Group	2.54438	0.616781	-2.04448	0.2977	0.99556	Description not Avl
XLOC_004000	ENSGALG00000033025	Chr12:16432432-16463366	Control	Selenium-deficient Group	3.92838	0.954351	-2.04134	0.196	0.99556	RING1 and YY1 binding protein [Source:NCBI gene%3BAcc:416095]
XLOC_014202	COCH	Chr5:34263827-34280520	Control	Selenium-deficient Group	2.54775	0.620475	-2.03778	0.11625	0.99556	cochlin [Source:NCBI gene%3BAcc:395779]
XLOC_005589	RALGPS1	Chr17:10765225-10860650	Control	Selenium-deficient Group	4.27173	1.04217	-2.03523	0.2553	0.99556	Ral GEF with PH domain and SH3 binding motif 1 [Source:NCBI gene%3BAcc:417089]
XLOC_007363	ENSGALG00000029569	Chr2:458815-461126	Control	Selenium-deficient Group	9.11206	2.22971	-2.03092	0.0749	0.99556	GTPase IMAP family member 7-like [Source:NCBI gene%3BAcc:429682]
XLOC_007788	ENSGALG00000029497	Chr2:67254178-67422176	Control	Selenium-deficient Group	28.0071	6.86288	-2.02891	0.0394	0.944157	Description not Avl
XLOC_000584	KLHL42	Chr1:72420205-72430748	Control	Selenium-deficient Group	8.67834	2.12938	-2.02699	0.04115	0.944157	kelch like family member 42 [Source:NCBI gene%3BAcc:419046]
XLOC_008273	SDC4	Chr20:5273294-5288746	Control	Selenium-deficient Group	41.2077	10.1317	-2.02404	0.0058	0.48535	syndecan 4 [Source:NCBI gene%3BAcc:419184]
XLOC_016460	CACHD1	Chr8:28175498-28257343	Control	Selenium-deficient Group	3.51094	0.863373	-2.0238	0.04365	0.951456	cache domain containing 1 [Source:NCBI gene%3BAcc:424693]
XLOC_006942	IRF4	Chr2:66654455-66724634	Control	Selenium-deficient Group	9.19953	2.26598	-2.02143	0.0559	0.99556	interferon regulatory factor 4 [Source:NCBI gene%3BAcc:374179]
XLOC_012066	GJA1	Chr3:61930600-61938188	Control	Selenium-deficient Group	15.7431	3.90585	-2.01101	0.0198	0.806428	gap junction protein alpha 1 [Source:NCBI gene%3BAcc:395278]
XLOC_006397	CCAH221	Chr19:4787698-4789411	Control	Selenium-deficient Group	6.14782	1.52602	-2.0103	0.16265	0.99556	Description not Avl
XLOC_003326	WWOX	Chr11:14260942-14381632	Control	Selenium-deficient Group	4.78663	1.1889	-2.00938	0.117	0.99556	WW domain containing oxidoreductase [Source:NCBI gene%3BAcc:415801]
XLOC_013833	CD8B	Chr4:86469039-86474132	Control	Selenium-deficient Group	4.77387	1.19221	-2.00153	0.0975	0.99556	Description not Avl
XLOC_015915	MLPH	Chr7:4777560-4795271	Control	Selenium-deficient Group	4.52883	1.13115	-2.00134	0.0533	0.983016	melanophilin [Source:NCBI gene%3BAcc:424019]
XLOC_009050	TM2D2	Chr22:2448284-2449185	Control	Selenium-deficient Group	39.1691	9.8207	-1.99582	0.07925	0.99556	TM2 domain containing 2 [Source:NCBI gene%3BAcc:426780]
XLOC_008121	LRP12	Chr2:130599463-130659121	Control	Selenium-deficient Group	3.3243	0.836096	-1.99131	0.0468	0.970332	LDL receptor related protein 12 [Source:NCBI gene%3BAcc:420267]
XLOC_003759	SLC25A26	Chr12:14387926-14468967	Control	Selenium-deficient Group	3.5298	0.887998	-1.99096	0.12115	0.99556	solute carrier family 25 member 26 [Source:NCBI gene%3BAcc:416084]
XLOC_002520	TNFRSF19	Chr1:177513345-177560920	Control	Selenium-deficient Group	3.17178	0.798216	-1.99044	0.1718	0.99556	TNF receptor superfamily member 19 [Source:NCBI gene%3BAcc:418943]
XLOC_006898	NHLRC1	Chr2:60584278-60585526	Control	Selenium-deficient Group	2.31879	0.58516	-1.98647	0.3278	0.99556	NHL repeat containing E3 ubiquitin protein ligase 1 [Source:HGNC Symbol%3BAcc:HGNC:21576]
XLOC_016612	ENSGALG00000045129	Chr8:11888214-11890079	Control	Selenium-deficient Group	12.6227	3.18897	-1.98486	0.33015	0.99556	Description not Avl
XLOC_018326	ENSGALG00000044782	ChrZ:45985833-45987796	Control	Selenium-deficient Group	2.36152	0.599476	-1.97794	0.1876	0.99556	Description not Avl
XLOC_012684	ENSGALG00000045426	Chr4:13361208-13366274	Control	Selenium-deficient Group	2.67894	0.680922	-1.9761	0.04255	0.944157	Description not Avl
XLOC_010736	HSD11B1L	Chr28:1327075-1332053	Control	Selenium-deficient Group	16.9647	4.31743	-1.97429	0.0382	0.933249	hydroxysteroid 11-beta dehydrogenase 1 like [Source:NCBI gene%3BAcc:408034]
XLOC_004793	TMC7	Chr14:8523890-8537360	Control	Selenium-deficient Group	4.01597	1.02487	-1.97031	0.07425	0.99556	transmembrane channel like 7 [Source:NCBI gene%3BAcc:416610]
XLOC_017584	ENSGALG00000010156	ChrZ:25783100-25805188	Control	Selenium-deficient Group	3.70111	0.947278	-1.9661	0.05155	0.983016	dedicator of cytokinesis 8 [Source:NCBI gene%3BAcc:427348]
XLOC_007925	IMPA2	Chr2:97513653-97531725	Control	Selenium-deficient Group	2.84951	0.729957	-1.96483	0.2532	0.99556	inositol monophosphatase 2 [Source:NCBI gene%3BAcc:421032]
XLOC_005330	TRIM7	Chr16:191905-201219	Control	Selenium-deficient Group	3.21997	0.826785	-1.96146	0.19075	0.99556	Description not Avl
XLOC_016130	ZNF148	Chr7:28191738-28205266	Control	Selenium-deficient Group	2.49656	0.641198	-1.9611	0.06555	0.99556	zinc finger protein 148 [Source:NCBI gene%3BAcc:424259]
XLOC_003040	FAM81A	Chr10:6654749-6665773	Control	Selenium-deficient Group	3.14399	0.81282	-1.95159	0.19295	0.99556	family with sequence similarity 81 member A [Source:NCBI gene%3BAcc:415396]
XLOC_005875	SOX9	Chr18:8866455-8869366	Control	Selenium-deficient Group	9.47264	2.47314	-1.93742	0.08825	0.99556	SRY (sex determining region Y)-box 9 [Source:NCBI gene%3BAcc:374148]
XLOC_000921	ENSGALG00000034845	Chr1:118349773-118359176	Control	Selenium-deficient Group	37.1486	9.76694	-1.92733	0.44435	0.99556	Description not Avl
XLOC_017762	SLC12A2	ChrZ:56691801-56743665	Control	Selenium-deficient Group	6.96576	1.83359	-1.92561	0.0137	0.70205	solute carrier family 12 member 2 [Source:NCBI gene%3BAcc:427123]
XLOC_007798	OVA	Chr2:67948050-67955623	Control	Selenium-deficient Group	5.70574	1.50403	-1.92358	0.05435	0.986772	ovalbumin (SERPINB14) [Source:NCBI gene%3BAcc:396058]
XLOC_007683	AVL9	Chr2:48244695-48279632	Control	Selenium-deficient Group	9.49006	2.50204	-1.92331	0.0303	0.884801	AVL9 cell migration associated [Source:NCBI gene%3BAcc:420750]
XLOC_011603	TRAM2	Chr3:107944017-107955985	Control	Selenium-deficient Group	6.09639	1.60749	-1.92314	0.1044	0.99556	translocation associated membrane protein 2 [Source:NCBI gene%3BAcc:422040]
XLOC_017631	ENSGALG00000020554	ChrZ:33379223-33557131	Control	Selenium-deficient Group	2.15602	0.568551	-1.92301	0.17455	0.99556	ADAMTS like 1 [Source:NCBI gene%3BAcc:431603]
XLOC_005885	GPRC5C	Chr18:9226555-9229211	Control	Selenium-deficient Group	12.6315	3.35006	-1.91476	0.08695	0.99556	G protein-coupled receptor class C group 5 member C [Source:NCBI gene%3BAcc:427814]
XLOC_005514	CFAP77	Chr17:7034048-7055559	Control	Selenium-deficient Group	39.1644	10.4231	-1.90977	0.0512	0.983016	cilia and flagella associated protein 77 [Source:NCBI gene%3BAcc:417168]
XLOC_008111	NCALD	Chr2:129501285-129543306	Control	Selenium-deficient Group	2.6256	0.699416	-1.90842	0.11585	0.99556	neurocalcin delta [Source:NCBI gene%3BAcc:396048]
XLOC_009497	SORL1	Chr24:3488614-3526611	Control	Selenium-deficient Group	14.835	3.97044	-1.90164	0.0023	0.369026	sortilin related receptor 1 [Source:NCBI gene%3BAcc:395998]
XLOC_018096	RICTOR	ChrZ:12187345-12262666	Control	Selenium-deficient Group	12.6512	3.39299	-1.89864	0.00455	0.47759	RPTOR independent companion of MTOR complex 2 [Source:NCBI gene%3BAcc:427447]
XLOC_011769	EPHX1	Chr3:17239078-17259481	Control	Selenium-deficient Group	7.58173	2.03572	-1.89699	0.03075	0.884801	epoxide hydrolase 1 [Source:NCBI gene%3BAcc:421321]
XLOC_011103	SLC35B2	Chr3:30349208-30352178	Control	Selenium-deficient Group	3.75379	1.00833	-1.89639	0.19805	0.99556	solute carrier family 35 member B2 [Source:NCBI gene%3BAcc:428575]
XLOC_011863	VEGFA	Chr3:30739146-30759022	Control	Selenium-deficient Group	5.06114	1.3596	-1.89628	0.17055	0.99556	vascular endothelial growth factor A [Source:NCBI gene%3BAcc:395909]
XLOC_016563	IER5	Chr8:5814757-5815465	Control	Selenium-deficient Group	13.9932	3.76139	-1.89539	0.23115	0.99556	immediate early response 5 [Source:NCBI gene%3BAcc:101750986]
XLOC_018143	ELOVL7	ChrZ:18878164-18908770	Control	Selenium-deficient Group	8.22556	2.21357	-1.89374	0.07815	0.99556	ELOVL fatty acid elongase 7 [Source:NCBI gene%3BAcc:431579]
XLOC_014554	KCNQ1	Chr5:13449732-13471369	Control	Selenium-deficient Group	3.31907	0.898663	-1.88493	0.2008	0.99556	potassium voltage-gated channel subfamily Q member 1 [Source:NCBI gene%3BAcc:423090]
XLOC_004748	ENSGALG00000032326	Chr14:5772748-5946808	Control	Selenium-deficient Group	13.0468	3.53762	-1.88284	0.2468	0.99556	Description not Avl
XLOC_017300	ENSGALG00000009355	Chr9:19861752-19870101	Control	Selenium-deficient Group	3.67772	0.999635	-1.87934	0.19925	0.99556	claudin 11 [Source:NCBI gene%3BAcc:424990]
XLOC_007687	TARP	Chr2:49271078-49306268	Control	Selenium-deficient Group	48.4874	13.2005	-1.87702	0.0034	0.422126	TCR gamma alternate reading frame protein [Source:NCBI gene%3BAcc:776306]
XLOC_010078	PIGR	Chr26:2579725-2590284	Control	Selenium-deficient Group	267.733	72.8971	-1.87686	0.0018	0.31287	polymeric immunoglobulin receptor [Source:NCBI gene%3BAcc:419848]
XLOC_017614	KDM4C	ChrZ:28100524-28396866	Control	Selenium-deficient Group	10.7235	2.92276	-1.87536	0.0083	0.552675	lysine demethylase 4C [Source:NCBI gene%3BAcc:427231]
XLOC_012503	ENSGALG00000039134	Chr33:869128-875415	Control	Selenium-deficient Group	11.0071	3.00265	-1.87412	0.1119	0.99556	activating transcription factor 7 [Source:NCBI gene%3BAcc:769661]
XLOC_016038	DCAF17	Chr7:18106239-18124391	Control	Selenium-deficient Group	9.50903	2.59484	-1.87365	0.03315	0.890476	DDB1 and CUL4 associated factor 17 [Source:NCBI gene%3BAcc:424153]
XLOC_012545	LPAR4	Chr4:1409331-1423642	Control	Selenium-deficient Group	27.1194	7.42111	-1.86962	0.00875	0.552675	lysophosphatidic acid receptor 4 [Source:NCBI gene%3BAcc:422149]
XLOC_013613	UGT8	Chr4:56620971-56646024	Control	Selenium-deficient Group	2.87598	0.789138	-1.8657	0.1107	0.99556	UDP glycosyltransferase 8 [Source:NCBI gene%3BAcc:374033]
XLOC_006641	ENKUR	Chr2:16734596-16743605	Control	Selenium-deficient Group	66.6065	18.2847	-1.86502	0.00525	0.48535	enkurin%2C TRPC channel interacting protein [Source:NCBI gene%3BAcc:420498]
XLOC_005564	ENSGALG00000041238	Chr17:9150620-9173530	Control	Selenium-deficient Group	4.60574	1.2655	-1.86373	0.20115	0.99556	carboxyl-terminal PDZ ligand of neuronal nitric oxide synthase protein-like [Source:NCBI gene%3BAcc:417113]
XLOC_001013	C2orf40	Chr1:135506244-135509378	Control	Selenium-deficient Group	91.1933	25.0683	-1.86306	0.0215	0.824043	Description not Avl
XLOC_015388	ENSGALG00000035829	Chr6:12074036-12081892	Control	Selenium-deficient Group	6.93955	1.90917	-1.86189	0.10775	0.99556	Description not Avl
XLOC_009375	BARX2	Chr24:1345214-1371346	Control	Selenium-deficient Group	21.5877	5.96264	-1.85619	0.0599	0.99556	BARX homeobox 2 [Source:NCBI gene%3BAcc:395714]
XLOC_009973	SPDEF	Chr26:4355983-4357800	Control	Selenium-deficient Group	11.432	3.17464	-1.84842	0.12705	0.99556	SAM pointed domain containing ETS transcription factor [Source:NCBI gene%3BAcc:428271]
XLOC_002052	ENSGALG00000015398	Chr1:88756398-88767807	Control	Selenium-deficient Group	31.8926	8.86739	-1.84664	0.0677	0.99556	Description not Avl
XLOC_009252	CD164L2	Chr23:1969661-1975770	Control	Selenium-deficient Group	7.31943	2.04158	-1.84205	0.05605	0.99556	CD164 molecule like 2 [Source:NCBI gene%3BAcc:101748332]
XLOC_015403	ZSWIM8	Chr6:15821529-15882655	Control	Selenium-deficient Group	10.123	2.82576	-1.84093	0.0483	0.97056	zinc finger SWIM-type containing 8 [Source:NCBI gene%3BAcc:423739]
XLOC_017142	TF	Chr9:4590499-4601249	Control	Selenium-deficient Group	792.22	221.145	-1.84091	0.0037	0.433565	transferrin (ovotransferrin) [Source:NCBI gene%3BAcc:396241]
XLOC_006780	ATP2C1	Chr2:41493438-41985849	Control	Selenium-deficient Group	14.7866	4.12874	-1.84052	0.37245	0.99556	ATPase secretory pathway Ca2+ transporting 1 [Source:NCBI gene%3BAcc:428450]
XLOC_001612	RASSF9	Chr1:42129041-42155671	Control	Selenium-deficient Group	4.22337	1.18054	-1.83894	0.1072	0.99556	Ras association domain family member 9 [Source:NCBI gene%3BAcc:427872]
XLOC_010480	KRT222	Chr27:4924118-4929721	Control	Selenium-deficient Group	5.59661	1.56994	-1.83385	0.1134	0.99556	keratin 222 [Source:NCBI gene%3BAcc:420046]
XLOC_013174	RNF24	Chr4:89084924-89092486	Control	Selenium-deficient Group	16.6392	4.67514	-1.83151	0.15145	0.99556	ring finger protein 24 [Source:NCBI gene%3BAcc:100857605]
XLOC_006806	FBXL2	Chr2:44747027-44782767	Control	Selenium-deficient Group	11.7482	3.31232	-1.82653	0.04015	0.944157	F-box and leucine rich repeat protein 2 [Source:NCBI gene%3BAcc:420722]
XLOC_018339	C5orf30	ChrZ:49956073-49965412	Control	Selenium-deficient Group	11.9723	3.37549	-1.82652	0.0344	0.900336	Description not Avl
XLOC_009688	SYT11	Chr25:2258113-2285086	Control	Selenium-deficient Group	4.70746	1.32737	-1.82638	0.3234	0.99556	synaptotagmin 11 [Source:NCBI gene%3BAcc:429166]
XLOC_018168	F2RL1	ChrZ:23413420-23422623	Control	Selenium-deficient Group	34.1413	9.62712	-1.82634	0.00345	0.423295	F2R like trypsin receptor 1 [Source:NCBI gene%3BAcc:427213]
XLOC_013805	ST3GAL5	Chr4:85969309-85990133	Control	Selenium-deficient Group	3.61327	1.01963	-1.82526	0.11585	0.99556	ST3 beta-galactoside alpha-2%2C3-sialyltransferase 5 [Source:NCBI gene%3BAcc:407775]
XLOC_011512	PQLC3	Chr3:97609903-97617533	Control	Selenium-deficient Group	8.61225	2.43427	-1.8229	0.2046	0.99556	Description not Avl
XLOC_005223	IGLL1	Chr15:7973415-7997739	Control	Selenium-deficient Group	28531.9	8067.65	-1.82235	0.1607	0.99556	Description not Avl
XLOC_018222	ENSGALG00000029932	ChrZ:30770657-30796847	Control	Selenium-deficient Group	52.3592	14.9739	-1.80599	0.0615	0.99556	leucine rich adaptor protein 1-like [Source:NCBI gene%3BAcc:768654]
XLOC_016650	PKN2	Chr8:15219522-15269342	Control	Selenium-deficient Group	4.15006	1.18845	-1.80405	0.02755	0.884801	protein kinase N2 [Source:NCBI gene%3BAcc:424519]
XLOC_012003	SERAC1	Chr3:52004333-52023447	Control	Selenium-deficient Group	2.53609	0.729049	-1.79852	0.14885	0.99556	serine active site containing 1 [Source:NCBI gene%3BAcc:421657]
XLOC_003514	RHPN2	Chr11:10125791-10150390	Control	Selenium-deficient Group	6.27147	1.80351	-1.798	0.0465	0.970332	Description not Avl
XLOC_010485	KRT19	Chr27:4972721-4977524	Control	Selenium-deficient Group	232.319	66.8101	-1.79797	0.00325	0.419704	Description not Avl
XLOC_013444	MGAT4D	Chr4:29895486-29925015	Control	Selenium-deficient Group	2.71862	0.782498	-1.79672	0.15065	0.99556	MGAT4 family member D [Source:NCBI gene%3BAcc:422448]
XLOC_008237	SLA2	Chr20:901712-904138	Control	Selenium-deficient Group	14.1503	4.07319	-1.7966	0.1063	0.99556	Description not Avl
XLOC_000150	IQUB	Chr1:22315242-22335010	Control	Selenium-deficient Group	13.1019	3.7776	-1.79423	0.02225	0.828733	IQ motif and ubiquitin domain containing [Source:NCBI gene%3BAcc:417754]
XLOC_005510	POMT1	Chr17:6691219-6708396	Control	Selenium-deficient Group	5.54846	1.60087	-1.79323	0.1677	0.99556	protein O-mannosyltransferase 1 [Source:NCBI gene%3BAcc:417175]
XLOC_011580	FZD3	Chr3:106289858-106341933	Control	Selenium-deficient Group	8.03535	2.32447	-1.78946	0.02035	0.81627	frizzled class receptor 3 [Source:NCBI gene%3BAcc:395572]
XLOC_013802	ENSGALG00000035496	Chr4:85646198-85814057	Control	Selenium-deficient Group	18.3305	5.31113	-1.78716	0.092	0.99556	Description not Avl
XLOC_014007	FTL	Chr5:12176612-12179659	Control	Selenium-deficient Group	11.5083	3.34468	-1.78274	0.075	0.99556	ferritin%2C light polypeptide [Source:NCBI gene%3BAcc:378899]
XLOC_012918	CDS1	Chr4:47124907-47149837	Control	Selenium-deficient Group	2.87164	0.834814	-1.78235	0.16055	0.99556	CDP-diacylglycerol synthase 1 [Source:NCBI gene%3BAcc:422611]
XLOC_005946	LLGL2	Chr18:10989211-11020045	Control	Selenium-deficient Group	28.9769	8.43837	-1.77987	0.00995	0.586263	LLGL2%2C scribble cell polarity complex component [Source:NCBI gene%3BAcc:422127]
XLOC_014654	MDK	Chr5:23648663-23650689	Control	Selenium-deficient Group	84.3952	24.6581	-1.7751	0.0231	0.856799	midkine (neurite growth-promoting factor 2) [Source:NCBI gene%3BAcc:423196]
XLOC_013498	GSTCD	Chr4:38889138-38949876	Control	Selenium-deficient Group	2.86205	0.839927	-1.76871	0.11795	0.99556	glutathione S-transferase C-terminal domain containing [Source:NCBI gene%3BAcc:422536]
XLOC_000139	ZNF800	Chr1:20872800-20886900	Control	Selenium-deficient Group	3.95094	1.16137	-1.76637	0.0272	0.884689	zinc finger protein 800 [Source:NCBI gene%3BAcc:417747]
XLOC_006364	LAT2	Chr19:2834403-2838938	Control	Selenium-deficient Group	3.51107	1.03297	-1.76511	0.3192	0.99556	linker for activation of T-cells family member 2 [Source:NCBI gene%3BAcc:417489]
XLOC_016401	TSPAN16	Chr8:21558801-21562690	Control	Selenium-deficient Group	107.878	31.8181	-1.76148	0.00465	0.47759	Description not Avl
XLOC_000801	ENSGALG00000015701	Chr1:99317065-99348561	Control	Selenium-deficient Group	8.87515	2.62675	-1.75649	0.04485	0.967484	thiosulfate sulfurtransferase like domain containing 1 [Source:NCBI gene%3BAcc:418473]
XLOC_006894	MBOAT1	Chr2:59766674-59825324	Control	Selenium-deficient Group	5.65115	1.67307	-1.75605	0.1051	0.99556	membrane bound O-acyltransferase domain containing 1 [Source:NCBI gene%3BAcc:420826]
XLOC_010877	ENSGALG00000038549	Chr3:2413209-2421973	Control	Selenium-deficient Group	6.27271	1.85759	-1.75566	0.05155	0.983016	Description not Avl
XLOC_001223	ATP8A2	Chr1:176737696-177046618	Control	Selenium-deficient Group	2.37979	0.704862	-1.75542	0.0797	0.99556	ATPase phospholipid transporting 8A2 [Source:NCBI gene%3BAcc:418936]
XLOC_013789	CFAP99	Chr4:83181056-83225963	Control	Selenium-deficient Group	8.65372	2.56822	-1.75255	0.0391	0.944157	cilia and flagella associated protein 99 [Source:NCBI gene%3BAcc:422887]
XLOC_002475	NHLRC3	Chr1:171228295-171236726	Control	Selenium-deficient Group	3.57948	1.06604	-1.74749	0.1307	0.99556	NHL repeat containing 3 [Source:NCBI gene%3BAcc:418890]
XLOC_001971	ENSGALG00000014754	Chr1:78077449-78225862	Control	Selenium-deficient Group	23.9571	7.14058	-1.74634	0.0334	0.890866	Description not Avl
XLOC_013110	NSG1	Chr4:79167084-79187711	Control	Selenium-deficient Group	8.96665	2.6754	-1.74482	0.0511	0.983016	neuron specific gene family member 1 [Source:NCBI gene%3BAcc:395251]
XLOC_009083	EDN2	Chr23:953065-958386	Control	Selenium-deficient Group	59.7709	17.8681	-1.74206	0.006	0.48535	endothelin 2 [Source:NCBI gene%3BAcc:419559]
XLOC_003244	AMFR	Chr11:2223301-2243233	Control	Selenium-deficient Group	36.6377	10.9576	-1.7414	0.0168	0.762289	autocrine motility factor receptor [Source:NCBI gene%3BAcc:415697]
XLOC_006787	BFSP2,TMEM108	Chr2:42607306-42777858	Control	Selenium-deficient Group	12.9116	3.875	-1.7364	0.02885	0.884801	Description not Avl
XLOC_013878	DAGLA	Chr5:118309-171738	Control	Selenium-deficient Group	4.72743	1.42287	-1.73226	0.07195	0.99556	diacylglycerol lipase alpha [Source:NCBI gene%3BAcc:426017]
XLOC_000222	LGR5	Chr1:36248568-36332580	Control	Selenium-deficient Group	15.5367	4.6805	-1.73094	0.01915	0.795679	leucine rich repeat containing G protein-coupled receptor 5 [Source:NCBI gene%3BAcc:427867]
XLOC_012822	INTU	Chr4:34512610-34555280	Control	Selenium-deficient Group	2.13023	0.641915	-1.73056	0.132	0.99556	Description not Avl
XLOC_017748	TMEM38B	ChrZ:55100070-55114091	Control	Selenium-deficient Group	8.51706	2.56795	-1.72974	0.0436	0.951456	transmembrane protein 38B [Source:NCBI gene%3BAcc:427305]
XLOC_011964	PACRG	Chr3:44419135-45288689	Control	Selenium-deficient Group	37.1192	11.1948	-1.72934	0.02345	0.861127	PARK2 coregulated [Source:NCBI gene%3BAcc:421576]
XLOC_005544	AGPAT2	Chr17:8222164-8229069	Control	Selenium-deficient Group	6.13276	1.85155	-1.72781	0.1772	0.99556	1-acylglycerol-3-phosphate O-acyltransferase 2 [Source:NCBI gene%3BAcc:772114]
XLOC_002555	C1H11ORF70	Chr1:182765819-182785257	Control	Selenium-deficient Group	18.7225	5.66206	-1.72537	0.0697	0.99556	chromosome 1 open reading frame%2C human C11orf70 [Source:NCBI gene%3BAcc:418985]
XLOC_004512	LMF1	Chr14:5772748-5946808	Control	Selenium-deficient Group	11.6484	3.52428	-1.72474	0.1337	0.99556	Description not Avl
XLOC_017141	SRPRB	Chr9:4582510-4589635	Control	Selenium-deficient Group	25.4959	7.71618	-1.72431	0.00945	0.569677	SRP receptor beta subunit [Source:NCBI gene%3BAcc:101750392]
XLOC_015945	ENSGALG00000043484	Chr7:7860995-7863403	Control	Selenium-deficient Group	19.1698	5.80802	-1.72272	0.0455	0.970332	Description not Avl
XLOC_012357	CYP39A1	Chr3:110271101-110291935	Control	Selenium-deficient Group	4.23136	1.28269	-1.72195	0.1329	0.99556	cytochrome P450 family 39 subfamily A member 1 [Source:NCBI gene%3BAcc:422058]
XLOC_000185	ANO6	Chr1:30540024-30668939	Control	Selenium-deficient Group	2.21851	0.673064	-1.72078	0.0636	0.99556	anoctamin 6 [Source:NCBI gene%3BAcc:417802]
XLOC_001743	KCTD17	Chr1:51527733-51536411	Control	Selenium-deficient Group	4.06548	1.23489	-1.71904	0.1757	0.99556	potassium channel tetramerization domain containing 17 [Source:NCBI gene%3BAcc:418047]
XLOC_004183	NME5	Chr13:14317512-14326849	Control	Selenium-deficient Group	32.6047	9.90635	-1.71865	0.00855	0.552675	NME/NM23 family member 5 [Source:NCBI gene%3BAcc:426732]
XLOC_010089	IRF6	Chr26:3166484-3173112	Control	Selenium-deficient Group	45.2856	13.7626	-1.7183	0.01715	0.762289	interferon regulatory factor 6 [Source:NCBI gene%3BAcc:419863]
XLOC_017363	ENSGALG00000045943	ChrLGE64:638464-713910	Control	Selenium-deficient Group	4.41049	1.3442	-1.71419	0.41395	0.99556	Description not Avl
XLOC_017853	TMED7	ChrZ:72992650-72999289	Control	Selenium-deficient Group	28.3129	8.63191	-1.71371	0.0083	0.552675	transmembrane p24 trafficking protein 7 [Source:NCBI gene%3BAcc:769360]
XLOC_009588	ENSGALG00000029812	Chr25:818506-824288	Control	Selenium-deficient Group	18.8055	5.73884	-1.71233	0.1188	0.99556	RAB25%2C member RAS oncogene family [Source:NCBI gene%3BAcc:100858582]
XLOC_014983	ERO1A	Chr5:58334057-58351623	Control	Selenium-deficient Group	28.2312	8.62637	-1.71046	0.0166	0.762289	endoplasmic reticulum oxidoreductase 1 alpha [Source:NCBI gene%3BAcc:423585]
XLOC_000927	MAP7D2	Chr1:119900725-119932095	Control	Selenium-deficient Group	2.10628	0.644142	-1.70924	0.178	0.99556	MAP7 domain containing 2 [Source:NCBI gene%3BAcc:418607]
XLOC_012862	CFAP97	Chr4:39613074-39632176	Control	Selenium-deficient Group	9.63461	2.95004	-1.70749	0.09035	0.99556	cilia and flagella associated protein 97 [Source:NCBI gene%3BAcc:422545]
XLOC_015841	GPR39	Chr7:29857697-30258813	Control	Selenium-deficient Group	3.6673	1.12317	-1.70714	0.2808	0.99556	G protein-coupled receptor 39 [Source:NCBI gene%3BAcc:424282]
XLOC_017159	ETV5	Chr9:5114527-5123909	Control	Selenium-deficient Group	20.1389	6.17379	-1.70575	0.02655	0.884689	ETS variant 5 [Source:NCBI gene%3BAcc:395749]
XLOC_017199	DNER	Chr9:9937752-10044440	Control	Selenium-deficient Group	26.4494	8.11306	-1.70492	0.0216	0.824043	delta/notch like EGF repeat containing [Source:NCBI gene%3BAcc:424786]
XLOC_004620	SEPT12	Chr14:13113262-13120464	Control	Selenium-deficient Group	14.9581	4.61837	-1.69547	0.0709	0.99556	Description not Avl
XLOC_013690	SLC10A4	Chr4:66871125-66872520	Control	Selenium-deficient Group	2.26271	0.699629	-1.69339	0.3631	0.99556	solute carrier family 10 member 4 [Source:NCBI gene%3BAcc:770263]
XLOC_008422	SALL4	Chr20:13306171-13320343	Control	Selenium-deficient Group	2.18157	0.674744	-1.69295	0.0878	0.99556	spalt like transcription factor 4 [Source:NCBI gene%3BAcc:769286]
XLOC_009432	TMPRSS4	Chr24:5413054-5415953	Control	Selenium-deficient Group	97.0747	30.0498	-1.69174	0.0112	0.627983	Description not Avl
XLOC_002368	CLDN10	Chr1:146034758-146094044	Control	Selenium-deficient Group	517.696	160.37	-1.6907	0.0045	0.47759	claudin 10 [Source:NCBI gene%3BAcc:418790]
XLOC_015686	FZD5	Chr7:12182571-12186566	Control	Selenium-deficient Group	2.73912	0.850786	-1.68685	0.14355	0.99556	Description not Avl
XLOC_008756	WNT4	Chr21:6322862-6334599	Control	Selenium-deficient Group	17.9347	5.57926	-1.68461	0.07605	0.99556	Wnt family member 4 [Source:NCBI gene%3BAcc:395561]
XLOC_002047	SH2D1B	Chr1:87603282-87613437	Control	Selenium-deficient Group	2.37493	0.738923	-1.68439	0.41595	0.99556	SH2 domain containing 1B [Source:NCBI gene%3BAcc:418411]
XLOC_017594	ENSGALG00000044150	ChrZ:27010498-27014260	Control	Selenium-deficient Group	6.61387	2.05817	-1.68414	0.1368	0.99556	Description not Avl
XLOC_017233	IL1RAP	Chr9:13905929-13926342	Control	Selenium-deficient Group	2.15256	0.670008	-1.6838	0.18115	0.99556	interleukin 1 receptor accessory protein [Source:NCBI gene%3BAcc:424908]
XLOC_011978	SHPRH	Chr3:46725212-46771629	Control	Selenium-deficient Group	2.39814	0.746728	-1.68326	0.0754	0.99556	SNF2 histone linker PHD RING helicase [Source:NCBI gene%3BAcc:421613]
XLOC_013557	SARAF	Chr4:49554108-49561744	Control	Selenium-deficient Group	69.4766	21.6975	-1.679	0.00545	0.48535	store-operated calcium entry associated regulatory factor [Source:NCBI gene%3BAcc:422624]
XLOC_013003	C4orf47	Chr4:61426154-61433974	Control	Selenium-deficient Group	2.23359	0.698353	-1.67734	0.2639	0.99556	chromosome 4 open reading frame%2C human C4orf47 [Source:NCBI gene%3BAcc:422718]
XLOC_016769	DAB1	Chr8:25927811-26016403	Control	Selenium-deficient Group	3.94329	1.23471	-1.67522	0.05955	0.99556	DAB1%2C reelin adaptor protein [Source:NCBI gene%3BAcc:374083]
XLOC_005044	MSI1	Chr15:9384178-9409280	Control	Selenium-deficient Group	4.71542	1.47714	-1.67458	0.18355	0.99556	musashi RNA binding protein 1 [Source:NCBI gene%3BAcc:416979]
XLOC_000433	NT5DC3	Chr1:54798749-54818100	Control	Selenium-deficient Group	4.27362	1.34011	-1.6731	0.1357	0.99556	5'-nucleotidase domain containing 3 [Source:NCBI gene%3BAcc:427914]
XLOC_010678	ENSGALG00000036431	Chr28:4132311-4132551	Control	Selenium-deficient Group	20.037	6.28778	-1.67204	0.4121	0.99556	Description not Avl
XLOC_009479	ENSGALG00000043880	Chr24:1654820-1656469	Control	Selenium-deficient Group	3.59756	1.13081	-1.66966	0.4121	0.99556	Description not Avl
XLOC_005084	DTX1	Chr15:11253786-11267964	Control	Selenium-deficient Group	2.12472	0.667962	-1.66944	0.5745	0.99556	deltex E3 ubiquitin ligase 1 [Source:NCBI gene%3BAcc:770657]
XLOC_006770	CMTM8	Chr2:40502113-40538476	Control	Selenium-deficient Group	50.7052	15.9494	-1.66864	0.03055	0.884801	CKLF like MARVEL transmembrane domain containing 8 [Source:NCBI gene%3BAcc:420665]
XLOC_015270	ZRANB1	Chr6:32252478-32275697	Control	Selenium-deficient Group	17.0638	5.36773	-1.66855	0.02145	0.824043	zinc finger RANBP2-type containing 1 [Source:NCBI gene%3BAcc:423953]
XLOC_000448	RAB19	Chr1:56827539-56831694	Control	Selenium-deficient Group	3.02527	0.951701	-1.66848	0.18705	0.99556	RAB19%2C member RAS oncogene family [Source:NCBI gene%3BAcc:418113]
XLOC_015014	DYDC1	Chr6:4418063-4421743	Control	Selenium-deficient Group	67.6505	21.2836	-1.66836	0.02055	0.821134	Description not Avl
XLOC_017239	ENSGALG00000046559	Chr9:14937511-14942524	Control	Selenium-deficient Group	3.2392	1.02021	-1.66678	0.29555	0.99556	programmed cell death 1 [Source:NCBI gene%3BAcc:424913]
XLOC_018063	CA9	ChrZ:9226404-9236499	Control	Selenium-deficient Group	8.60331	2.70986	-1.66667	0.08655	0.99556	carbonic anhydrase 9 [Source:NCBI gene%3BAcc:770004]
XLOC_018508	KCNN2	ChrZ:73269455-73338347	Control	Selenium-deficient Group	67.7769	21.3642	-1.6656	0.00755	0.528403	potassium calcium-activated channel subfamily N member 2 [Source:NCBI gene%3BAcc:395579]
XLOC_000423	MTERF2	Chr1:53679122-53683274	Control	Selenium-deficient Group	2.32974	0.735477	-1.66342	0.23755	0.99556	mitochondrial transcription termination factor 2 [Source:NCBI gene%3BAcc:418067]
XLOC_001623	LUM	Chr1:43987395-43999595	Control	Selenium-deficient Group	210.239	66.4982	-1.66064	0.0071	0.517854	lumican [Source:NCBI gene%3BAcc:417891]
XLOC_007772	DSP	Chr2:64734310-64763088	Control	Selenium-deficient Group	2.38042	0.753742	-1.65907	0.0527	0.983016	desmoplakin [Source:NCBI gene%3BAcc:420869]
XLOC_009979	LEMD2	Chr26:4584747-4595583	Control	Selenium-deficient Group	9.15099	2.9011	-1.65733	0.0815	0.99556	LEM domain containing 2 [Source:NCBI gene%3BAcc:419907]
XLOC_009556	CD3D	Chr24:5457625-5460103	Control	Selenium-deficient Group	74.1686	23.5221	-1.65679	0.0214	0.824043	CD3d molecule [Source:NCBI gene%3BAcc:396518]
XLOC_015443	ANKRD22	Chr6:19179811-19189494	Control	Selenium-deficient Group	6.83066	2.16742	-1.65605	0.1439	0.99556	ankyrin repeat domain 22 [Source:NCBI gene%3BAcc:771419]
XLOC_007534	SOSTDC1	Chr2:28464104-28467890	Control	Selenium-deficient Group	9.55453	3.0344	-1.65477	0.08155	0.99556	sclerostin domain containing 1 [Source:NCBI gene%3BAcc:378800]
XLOC_013497	NPNT	Chr4:38830534-38858198	Control	Selenium-deficient Group	8.31108	2.64093	-1.65399	0.092	0.99556	nephronectin [Source:NCBI gene%3BAcc:422535]
XLOC_006716	ENSGALG00000039760	Chr2:30515585-30516960	Control	Selenium-deficient Group	47.9387	15.2376	-1.65355	0.0361	0.911591	Description not Avl
XLOC_009409	NECTIN1	Chr24:4031765-4073048	Control	Selenium-deficient Group	3.12448	0.995849	-1.64962	0.2285	0.99556	nectin cell adhesion molecule 1 [Source:NCBI gene%3BAcc:100857875]
XLOC_013855	ENSGALG00000016026	Chr4:89648214-89652544	Control	Selenium-deficient Group	23.1979	7.4028	-1.64785	0.09235	0.99556	Description not Avl
XLOC_002690	ENSGALG00000039164	Chr10:865036-870193	Control	Selenium-deficient Group	3.62919	1.15948	-1.64617	0.2807	0.99556	paracaspase 3 [Source:NCBI gene%3BAcc:415336]
XLOC_011051	SLC30A1	Chr3:22218949-22224149	Control	Selenium-deficient Group	2.51128	0.802473	-1.6459	0.30685	0.99556	solute carrier family 30 member 1 [Source:HGNC Symbol%3BAcc:HGNC:11012]
XLOC_003280	NETO2	Chr11:7701483-8059103	Control	Selenium-deficient Group	3.51818	1.12828	-1.64071	0.5508	0.99556	neuropilin and tolloid like 2 [Source:NCBI gene%3BAcc:415743]
XLOC_003942	ENSGALG00000031226	Chr12:9709274-9710548	Control	Selenium-deficient Group	9.276	2.97963	-1.63837	0.17895	0.99556	Description not Avl
XLOC_013572	JCHAIN	Chr4:50344973-50350757	Control	Selenium-deficient Group	1233.52	396.492	-1.63742	0.01715	0.762289	joining chain of multimeric IgA and IgM [Source:NCBI gene%3BAcc:374117]
XLOC_006991	ENSGALG00000030583	Chr2:79170710-79172510	Control	Selenium-deficient Group	6.07888	1.96303	-1.63072	0.3062	0.99556	Description not Avl
XLOC_009626	VANGL2	Chr25:1256422-1261166	Control	Selenium-deficient Group	4.86241	1.57373	-1.62748	0.16515	0.99556	VANGL planar cell polarity protein 2 [Source:NCBI gene%3BAcc:426903]
XLOC_004060	SLC23A1	Chr13:2437834-2441728	Control	Selenium-deficient Group	23.6264	7.64845	-1.62716	0.04095	0.944157	solute carrier family 23 member 1 [Source:NCBI gene%3BAcc:416188]
XLOC_013737	PACRGL	Chr4:75453930-75467961	Control	Selenium-deficient Group	5.85686	1.90008	-1.62407	0.08955	0.99556	PARK2 co-regulated like [Source:NCBI gene%3BAcc:422818]
XLOC_005429	TOR4A	Chr17:2295556-2296921	Control	Selenium-deficient Group	11.7579	3.8146	-1.62403	0.0873	0.99556	torsin family 4 member A [Source:NCBI gene%3BAcc:417257]
XLOC_001271	MMP13	Chr1:182250156-182569194	Control	Selenium-deficient Group	2.38317	0.776447	-1.61792	0.34295	0.99556	matrix metallopeptidase 13 [Source:NCBI gene%3BAcc:395683]
XLOC_000173	IMMP2L	Chr1:27601852-27750489	Control	Selenium-deficient Group	12.643	4.12528	-1.61577	0.15	0.99556	inner mitochondrial membrane peptidase subunit 2 [Source:NCBI gene%3BAcc:417780]
XLOC_010968	JAG1	Chr3:13514075-13530910	Control	Selenium-deficient Group	6.40497	2.1055	-1.60503	0.0411	0.944157	jagged 1 [Source:NCBI gene%3BAcc:396043]
XLOC_012848	LEF1	Chr4:38153405-38207540	Control	Selenium-deficient Group	5.10317	1.67822	-1.60446	0.10255	0.99556	lymphoid enhancer binding factor 1 [Source:NCBI gene%3BAcc:395865]
XLOC_012135	ANKRD6	Chr3:75828252-75852063	Control	Selenium-deficient Group	2.60047	0.856558	-1.60215	0.3042	0.99556	ankyrin repeat domain 6 [Source:NCBI gene%3BAcc:421813]
XLOC_015815	EPB41L5	Chr7:25578778-25609136	Control	Selenium-deficient Group	23.9199	7.8828	-1.60143	0.02805	0.884801	erythrocyte membrane protein band 4.1 like 5 [Source:NCBI gene%3BAcc:424235]
XLOC_004789	CLEC19A	Chr14:8455909-8461828	Control	Selenium-deficient Group	6.48263	2.13794	-1.60036	0.245	0.99556	C-type lectin domain family 19 member A [Source:NCBI gene%3BAcc:771758]
XLOC_009433	CD3E	Chr24:5450665-5455569	Control	Selenium-deficient Group	44.6018	14.7507	-1.59631	0.017	0.762289	CD3e molecule [Source:NCBI gene%3BAcc:396062]
XLOC_014084	ENSGALG00000039558	Chr5:21422664-21476452	Control	Selenium-deficient Group	25.6939	8.50298	-1.59539	0.152	0.99556	tetratricopeptide repeat domain 17 [Source:NCBI gene%3BAcc:423167]
XLOC_008744	LRRC38	Chr21:5219211-5231535	Control	Selenium-deficient Group	3.50386	1.16164	-1.59279	0.114	0.99556	leucine rich repeat containing 38 [Source:NCBI gene%3BAcc:428194]
XLOC_018411	VCAN	ChrZ:62650852-62756712	Control	Selenium-deficient Group	6.58795	2.18435	-1.59263	0.0149	0.722754	versican [Source:NCBI gene%3BAcc:395565]
XLOC_006707	TSPAN13	Chr2:28607677-28624513	Control	Selenium-deficient Group	304.645	101.042	-1.59218	0.00735	0.524997	tetraspanin 13 [Source:NCBI gene%3BAcc:420595]
XLOC_009538	APOA5	Chr24:5103947-5105599	Control	Selenium-deficient Group	5.88964	1.95908	-1.588	0.24085	0.99556	Description not Avl
XLOC_012005	EZR	Chr3:52262287-52298460	Control	Selenium-deficient Group	87.2722	29.0586	-1.58656	0.0079	0.545623	ezrin [Source:NCBI gene%3BAcc:395701]
XLOC_002482	SERTM1	Chr1:172457843-172472421	Control	Selenium-deficient Group	7.03456	2.34282	-1.58621	0.11325	0.99556	serine rich and transmembrane domain containing 1 [Source:NCBI gene%3BAcc:418900]
XLOC_003911	FGD3	Chr12:6711762-6813985	Control	Selenium-deficient Group	3.7804	1.25975	-1.58541	0.09	0.99556	FYVE%2C RhoGEF and PH domain containing 3 [Source:NCBI gene%3BAcc:415989]
XLOC_011357	PDSS2	Chr3:68009246-68121125	Control	Selenium-deficient Group	3.71649	1.24162	-1.58172	0.22735	0.99556	prenyl (decaprenyl) diphosphate synthase%2C subunit 2 [Source:NCBI gene%3BAcc:421777]
XLOC_004061	SIL1	Chr13:2496558-2587285	Control	Selenium-deficient Group	18.6205	6.22294	-1.58122	0.12495	0.99556	SIL1 nucleotide exchange factor [Source:NCBI gene%3BAcc:416185]
XLOC_012989	PLA2G12A	Chr4:58508149-58511640	Control	Selenium-deficient Group	8.74454	2.9245	-1.58019	0.2873	0.99556	phospholipase A2 group XIIA [Source:HGNC Symbol%3BAcc:HGNC:18554]
XLOC_010670	LSM4	Chr28:3982168-3987362	Control	Selenium-deficient Group	21.5749	7.22041	-1.5792	0.1616	0.99556	LSM4 homolog%2C U6 small nuclear RNA and mRNA degradation associated [Source:NCBI gene%3BAcc:420128]
XLOC_009628	ENSGALG00000046515	Chr25:1328173-1330215	Control	Selenium-deficient Group	2.16251	0.723842	-1.57896	0.33415	0.99556	Description not Avl
XLOC_010673	RAB3A	Chr28:4007203-4009764	Control	Selenium-deficient Group	22.5665	7.55484	-1.57871	0.09575	0.99556	RAB3A%2C member RAS oncogene family [Source:NCBI gene%3BAcc:107055371]
XLOC_013754	ZNF518B	Chr4:78830974-78834214	Control	Selenium-deficient Group	3.65711	1.22438	-1.57865	0.066	0.99556	zinc finger protein 518B [Source:NCBI gene%3BAcc:422841]
XLOC_015062	SRGN	Chr6:10819702-10821527	Control	Selenium-deficient Group	65.0075	21.8576	-1.57247	0.0961	0.99556	Description not Avl
XLOC_014091	CD82	Chr5:21975145-22009083	Control	Selenium-deficient Group	219.662	73.9825	-1.57003	0.0088	0.552675	CD82 molecule [Source:NCBI gene%3BAcc:423172]
XLOC_007831	MARCH6,ROPN1L	Chr2:78498574-78551206	Control	Selenium-deficient Group	47.9247	16.1491	-1.56931	0.0745	0.99556	Description not Avl
XLOC_008913	EPHB2	Chr21:5954683-6063215	Control	Selenium-deficient Group	3.36358	1.1364	-1.56553	0.09565	0.99556	EPH receptor B2 [Source:NCBI gene%3BAcc:396513]
XLOC_002304	RNF149	Chr1:133535933-133553586	Control	Selenium-deficient Group	2.64143	0.892743	-1.565	0.21775	0.99556	ring finger protein 149 [Source:NCBI gene%3BAcc:418712]
XLOC_014226	ENSGALG00000010189	Chr5:37670042-37691485	Control	Selenium-deficient Group	15.1374	5.11957	-1.56403	0.02825	0.884801	melanoma inhibitory activity 2 [Source:NCBI gene%3BAcc:423339]
XLOC_012876	AGA	Chr4:42504427-42516361	Control	Selenium-deficient Group	37.8149	12.7896	-1.56399	0.0115	0.630654	aspartylglucosaminidase [Source:NCBI gene%3BAcc:422558]
XLOC_016766	PLPP3	Chr8:25774674-25817343	Control	Selenium-deficient Group	103.52	35.0871	-1.56089	0.00915	0.558043	phospholipid phosphatase 3 [Source:NCBI gene%3BAcc:424666]
XLOC_011783	C1orf115	Chr3:18652637-18656187	Control	Selenium-deficient Group	65.5193	22.2826	-1.556	0.0161	0.756337	chromosome 3 open reading frame%2C human C1orf115 [Source:NCBI gene%3BAcc:421341]
XLOC_010450	SRCIN1	Chr27:4277583-4332557	Control	Selenium-deficient Group	3.0908	1.05139	-1.55568	0.12965	0.99556	SRC kinase signaling inhibitor 1 [Source:NCBI gene%3BAcc:426281]
XLOC_001661	H2AFJ	Chr1:48125078-48125942	Control	Selenium-deficient Group	7.64679	2.60239	-1.55502	0.2105	0.99556	H2A histone family%2C member J [Source:NCBI gene%3BAcc:417947]
XLOC_011907	PIGM	Chr3:35981092-35983021	Control	Selenium-deficient Group	13.2193	4.50118	-1.55427	0.07155	0.99556	phosphatidylinositol glycan anchor biosynthesis class M [Source:NCBI gene%3BAcc:428583]
XLOC_009959	LRIG2	Chr26:3637063-3652281	Control	Selenium-deficient Group	4.99244	1.70076	-1.55356	0.0689	0.99556	leucine rich repeats and immunoglobulin like domains 2 [Source:NCBI gene%3BAcc:100857856]
XLOC_015065	HKDC1	Chr6:10852108-10868069	Control	Selenium-deficient Group	4.07386	1.38992	-1.55139	0.09985	0.99556	hexokinase domain containing 1 [Source:NCBI gene%3BAcc:423698]
XLOC_002476	ENSGALG00000017040	Chr1:171260974-171314194	Control	Selenium-deficient Group	4.37486	1.49299	-1.55103	0.0362	0.911908	complement C4A (Rodgers blood group) [Source:NCBI gene%3BAcc:418892]
XLOC_013117	WFS1	Chr4:80079134-80109860	Control	Selenium-deficient Group	4.6791	1.59698	-1.55088	0.06765	0.99556	Wolfram syndrome 1 (wolframin) [Source:NCBI gene%3BAcc:422857]
XLOC_007181	TERF1	Chr2:118052589-118085414	Control	Selenium-deficient Group	3.04024	1.04078	-1.54652	0.10365	0.99556	telomeric repeat binding factor 1 [Source:NCBI gene%3BAcc:378896]
XLOC_018349	PCGF3	ChrZ:52617485-52635275	Control	Selenium-deficient Group	13.72	4.70051	-1.5454	0.10955	0.99556	polycomb group ring finger 3 [Source:NCBI gene%3BAcc:427287]
XLOC_011088	KIF6	Chr3:29021496-29163127	Control	Selenium-deficient Group	3.40761	1.17301	-1.53855	0.11005	0.99556	kinesin family member 6 [Source:NCBI gene%3BAcc:428572]
XLOC_008233	PIGU	Chr20:603731-624358	Control	Selenium-deficient Group	3.77633	1.30042	-1.53801	0.17155	0.99556	phosphatidylinositol glycan anchor biosynthesis class U [Source:NCBI gene%3BAcc:419124]
XLOC_009530	CADM1	Chr24:4670460-4826288	Control	Selenium-deficient Group	13.1071	4.51581	-1.5373	0.07775	0.99556	cell adhesion molecule 1 [Source:NCBI gene%3BAcc:419762]
XLOC_009894	SYPL2	Chr26:1213736-1215592	Control	Selenium-deficient Group	11.7771	4.059	-1.5368	0.28435	0.99556	synaptophysin like 2 [Source:NCBI gene%3BAcc:100858920]
XLOC_013676	SRD5A3	Chr4:65542341-65548565	Control	Selenium-deficient Group	20.5711	7.1005	-1.53463	0.03455	0.900336	steroid 5 alpha-reductase 3 [Source:NCBI gene%3BAcc:422750]
XLOC_006173	ENSGALG00000029635	Chr19:3852617-4079778	Control	Selenium-deficient Group	5.87612	2.02941	-1.5338	0.57835	0.99556	Description not Avl
XLOC_017146	ENSGALG00000006402	Chr9:4679977-4681771	Control	Selenium-deficient Group	2.36669	0.817646	-1.53332	0.2889	0.99556	negative regulator of reactive oxygen species [Source:NCBI gene%3BAcc:424857]
XLOC_001315	CTSC	Chr1:188310797-188327047	Control	Selenium-deficient Group	251.219	86.9283	-1.53105	0.01265	0.662949	cathepsin C [Source:NCBI gene%3BAcc:419014]
XLOC_015429	ENSGALG00000005956	Chr6:17883127-17891963	Control	Selenium-deficient Group	17.4787	6.05811	-1.52866	0.07425	0.99556	annexin A8-like 1 [Source:NCBI gene%3BAcc:423774]
XLOC_000105	PRKAR2B	Chr1:14466580-14547811	Control	Selenium-deficient Group	2.20717	0.765299	-1.52811	0.3196	0.99556	protein kinase cAMP-dependent type II regulatory subunit beta [Source:NCBI gene%3BAcc:769420]
XLOC_017270	EPHB3	Chr9:16012724-16023253	Control	Selenium-deficient Group	11.5548	4.01094	-1.52648	0.06475	0.99556	EPH receptor B3 [Source:NCBI gene%3BAcc:396179]
XLOC_013140	ENSGALG00000032175,POLN	Chr4:83472977-83562645	Control	Selenium-deficient Group	3.85809	1.33955	-1.52614	0.1201	0.99556	Description not Avl
XLOC_005736	ZBTB6	Chr17:9294675-9296215	Control	Selenium-deficient Group	6.22833	2.16531	-1.52427	0.1188	0.99556	zinc finger and BTB domain containing 6 [Source:NCBI gene%3BAcc:417108]
XLOC_003932	H1FX	Chr12:9132659-9134343	Control	Selenium-deficient Group	98.8795	34.4047	-1.52307	0.0472	0.97056	Description not Avl
XLOC_008603	EDN3	Chr20:11004405-11017978	Control	Selenium-deficient Group	3.93443	1.37072	-1.52122	0.48065	0.99556	endothelin 3 [Source:NCBI gene%3BAcc:768509]
XLOC_003201	HERPUD1	Chr11:661330-665530	Control	Selenium-deficient Group	21.8551	7.62112	-1.51989	0.0752	0.99556	homocysteine inducible ER protein with ubiquitin like domain 1 [Source:NCBI gene%3BAcc:415644]
XLOC_008595	ENSGALG00000044855	Chr20:10729766-10733859	Control	Selenium-deficient Group	2.3309	0.812822	-1.51988	0.60275	0.99556	Description not Avl
XLOC_002615	RNF121	Chr1:194214929-194221742	Control	Selenium-deficient Group	26.7694	9.35199	-1.51724	0.05935	0.99556	ring finger protein 175 [Source:NCBI gene%3BAcc:419092]
XLOC_018069	ENSGALG00000044830	ChrZ:9453129-9455087	Control	Selenium-deficient Group	37.3211	13.0568	-1.51519	0.01855	0.795679	Description not Avl
XLOC_009498	SC5D	Chr24:3531093-3534293	Control	Selenium-deficient Group	17.307	6.0551	-1.51513	0.114	0.99556	sterol-C5-desaturase [Source:NCBI gene%3BAcc:100857756]
XLOC_005613	C8G	Chr17:1003901-1006332	Control	Selenium-deficient Group	13.0507	4.56676	-1.51489	0.17475	0.99556	complement component 8%2C gamma polypeptide [Source:NCBI gene%3BAcc:770691]
XLOC_014383	CCDC198	Chr5:55629270-55635045	Control	Selenium-deficient Group	3.34192	1.1707	-1.51331	0.35755	0.99556	Description not Avl
XLOC_009934	PFKFB2	Chr26:2614870-2634075	Control	Selenium-deficient Group	11.2008	3.92587	-1.51251	0.04845	0.971702	6-phosphofructo-2-kinase/fructose-2%2C6-biphosphatase 2 [Source:NCBI gene%3BAcc:419850]
XLOC_010630	ENSGALG00000031104	Chr28:3321568-3322930	Control	Selenium-deficient Group	29.6648	10.3998	-1.51219	0.1184	0.99556	Description not Avl
XLOC_012361	TNFRSF21	Chr3:110408256-110440867	Control	Selenium-deficient Group	41.1195	14.425	-1.51126	0.01725	0.762289	TNF receptor superfamily member 21 [Source:NCBI gene%3BAcc:422062]
XLOC_009551	SCN4B	Chr24:5417707-5420171	Control	Selenium-deficient Group	13.7089	4.81412	-1.50977	0.1562	0.99556	sodium voltage-gated channel beta subunit 4 [Source:NCBI gene%3BAcc:419774]
XLOC_014273	TDP1	Chr5:43717632-43750129	Control	Selenium-deficient Group	5.33146	1.87326	-1.50898	0.11845	0.99556	tyrosyl-DNA phosphodiesterase 1 [Source:NCBI gene%3BAcc:423403]
XLOC_006085	CCDC40	Chr18:9647196-9654965	Control	Selenium-deficient Group	5.36856	1.88803	-1.50765	0.10785	0.99556	coiled-coil domain containing 40 [Source:NCBI gene%3BAcc:422083]
XLOC_007983	KLHL14	Chr2:106913657-106974273	Control	Selenium-deficient Group	5.95442	2.09475	-1.50718	0.0481	0.97056	kelch like family member 14 [Source:NCBI gene%3BAcc:421100]
XLOC_012564	PIH1D3	Chr4:1877761-2053843	Control	Selenium-deficient Group	46.2689	16.2843	-1.50656	0.5759	0.99556	Description not Avl
XLOC_016575	TOR3A	Chr8:6258253-6262709	Control	Selenium-deficient Group	3.58208	1.26101	-1.50622	0.28945	0.99556	torsin family 3 member A [Source:NCBI gene%3BAcc:424426]
XLOC_004580	KDELR2	Chr14:8832601-8844492	Control	Selenium-deficient Group	275.471	97.2151	-1.50265	0.0145	0.709955	KDEL endoplasmic reticulum protein retention receptor 2 [Source:NCBI gene%3BAcc:771927]
XLOC_005667	ZDHHC12	Chr17:5731515-5895780	Control	Selenium-deficient Group	5.90987	2.08589	-1.50246	0.5899	0.99556	zinc finger DHHC-type containing 12 [Source:NCBI gene%3BAcc:417207]
XLOC_000971	GTPBP6	Chr1:130100881-130111231	Control	Selenium-deficient Group	5.3001	1.87085	-1.50233	0.1369	0.99556	GTP binding protein 6 (putative) [Source:NCBI gene%3BAcc:418672]
XLOC_006715	SP4	Chr2:30491274-30515206	Control	Selenium-deficient Group	6.03581	2.13406	-1.49995	0.0523	0.983016	Sp4 transcription factor [Source:NCBI gene%3BAcc:420607]
XLOC_003133	CILP	Chr10:17819515-17827876	Control	Selenium-deficient Group	4.48624	1.58785	-1.49843	0.07075	0.99556	cartilage intermediate layer protein [Source:NCBI gene%3BAcc:415533]
XLOC_005540	PPP1R26	Chr17:8195254-8199280	Control	Selenium-deficient Group	2.09217	0.741269	-1.49693	0.1206	0.99556	protein phosphatase 1 regulatory subunit 26 [Source:HGNC Symbol%3BAcc:HGNC:29089]
XLOC_001464	RELN	Chr1:13046275-13318877	Control	Selenium-deficient Group	3.10666	1.10085	-1.49675	0.0386	0.938367	reelin [Source:NCBI gene%3BAcc:427850]
XLOC_013837	EIF2AK3	Chr4:86677823-86696746	Control	Selenium-deficient Group	2.75324	0.975963	-1.49623	0.12065	0.99556	eukaryotic translation initiation factor 2 alpha kinase 3 [Source:NCBI gene%3BAcc:422930]
XLOC_000713	GPR161	Chr1:84122766-84132371	Control	Selenium-deficient Group	3.57395	1.27026	-1.4924	0.19195	0.99556	G protein-coupled receptor 161 [Source:NCBI gene%3BAcc:418375]
XLOC_004206	ENSGALG00000035707	Chr13:16906607-16907616	Control	Selenium-deficient Group	75.1766	26.7719	-1.48957	0.03645	0.915993	Description not Avl
XLOC_011446	ASRGL1	Chr3:82582263-82603067	Control	Selenium-deficient Group	7.48425	2.66538	-1.48952	0.1273	0.99556	asparaginase like 1 [Source:NCBI gene%3BAcc:421868]
XLOC_001460	FBXL13	Chr1:12838226-12916687	Control	Selenium-deficient Group	5.94936	2.11885	-1.48946	0.2024	0.99556	Description not Avl
XLOC_014789	PGF	Chr5:38158263-38162063	Control	Selenium-deficient Group	9.70606	3.45757	-1.48913	0.36325	0.99556	placental growth factor [Source:NCBI gene%3BAcc:771832]
XLOC_011202	RNASET2	Chr3:42650862-42672063	Control	Selenium-deficient Group	8.08931	2.88349	-1.4882	0.0793	0.99556	ribonuclease T2 [Source:NCBI gene%3BAcc:421569]
XLOC_017569	F2RL2	ChrZ:23461598-23577675	Control	Selenium-deficient Group	11.4958	4.09984	-1.48747	0.6011	0.99556	coagulation factor II thrombin receptor like 2 [Source:NCBI gene%3BAcc:768449]
XLOC_000318	ENSGALG00000027571	Chr1:48178032-48179113	Control	Selenium-deficient Group	3.08534	1.10285	-1.4842	0.333	0.99556	histone cluster 1%2C H2B-VII-like 2 (similar to human histone cluster 1%2C class H2B%2C member N) [Source:NCBI gene%3BAcc:770188]
XLOC_009367	SRPRA	Chr24:398895-407131	Control	Selenium-deficient Group	52.2984	18.7044	-1.48339	0.01435	0.709955	SRP receptor alpha subunit [Source:NCBI gene%3BAcc:419713]
XLOC_012927	ENSGALG00000024482	Chr4:49561910-49565450	Control	Selenium-deficient Group	52.3365	18.7348	-1.48209	0.01995	0.806428	leptin receptor overlapping transcript like 1 [Source:NCBI gene%3BAcc:422625]
XLOC_005255	MLEC	Chr15:9239050-9248313	Control	Selenium-deficient Group	8.54504	3.06106	-1.48106	0.05105	0.983016	malectin [Source:NCBI gene%3BAcc:416971]
XLOC_005065	ENSGALG00000007732	Chr15:10383101-10447744	Control	Selenium-deficient Group	2.10387	0.753724	-1.48094	0.25915	0.99556	reticulon 4 receptor [Source:NCBI gene%3BAcc:417001]
XLOC_012727	SLITRK2	Chr4:19392906-19563891	Control	Selenium-deficient Group	8.77015	3.14294	-1.48049	0.05985	0.99556	SLIT and NTRK like family member 2 [Source:NCBI gene%3BAcc:100857927]
XLOC_003084	CFAP161	Chr10:12159578-12164535	Control	Selenium-deficient Group	28.9777	10.3972	-1.47875	0.0383	0.933249	cilia and flagella associated protein 161 [Source:NCBI gene%3BAcc:415471]
XLOC_004920	SLC15A4	Chr15:3785407-3805577	Control	Selenium-deficient Group	4.60011	1.65053	-1.47874	0.14275	0.99556	solute carrier family 15 member 4 [Source:NCBI gene%3BAcc:416808]
XLOC_014920	ENSGALG00000011889	Chr5:54123880-54228128	Control	Selenium-deficient Group	3.75795	1.35159	-1.47528	0.14875	0.99556	protein kinase C eta [Source:NCBI gene%3BAcc:423518]
XLOC_007423	ENSGALG00000032600	Chr2:6583539-6585965	Control	Selenium-deficient Group	4.93797	1.77749	-1.47407	0.18435	0.99556	Description not Avl
XLOC_000845	ETS2	Chr1:107802242-107815381	Control	Selenium-deficient Group	21.7012	7.81188	-1.47404	0.0371	0.92247	ETS proto-oncogene 2%2C transcription factor [Source:NCBI gene%3BAcc:396250]
XLOC_000712	XCL1	Chr1:83995535-83999551	Control	Selenium-deficient Group	5.48819	1.97595	-1.47379	0.20975	0.99556	X-C motif chemokine ligand 1 [Source:NCBI gene%3BAcc:395914]
XLOC_004462	ENSGALG00000021238	Chr14:2253324-2260409	Control	Selenium-deficient Group	2.92141	1.0519	-1.47366	0.2674	0.99556	cytochrome P450 family 2 subfamily W member 1 [Source:NCBI gene%3BAcc:416453]
XLOC_005162	MORN3	Chr15:5632071-5639624	Control	Selenium-deficient Group	8.61007	3.10036	-1.47359	0.2216	0.99556	MORN repeat containing 3 [Source:NCBI gene%3BAcc:100858736]
XLOC_006379	ENSGALG00000001885	Chr19:4149873-4151555	Control	Selenium-deficient Group	153.31	55.2421	-1.47261	0.02495	0.87199	uroplakin 3B-like [Source:NCBI gene%3BAcc:417514]
XLOC_012621	CD40LG	Chr4:4393006-4397055	Control	Selenium-deficient Group	5.85482	2.11052	-1.47203	0.19095	0.99556	CD40 ligand [Source:NCBI gene%3BAcc:395485]
XLOC_011286	SLC2A12	Chr3:56395892-56424175	Control	Selenium-deficient Group	12.365	4.46189	-1.47054	0.05265	0.983016	solute carrier family 2 member 12 [Source:NCBI gene%3BAcc:421696]
XLOC_004755	HS3ST6	Chr14:6109161-6109773	Control	Selenium-deficient Group	2.88269	1.04099	-1.46946	0.4813	0.99556	heparan sulfate-glucosamine 3-sulfotransferase 6 [Source:NCBI gene%3BAcc:427669]
XLOC_003719	ENSGALG00000006345	Chr12:10787901-10798167	Control	Selenium-deficient Group	13.4303	4.85612	-1.46762	0.05445	0.986772	transmembrane protein 43 [Source:NCBI gene%3BAcc:416038]
XLOC_003541	ENSGALG00000030803	Chr11:16757603-16764691	Control	Selenium-deficient Group	5.10587	1.84621	-1.46759	0.1848	0.99556	Description not Avl
XLOC_005352	BF1	Chr16:87660-89904	Control	Selenium-deficient Group	382.734	138.549	-1.46595	0.01705	0.762289	MHC BF1 class I [Source:NCBI gene%3BAcc:693260]
XLOC_007715	IGFBP3	Chr2:55103567-55119141	Control	Selenium-deficient Group	4.45928	1.61445	-1.46577	0.2958	0.99556	insulin like growth factor binding protein 3 [Source:NCBI gene%3BAcc:420790]
XLOC_007378	SEC22C	Chr2:1911805-1920512	Control	Selenium-deficient Group	8.28565	3.00353	-1.46396	0.22735	0.99556	SEC22 homolog C%2C vesicle trafficking protein [Source:NCBI gene%3BAcc:420387]
XLOC_006413	SLC43A2	Chr19:5308462-5317811	Control	Selenium-deficient Group	25.2908	9.19028	-1.46043	0.06055	0.99556	solute carrier family 43 member 2 [Source:NCBI gene%3BAcc:417557]
XLOC_001598	BBS10,OSBPL8	Chr1:38032887-38089440	Control	Selenium-deficient Group	45.7403	16.6225	-1.46033	0.11775	0.99556	Description not Avl
XLOC_011811	HHAT	Chr3:22556821-22703601	Control	Selenium-deficient Group	2.40397	0.873791	-1.46006	0.2395	0.99556	hedgehog acyltransferase [Source:NCBI gene%3BAcc:771269]
XLOC_012255	LAPTM4A	Chr3:101836871-101885533	Control	Selenium-deficient Group	525.5	191.048	-1.45976	0.019	0.795679	lysosomal protein transmembrane 4 alpha [Source:NCBI gene%3BAcc:421959]
XLOC_004190	CXCL14	Chr13:15407660-15414929	Control	Selenium-deficient Group	143.218	52.0786	-1.45945	0.0157	0.74765	C-X-C motif chemokine ligand 14 [Source:NCBI gene%3BAcc:395451]
XLOC_002817	DUT	Chr10:10134901-10144545	Control	Selenium-deficient Group	32.994	11.9989	-1.4593	0.04255	0.944157	deoxyuridine triphosphatase [Source:NCBI gene%3BAcc:769338]
XLOC_013145	TMEM129	Chr4:84491101-84498492	Control	Selenium-deficient Group	17.7371	6.45951	-1.45728	0.03075	0.884801	transmembrane protein 129 [Source:NCBI gene%3BAcc:422900]
XLOC_013002	CISD2	Chr4:61334099-61340499	Control	Selenium-deficient Group	80.6504	29.4289	-1.45445	0.0281	0.884801	CDGSH iron sulfur domain 2 [Source:NCBI gene%3BAcc:422714]
XLOC_007450	BAMBI	Chr2:15317842-15321683	Control	Selenium-deficient Group	21.2253	7.74953	-1.4536	0.0867	0.99556	BMP and activin membrane bound inhibitor [Source:NCBI gene%3BAcc:428413]
XLOC_007950	TYMS	Chr2:102228680-102237411	Control	Selenium-deficient Group	17.3365	6.33673	-1.452	0.06315	0.99556	Description not Avl
XLOC_011653	SPTBN1	Chr3:2696496-2786404	Control	Selenium-deficient Group	198.354	72.5343	-1.45134	0.03175	0.884801	spectrin beta%2C non-erythrocytic 1 [Source:NCBI gene%3BAcc:421216]
XLOC_014469	PKP3	Chr5:1517981-1524901	Control	Selenium-deficient Group	3.3289	1.21772	-1.45086	0.1946	0.99556	Description not Avl
XLOC_000824	IFNAR1	Chr1:105271217-105289300	Control	Selenium-deficient Group	6.29647	2.30639	-1.44891	0.09045	0.99556	interferon alpha and beta receptor subunit 1 [Source:NCBI gene%3BAcc:395665]
XLOC_003089	ABHD17C	Chr10:12355013-12385455	Control	Selenium-deficient Group	27.6852	10.148	-1.44792	0.03135	0.884801	abhydrolase domain containing 17C [Source:NCBI gene%3BAcc:415479]
XLOC_009416	MCAM	Chr24:4208869-4217491	Control	Selenium-deficient Group	68.6085	25.1839	-1.44588	0.025	0.87199	melanoma cell adhesion molecule [Source:NCBI gene%3BAcc:448832]
XLOC_012342	PAQR8	Chr3:107984836-107987764	Control	Selenium-deficient Group	2.80476	1.03016	-1.44501	0.1529	0.99556	progestin and adipoQ receptor family member 8 [Source:NCBI gene%3BAcc:422042]
XLOC_002011	ILDR1	Chr1:83212637-83226401	Control	Selenium-deficient Group	4.85287	1.78302	-1.44452	0.19485	0.99556	immunoglobulin like domain containing receptor 1 [Source:NCBI gene%3BAcc:418358]
XLOC_005854	ENSGALG00000033377	Chr18:6825430-6828409	Control	Selenium-deficient Group	8.24705	3.03034	-1.4444	0.15635	0.99556	Description not Avl
XLOC_002153	TMPRSS2	Chr1:108944326-108958350	Control	Selenium-deficient Group	3.70177	1.36119	-1.44334	0.1908	0.99556	transmembrane protease%2C serine 2 [Source:NCBI gene%3BAcc:418528]
XLOC_006065	ENSGALG00000037717	Chr18:8934257-8973228	Control	Selenium-deficient Group	57.0733	20.9937	-1.44286	0.06475	0.99556	Description not Avl
XLOC_005826	NOTUM	Chr18:5104161-5110492	Control	Selenium-deficient Group	6.56381	2.42251	-1.43803	0.13155	0.99556	NOTUM%2C palmitoleoyl-protein carboxylesterase [Source:NCBI gene%3BAcc:417385]
XLOC_003939	SEC61A1	Chr12:9551301-9559833	Control	Selenium-deficient Group	4.8083	1.77621	-1.43672	0.196	0.99556	Sec61 translocon alpha 1 subunit [Source:NCBI gene%3BAcc:416023]
XLOC_012215	TMEM18	Chr3:92508585-92513434	Control	Selenium-deficient Group	40.7523	15.0679	-1.43541	0.03505	0.900336	transmembrane protein 18 [Source:NCBI gene%3BAcc:421911]
XLOC_016797	WLS	Chr8:28820562-28844226	Control	Selenium-deficient Group	105.899	39.2145	-1.43323	0.01135	0.629623	wntless Wnt ligand secretion mediator [Source:NCBI gene%3BAcc:424707]
XLOC_003364	CDT1	Chr11:18702042-18705332	Control	Selenium-deficient Group	6.80097	2.52154	-1.43144	0.17375	0.99556	chromatin licensing and DNA replication factor 1 [Source:NCBI gene%3BAcc:426254]
XLOC_005006	ENSGALG00000030653	Chr15:7973415-7997739	Control	Selenium-deficient Group	80.6387	29.9548	-1.42868	0.5638	0.99556	Description not Avl
XLOC_012486	LMBR1L	Chr33:572816-577717	Control	Selenium-deficient Group	2.09992	0.780544	-1.42778	0.3697	0.99556	limb development membrane protein 1 like [Source:NCBI gene%3BAcc:107055406]
XLOC_012334	AvBD11	Chr3:107863810-107866429	Control	Selenium-deficient Group	3.35291	1.24788	-1.42594	0.3796	0.99556	avian beta-defensin 11 [Source:NCBI gene%3BAcc:414876]
XLOC_007577	FKBP14	Chr2:33986620-33992199	Control	Selenium-deficient Group	8.86619	3.30266	-1.42469	0.23395	0.99556	FK506 binding protein 14 [Source:NCBI gene%3BAcc:420636]
XLOC_001898	ENSGALG00000028155	Chr1:71965308-71994175	Control	Selenium-deficient Group	3.43149	1.27836	-1.42454	0.1988	0.99556	dual specificity phosphatase 16 [Source:NCBI gene%3BAcc:431336]
XLOC_015882	MFSD6	Chr7:117164-139219	Control	Selenium-deficient Group	3.2539	1.21274	-1.4239	0.1288	0.99556	major facilitator superfamily domain containing 6 [Source:NCBI gene%3BAcc:423978]
XLOC_004018	TMCC1	Chr12:19650805-19719800	Control	Selenium-deficient Group	3.27501	1.22246	-1.42171	0.1304	0.99556	transmembrane and coiled-coil domain family 1 [Source:NCBI gene%3BAcc:416125]
XLOC_012088	MFSD4B	Chr3:66361776-66371046	Control	Selenium-deficient Group	2.7104	1.01232	-1.42084	0.0931	0.99556	major facilitator superfamily domain containing 4B [Source:NCBI gene%3BAcc:428623]
XLOC_003950	SLC41A3	Chr12:10499368-10520263	Control	Selenium-deficient Group	3.31234	1.23803	-1.4198	0.21335	0.99556	solute carrier family 41 member 3 [Source:NCBI gene%3BAcc:416033]
XLOC_003525	PDP2	Chr11:11444090-11445695	Control	Selenium-deficient Group	2.54599	0.952527	-1.41839	0.22595	0.99556	pyruvate dehyrogenase phosphatase catalytic subunit 2 [Source:NCBI gene%3BAcc:427550]
XLOC_007909	ENSGALG00000030145	Chr2:94038494-94040331	Control	Selenium-deficient Group	19.5621	7.32463	-1.41723	0.0479	0.97056	Description not Avl
XLOC_006318	KIAA0753	Chr19:9832460-9847208	Control	Selenium-deficient Group	5.74849	2.15567	-1.41505	0.13735	0.99556	KIAA0753 [Source:NCBI gene%3BAcc:417681]
XLOC_007232	ESRP1	Chr2:126739184-126768238	Control	Selenium-deficient Group	2.41695	0.906676	-1.41453	0.2126	0.99556	epithelial splicing regulatory protein 1 [Source:NCBI gene%3BAcc:420228]
XLOC_012410	ZC3H10	Chr33:677172-678354	Control	Selenium-deficient Group	9.52309	3.57285	-1.41435	0.20925	0.99556	zinc finger CCCH-type containing 10 [Source:HGNC Symbol%3BAcc:HGNC:25893]
XLOC_005258	ENSGALG00000007147	Chr15:9320187-9320937	Control	Selenium-deficient Group	8.88453	3.33498	-1.41362	0.3174	0.99556	dynein light chain 2 cytoplasmic [Source:NCBI gene%3BAcc:770215]
XLOC_011100	TCTE1	Chr3:30309454-30317655	Control	Selenium-deficient Group	2.92932	1.10053	-1.41237	0.2606	0.99556	t-complex-associated-testis-expressed 1 [Source:NCBI gene%3BAcc:421437]
XLOC_001887	KIAA0930	Chr1:70300881-70375330	Control	Selenium-deficient Group	7.04057	2.64748	-1.41107	0.243	0.99556	KIAA0930 [Source:NCBI gene%3BAcc:418241]
XLOC_010531	ENSGALG00000035222	Chr28:784619-785349	Control	Selenium-deficient Group	5.05605	1.9013	-1.41102	0.39155	0.99556	Description not Avl
XLOC_004890	SDF2L1	Chr15:383037-388395	Control	Selenium-deficient Group	54.8801	20.6527	-1.40995	0.0332	0.890476	stromal cell derived factor 2 like 1 [Source:NCBI gene%3BAcc:416770]
XLOC_013338	ENSGALG00000007703	Chr4:12223799-12239811	Control	Selenium-deficient Group	2.49447	0.938833	-1.40979	0.20935	0.99556	ligand of Numb protein X 2-like [Source:NCBI gene%3BAcc:422320]
XLOC_009331	FNDC5	Chr23:5294113-5304982	Control	Selenium-deficient Group	2.8789	1.08483	-1.40805	0.3834	0.99556	fibronectin type III domain containing 5 [Source:NCBI gene%3BAcc:419667]
XLOC_009270	LDLRAP1	Chr23:2349303-2363415	Control	Selenium-deficient Group	6.06296	2.28497	-1.40785	0.2488	0.99556	low density lipoprotein receptor adaptor protein 1 [Source:NCBI gene%3BAcc:419589]
XLOC_006659	FAM171A1	Chr2:20520406-20603030	Control	Selenium-deficient Group	9.16233	3.45428	-1.40733	0.0639	0.99556	family with sequence similarity 171%2C member A1 [Source:NCBI gene%3BAcc:420528]
XLOC_007973	CDH2	Chr2:105084272-105197912	Control	Selenium-deficient Group	6.12398	2.30908	-1.40715	0.06495	0.99556	cadherin 2 [Source:NCBI gene%3BAcc:414745]
XLOC_009753	ENSGALG00000037026	Chr25:1264088-1266424	Control	Selenium-deficient Group	14.7963	5.5841	-1.40584	0.1405	0.99556	Description not Avl
XLOC_009288	PDIK1L	Chr23:3215344-3218935	Control	Selenium-deficient Group	7.01312	2.64707	-1.40566	0.16565	0.99556	PDLIM1 interacting kinase 1 like [Source:HGNC Symbol%3BAcc:HGNC:18981]
XLOC_010495	P3H4	Chr27:5097553-5101820	Control	Selenium-deficient Group	35.0538	13.2485	-1.40374	0.0445	0.966855	prolyl 3-hydroxylase family member 4 (non-enzymatic) [Source:NCBI gene%3BAcc:430099]
XLOC_018305	SEMA4D	ChrZ:43599370-43624509	Control	Selenium-deficient Group	7.24479	2.73936	-1.4031	0.0515	0.983016	semaphorin 4D [Source:NCBI gene%3BAcc:396331]
XLOC_016226	MYOC	Chr8:4739189-4741181	Control	Selenium-deficient Group	9.42594	3.5647	-1.40286	0.2081	0.99556	myocilin [Source:NCBI gene%3BAcc:424391]
XLOC_016737	TTC39A	Chr8:24094979-24125452	Control	Selenium-deficient Group	3.90725	1.47859	-1.40193	0.1607	0.99556	tetratricopeptide repeat domain 39A [Source:NCBI gene%3BAcc:424632]
XLOC_014519	ADM	Chr5:8982539-8983767	Control	Selenium-deficient Group	51.1574	19.3639	-1.40157	0.12905	0.99556	Description not Avl
XLOC_017328	PTX3	Chr9:22805636-22856828	Control	Selenium-deficient Group	4.52054	1.71505	-1.39825	0.27225	0.99556	pentraxin 3 [Source:NCBI gene%3BAcc:548626]
XLOC_013146	ENSGALG00000029456	Chr4:84503284-84508288	Control	Selenium-deficient Group	3.60491	1.36776	-1.39814	0.393	0.99556	Description not Avl
XLOC_008131	SYBU	Chr2:132644384-132674117	Control	Selenium-deficient Group	6.93947	2.63324	-1.39799	0.10085	0.99556	syntabulin [Source:NCBI gene%3BAcc:420277]
XLOC_013907	KNSTRN	Chr5:749133-754167	Control	Selenium-deficient Group	6.03488	2.29184	-1.39682	0.16985	0.99556	kinetochore-localized astrin/SPAG5 binding protein [Source:NCBI gene%3BAcc:426704]
XLOC_013520	HAND2	Chr4:43676568-43677709	Control	Selenium-deficient Group	48.319	18.3867	-1.39393	0.132	0.99556	heart and neural crest derivatives expressed 2 [Source:NCBI gene%3BAcc:395813]
XLOC_018072	ENSGALG00000028267	ChrZ:9668417-9696997	Control	Selenium-deficient Group	14.8358	5.66044	-1.39009	0.14635	0.99556	golgi phosphoprotein 3 [Source:NCBI gene%3BAcc:427422]
XLOC_003795	RBSN	Chr12:19758819-19769893	Control	Selenium-deficient Group	7.72867	2.94949	-1.38976	0.093	0.99556	rabenosyn%2C RAB effector [Source:NCBI gene%3BAcc:416128]
XLOC_006152	ENSGALG00000001110	Chr19:813727-893422	Control	Selenium-deficient Group	3.80025	1.45212	-1.38793	0.14505	0.99556	tRNA-yW synthesizing protein 1 homolog [Source:NCBI gene%3BAcc:417478]
XLOC_018312	SPTLC1	ChrZ:44469526-44712769	Control	Selenium-deficient Group	9.99637	3.82112	-1.38741	0.0782	0.99556	serine palmitoyltransferase long chain base subunit 1 [Source:NCBI gene%3BAcc:426145]
XLOC_007503	EFCAB1	Chr2:22703136-22711776	Control	Selenium-deficient Group	39.3236	15.0368	-1.3869	0.2688	0.99556	EF-hand calcium binding domain 1 [Source:NCBI gene%3BAcc:420556]
XLOC_005712	FAM69B	Chr17:8212588-8217599	Control	Selenium-deficient Group	16.2415	6.22476	-1.3836	0.0769	0.99556	Description not Avl
XLOC_002160	RSPH1	Chr1:109456396-109462667	Control	Selenium-deficient Group	61.9571	23.7532	-1.38315	0.03785	0.930985	radial spoke head 1 homolog [Source:NCBI gene%3BAcc:418536]
XLOC_013569	STBD1	Chr4:50231350-50232022	Control	Selenium-deficient Group	4.89657	1.87769	-1.38281	0.3499	0.99556	starch binding domain 1 [Source:NCBI gene%3BAcc:422637]
XLOC_016568	CEP350	Chr8:6038907-6068762	Control	Selenium-deficient Group	2.18929	0.839654	-1.38259	0.0709	0.99556	centrosomal protein 350 [Source:NCBI gene%3BAcc:424417]
XLOC_013420	NAF1	Chr4:23475696-23491768	Control	Selenium-deficient Group	10.7316	4.12129	-1.3807	0.1171	0.99556	nuclear assembly factor 1 ribonucleoprotein [Source:NCBI gene%3BAcc:769997]
XLOC_017329	ENSGALG00000010218	Chr9:22895277-22903708	Control	Selenium-deficient Group	2.49461	0.959027	-1.37917	0.26165	0.99556	Description not Avl
XLOC_010398	CDK5R1	Chr27:1585858-1658806	Control	Selenium-deficient Group	4.70095	1.80809	-1.37848	0.6088	0.99556	cyclin dependent kinase 5 regulatory subunit 1 [Source:NCBI gene%3BAcc:107055275]
XLOC_006916	NEDD9	Chr2:63244366-63344758	Control	Selenium-deficient Group	6.92055	2.66403	-1.37728	0.11715	0.99556	neural precursor cell expressed%2C developmentally down-regulated 9 [Source:NCBI gene%3BAcc:395736]
XLOC_001974	SYCE3	Chr1:78348230-78351850	Control	Selenium-deficient Group	2.59543	0.999152	-1.37719	0.39025	0.99556	synaptonemal complex central element protein 3 [Source:NCBI gene%3BAcc:769096]
XLOC_004911	ENSGALG00000031858	Chr15:1429393-1431591	Control	Selenium-deficient Group	10.3236	3.97515	-1.37686	0.0777	0.99556	Description not Avl
XLOC_010464	CACNB1	Chr27:4527282-4531060	Control	Selenium-deficient Group	6.27766	2.41813	-1.37634	0.32455	0.99556	Description not Avl
XLOC_018122	ENSGALG00000013546	ChrZ:16649072-16655150	Control	Selenium-deficient Group	13.7504	5.29867	-1.37577	0.07065	0.99556	granzyme K [Source:NCBI gene%3BAcc:426168]
XLOC_012054	CENPW	Chr3:59770149-59778057	Control	Selenium-deficient Group	18.8697	7.28721	-1.37263	0.0636	0.99556	centromere protein W [Source:NCBI gene%3BAcc:421716]
XLOC_018341	PAM	ChrZ:50044581-50117715	Control	Selenium-deficient Group	2.79164	1.07916	-1.37121	0.14945	0.99556	peptidylglycine alpha-amidating monooxygenase [Source:NCBI gene%3BAcc:427274]
XLOC_002827	SPPL2A	Chr10:10733679-10761449	Control	Selenium-deficient Group	51.1202	19.7636	-1.37104	0.01895	0.795679	signal peptide peptidase like 2A [Source:NCBI gene%3BAcc:415450]
XLOC_007741	NRSN1	Chr2:58140102-58147000	Control	Selenium-deficient Group	29.8711	11.5515	-1.37067	0.0454	0.970332	neurensin 1 [Source:NCBI gene%3BAcc:420822]
XLOC_018183	TMEM171	ChrZ:24907672-24918495	Control	Selenium-deficient Group	5.71803	2.214	-1.36887	0.1789	0.99556	transmembrane protein 174 [Source:NCBI gene%3BAcc:768886]
XLOC_004728	DHRS7B	Chr14:4563316-4574351	Control	Selenium-deficient Group	32.3833	12.5525	-1.36728	0.02935	0.884801	dehydrogenase/reductase 7B [Source:NCBI gene%3BAcc:416499]
XLOC_016741	TXNDC12	Chr8:24329210-24338456	Control	Selenium-deficient Group	115.599	44.8831	-1.36488	0.0215	0.824043	thioredoxin domain containing 12 [Source:NCBI gene%3BAcc:772208]
XLOC_017670	CTSV	ChrZ:41408606-41414029	Control	Selenium-deficient Group	375.773	145.931	-1.36458	0.0208	0.824043	cathepsin V [Source:NCBI gene%3BAcc:427466]
XLOC_010627	SLC39A3	Chr28:3284133-3285603	Control	Selenium-deficient Group	8.06329	3.13229	-1.36415	0.2331	0.99556	solute carrier family 39 member 3 [Source:NCBI gene%3BAcc:429050]
XLOC_010722	ENSGALG00000024395	Chr28:914934-916749	Control	Selenium-deficient Group	14.3486	5.60086	-1.3572	0.08785	0.99556	Description not Avl
XLOC_008791	ESPN	Chr21:588401-595422	Control	Selenium-deficient Group	14.2081	5.55169	-1.35571	0.1442	0.99556	Description not Avl
XLOC_007079	APCDD1	Chr2:98537291-98568148	Control	Selenium-deficient Group	24.198	9.45869	-1.35518	0.0273	0.884689	APC down-regulated 1 [Source:NCBI gene%3BAcc:426765]
XLOC_013438	ENSGALG00000009792	Chr4:29559148-29561899	Control	Selenium-deficient Group	74.5379	29.1531	-1.35432	0.0414	0.944157	uncharacterized LOC422442 [Source:NCBI gene%3BAcc:422442]
XLOC_002923	GLCE	Chr10:19325265-19346524	Control	Selenium-deficient Group	7.00101	2.74335	-1.35163	0.16385	0.99556	glucuronic acid epimerase [Source:NCBI gene%3BAcc:415566]
XLOC_013157	ENSGALG00000033484	Chr4:85990276-85996593	Control	Selenium-deficient Group	2.63957	1.03478	-1.35098	0.3627	0.99556	Description not Avl
XLOC_006181	ENSGALG00000001963	Chr19:4268215-4277329	Control	Selenium-deficient Group	12.4313	4.87684	-1.34996	0.11665	0.99556	serine/threonine/tyrosine interacting like 1 [Source:NCBI gene%3BAcc:417518]
XLOC_003837	DAG1	Chr12:2418787-2429944	Control	Selenium-deficient Group	30.682	12.0379	-1.34981	0.03585	0.911591	dystroglycan 1 [Source:NCBI gene%3BAcc:100049058]
XLOC_016233	ENSGALG00000032646	Chr8:5212739-5219149	Control	Selenium-deficient Group	46.6453	18.3093	-1.34916	0.04095	0.944157	Description not Avl
XLOC_000092	FGL2	Chr1:12739742-12791062	Control	Selenium-deficient Group	15.1741	5.95824	-1.34865	0.0596	0.99556	fibrinogen like 2 [Source:NCBI gene%3BAcc:768821]
XLOC_003483	ENSGALG00000042010	Chr11:4747075-4752160	Control	Selenium-deficient Group	3.07021	1.20686	-1.34708	0.24965	0.99556	Description not Avl
XLOC_001842	AKR1B10L2	Chr1:62496372-62504516	Control	Selenium-deficient Group	122.013	47.9633	-1.34703	0.02395	0.864931	Description not Avl
XLOC_016915	ZBTB38	Chr9:10205226-10208808	Control	Selenium-deficient Group	2.29723	0.90312	-1.3469	0.15915	0.99556	zinc finger and BTB domain containing 38 [Source:NCBI gene%3BAcc:424783]
XLOC_000972	SLC9A7	Chr1:130278754-130346592	Control	Selenium-deficient Group	3.82787	1.50628	-1.34555	0.16465	0.99556	solute carrier family 9 member A7 [Source:NCBI gene%3BAcc:418676]
XLOC_001321	ENSGALG00000000071	Chr1:189094839-189101813	Control	Selenium-deficient Group	9.36031	3.68467	-1.34502	0.06165	0.99556	DNA damage induced apoptosis suppressor [Source:NCBI gene%3BAcc:101750305]
XLOC_015106	CYP2C18	Chr6:16567736-16581736	Control	Selenium-deficient Group	23.5882	9.29423	-1.34366	0.0554	0.994435	cytochrome P450 family 2 subfamily C member 18 [Source:NCBI gene%3BAcc:414833]
XLOC_009936	ENSGALG00000031149	Chr26:2653655-2657098	Control	Selenium-deficient Group	47.6859	18.7977	-1.34301	0.05725	0.99556	CD55 molecule (Cromer blood group) [Source:NCBI gene%3BAcc:419852]
XLOC_002091	HSPA13	Chr1:98081908-98089517	Control	Selenium-deficient Group	2.9456	1.1617	-1.34233	0.1165	0.99556	heat shock protein family A (Hsp70) member 13 [Source:NCBI gene%3BAcc:418469]
XLOC_005175	PPTC7	Chr15:5997390-6012916	Control	Selenium-deficient Group	4.11533	1.62725	-1.33857	0.276	0.99556	PTC7 protein phosphatase homolog [Source:NCBI gene%3BAcc:416869]
XLOC_015377	TYSND1	Chr6:11501307-11503836	Control	Selenium-deficient Group	11.682	4.62033	-1.33822	0.2227	0.99556	trypsin domain containing 1 [Source:NCBI gene%3BAcc:769373]
XLOC_009623	S100A11	Chr25:1094513-1221737	Control	Selenium-deficient Group	1211.25	479.089	-1.33813	0.08685	0.99556	S100 calcium binding protein A11 [Source:NCBI gene%3BAcc:396075]
XLOC_018226	ZDHHC21	ChrZ:31657272-31700916	Control	Selenium-deficient Group	4.08105	1.61555	-1.33691	0.0529	0.983016	zinc finger DHHC-type containing 21 [Source:NCBI gene%3BAcc:427356]
XLOC_008565	ENSGALG00000006152	Chr20:9988018-9990550	Control	Selenium-deficient Group	4.9177	1.94852	-1.3356	0.255	0.99556	tyrosine-protein phosphatase non-receptor type substrate 1-like [Source:NCBI gene%3BAcc:771734]
XLOC_016774	JUN	Chr8:26429534-26708604	Control	Selenium-deficient Group	574.097	227.702	-1.33415	0.02785	0.884801	Jun proto-oncogene%2C AP-1 transcription factor subunit [Source:NCBI gene%3BAcc:424673]
XLOC_006727	NPY	Chr2:31520569-31529071	Control	Selenium-deficient Group	59.6034	23.6485	-1.33365	0.08055	0.99556	neuropeptide Y [Source:NCBI gene%3BAcc:396464]
XLOC_013812	CD8A	Chr4:86242514-86375718	Control	Selenium-deficient Group	11.8991	4.72206	-1.33336	0.11315	0.99556	CD8a molecule [Source:NCBI gene%3BAcc:403158]
XLOC_016767	ENSGALG00000044889	Chr8:25861604-25876875	Control	Selenium-deficient Group	28.6012	11.3562	-1.33259	0.0431	0.948291	chromosome 8 C1orf168 homolog [Source:NCBI gene%3BAcc:424668]
XLOC_006658	ITGA8	Chr2:20364200-20463104	Control	Selenium-deficient Group	7.38473	2.93593	-1.33073	0.06335	0.99556	integrin subunit alpha 8 [Source:NCBI gene%3BAcc:396225]
XLOC_014121	ENSGALG00000008469	Chr5:24244964-24261221	Control	Selenium-deficient Group	3.98626	1.58551	-1.33009	0.2215	0.99556	serine peptidase inhibitor%2C Kunitz type 1 [Source:NCBI gene%3BAcc:423206]
XLOC_016601	HMCN1	Chr8:10119574-10310613	Control	Selenium-deficient Group	2.99	1.18962	-1.32965	0.0464	0.970332	hemicentin 1 [Source:NCBI gene%3BAcc:429823]
XLOC_002127	TMEM50B	Chr1:105312336-105323532	Control	Selenium-deficient Group	67.9493	27.0546	-1.32859	0.02325	0.856799	transmembrane protein 50B [Source:NCBI gene%3BAcc:418503]
XLOC_005876	ENSGALG00000040226	Chr18:8869721-8871282	Control	Selenium-deficient Group	26.1143	10.4005	-1.32819	0.0717	0.99556	Description not Avl
XLOC_017042	BCHE	Chr9:21061418-21088025	Control	Selenium-deficient Group	7.09823	2.82933	-1.327	0.12185	0.99556	butyrylcholinesterase [Source:NCBI gene%3BAcc:395358]
XLOC_000446	SVOPL	Chr1:56415233-56432260	Control	Selenium-deficient Group	7.73786	3.08439	-1.32695	0.16735	0.99556	SVOP like [Source:NCBI gene%3BAcc:418105]
XLOC_011491	COLEC11	Chr3:94124716-94144085	Control	Selenium-deficient Group	3.1835	1.26989	-1.32591	0.3658	0.99556	collectin subfamily member 11 [Source:NCBI gene%3BAcc:428649]
XLOC_004132	SPIK7	Chr13:10574305-10579769	Control	Selenium-deficient Group	91.1886	36.3778	-1.3258	0.0341	0.900336	Description not Avl
XLOC_006783	ENSGALG00000043415	Chr2:42357023-42375913	Control	Selenium-deficient Group	2.58415	1.03179	-1.32454	0.3511	0.99556	acid phosphatase%2C prostate [Source:NCBI gene%3BAcc:776390]
XLOC_002272	RP2	Chr1:130245736-130263925	Control	Selenium-deficient Group	21.0387	8.40309	-1.32405	0.02935	0.884801	retinitis pigmentosa 2 (X-linked recessive) [Source:NCBI gene%3BAcc:418675]
XLOC_007114	ENSGALG00000037124	Chr2:105478160-105668632	Control	Selenium-deficient Group	2.25118	0.899407	-1.32364	0.37905	0.99556	Description not Avl
XLOC_014587	CPT1A	Chr5:16650442-16680509	Control	Selenium-deficient Group	2.74253	1.0961	-1.32313	0.1893	0.99556	carnitine palmitoyltransferase 1A [Source:NCBI gene%3BAcc:423118]
XLOC_002582	PRSS23	Chr1:188867452-188868571	Control	Selenium-deficient Group	15.2807	6.10827	-1.32287	0.11405	0.99556	protease%2C serine 23 [Source:NCBI gene%3BAcc:419017]
XLOC_005690	ENSGALG00000040923	Chr17:7127032-7190412	Control	Selenium-deficient Group	8.33281	3.33146	-1.32265	0.1642	0.99556	adenylate kinase 8 [Source:NCBI gene%3BAcc:430522]
XLOC_010243	SLC35B1	Chr27:3337887-3341552	Control	Selenium-deficient Group	64.7919	25.91	-1.3223	0.0456	0.970332	solute carrier family 35 member B1 [Source:NCBI gene%3BAcc:395185]
XLOC_006977	ANKH	Chr2:76381966-76473528	Control	Selenium-deficient Group	11.3023	4.52343	-1.32112	0.11895	0.99556	ANKH inorganic pyrophosphate transport regulator [Source:NCBI gene%3BAcc:420917]
XLOC_001272	MMP10	Chr1:182250156-182569194	Control	Selenium-deficient Group	12.4565	4.98594	-1.32096	0.4088	0.99556	matrix metallopeptidase 10 [Source:NCBI gene%3BAcc:418981]
XLOC_014905	HSPA2	Chr5:52952582-52954953	Control	Selenium-deficient Group	460.716	184.574	-1.31968	0.02915	0.884801	heat shock 70kDa protein 2 [Source:NCBI gene%3BAcc:423504]
XLOC_008002	ENSGALG00000015404	Chr2:111538766-111558006	Control	Selenium-deficient Group	25.7564	10.3203	-1.31944	0.0368	0.92247	kinesin family member 20A-like [Source:NCBI gene%3BAcc:430761]
XLOC_009507	OAF	Chr24:3833145-3843905	Control	Selenium-deficient Group	34.0889	13.6658	-1.31874	0.06185	0.99556	out at first homolog [Source:NCBI gene%3BAcc:395161]
XLOC_013485	PIGY,PYURF	Chr4:35288231-35306393	Control	Selenium-deficient Group	67.4199	27.0572	-1.31716	0.1768	0.99556	Description not Avl
XLOC_002276	NIPA1	Chr1:130502620-130517247	Control	Selenium-deficient Group	7.52586	3.02072	-1.31697	0.06965	0.99556	non imprinted in Prader-Willi/Angelman syndrome 1 [Source:NCBI gene%3BAcc:418681]
XLOC_000887	ENSGALG00000043274	Chr1:112419084-112421481	Control	Selenium-deficient Group	14.4864	5.82074	-1.31542	0.23105	0.99556	Description not Avl
XLOC_006673	ENSGALG00000009044	Chr2:21777367-21799890	Control	Selenium-deficient Group	37.1747	14.9656	-1.31267	0.0377	0.929488	PTTG1 interacting protein [Source:NCBI gene%3BAcc:420545]
XLOC_004640	NHLRC4	Chr14:13555469-13556057	Control	Selenium-deficient Group	3.95324	1.592	-1.3122	0.42495	0.99556	NHL repeat containing 4 [Source:HGNC Symbol%3BAcc:HGNC:26700]
XLOC_001563	LRIG3	Chr1:31721260-31765031	Control	Selenium-deficient Group	19.7497	7.9646	-1.31016	0.03145	0.884801	leucine rich repeats and immunoglobulin like domains 3 [Source:NCBI gene%3BAcc:417813]
XLOC_012872	DCTD	Chr4:40283692-40303693	Control	Selenium-deficient Group	5.50342	2.22379	-1.30731	0.1324	0.99556	dCMP deaminase [Source:NCBI gene%3BAcc:422556]
XLOC_008378	TM9SF4	Chr20:10277940-10375834	Control	Selenium-deficient Group	11.8276	4.78684	-1.30501	0.67555	0.99556	transmembrane 9 superfamily member 4 [Source:NCBI gene%3BAcc:419281]
XLOC_002259	ENSGALG00000029002	Chr1:128574592-128598310	Control	Selenium-deficient Group	3.10702	1.25953	-1.30264	0.14555	0.99556	Xg glycoprotein (Xg blood group) [Source:NCBI gene%3BAcc:418661]
XLOC_012084	MARCKS	Chr3:65048590-65051085	Control	Selenium-deficient Group	68.1093	27.6159	-1.30235	0.0467	0.970332	myristoylated alanine rich protein kinase C substrate [Source:NCBI gene%3BAcc:396473]
XLOC_001879	TTLL1	Chr1:68539739-68556230	Control	Selenium-deficient Group	2.38851	0.969307	-1.30108	0.2735	0.99556	tubulin tyrosine ligase like 1 [Source:NCBI gene%3BAcc:418225]
XLOC_010611	STK11	Chr28:3020699-3054781	Control	Selenium-deficient Group	14.7306	5.98084	-1.30039	0.0916	0.99556	serine/threonine kinase 11 [Source:NCBI gene%3BAcc:420105]
XLOC_005318	BF2	Chr16:73914-76152	Control	Selenium-deficient Group	208.376	84.7857	-1.2973	0.0268	0.884689	Major histocompatibility complex class I antigen BF2 [Source:NCBI gene%3BAcc:425389]
XLOC_005661	SLC27A4	Chr17:5511455-5519318	Control	Selenium-deficient Group	7.06369	2.87455	-1.29709	0.1563	0.99556	solute carrier family 27 member 4 [Source:NCBI gene%3BAcc:417220]
XLOC_001771	C12orf75	Chr1:54229628-54246246	Control	Selenium-deficient Group	19.3923	7.8996	-1.29563	0.09495	0.99556	chromosome 12 open reading frame 75 [Source:NCBI gene%3BAcc:771624]
XLOC_001785	CHPT1	Chr1:55616633-55645260	Control	Selenium-deficient Group	26.3663	10.7508	-1.29426	0.07705	0.99556	choline phosphotransferase 1 [Source:NCBI gene%3BAcc:418098]
XLOC_017789	ENSGALG00000044389	ChrZ:62431549-62435267	Control	Selenium-deficient Group	6.72797	2.74384	-1.29398	0.275	0.99556	Description not Avl
XLOC_007733	CTDP1	Chr2:56552220-56652315	Control	Selenium-deficient Group	9.10046	3.7189	-1.29106	0.06715	0.99556	CTD phosphatase subunit 1 [Source:NCBI gene%3BAcc:420813]
XLOC_004168	RNF130	Chr13:13397471-13434489	Control	Selenium-deficient Group	57.0618	23.3248	-1.29066	0.05775	0.99556	ring finger protein 130 [Source:NCBI gene%3BAcc:416281]
XLOC_008825	CPTP	Chr21:2333654-2335752	Control	Selenium-deficient Group	17.2147	7.03681	-1.29065	0.08515	0.99556	Description not Avl
XLOC_002812	SEMA6D	Chr10:9898755-9911145	Control	Selenium-deficient Group	3.00855	1.23158	-1.28856	0.15355	0.99556	semaphorin 6D [Source:NCBI gene%3BAcc:415430]
XLOC_003822	TMEM115	Chr12:1476643-1477889	Control	Selenium-deficient Group	73.5224	30.1038	-1.28824	0.1277	0.99556	transmembrane protein 115 [Source:NCBI gene%3BAcc:429757]
XLOC_001539	DNAJB9	Chr1:28438277-28446016	Control	Selenium-deficient Group	8.17677	3.35547	-1.28502	0.0929	0.99556	DnaJ heat shock protein family (Hsp40) member B9 [Source:NCBI gene%3BAcc:417783]
XLOC_001468	EFCAB10	Chr1:14012403-14013602	Control	Selenium-deficient Group	47.4911	19.4934	-1.28467	0.24205	0.99556	EF-hand calcium binding domain 10 [Source:NCBI gene%3BAcc:769240]
XLOC_003068	ENSGALG00000005011	Chr10:10370151-10372201	Control	Selenium-deficient Group	7.78308	3.19471	-1.28466	0.14365	0.99556	SHC adaptor protein 4 [Source:NCBI gene%3BAcc:426482]
XLOC_010058	KLHDC8A	Chr26:2090691-2093563	Control	Selenium-deficient Group	3.6267	1.48971	-1.28363	0.2967	0.99556	kelch domain containing 8A [Source:NCBI gene%3BAcc:419829]
XLOC_016495	PTPRC	Chr8:2036932-2110380	Control	Selenium-deficient Group	13.0523	5.3666	-1.28222	0.03515	0.900686	protein tyrosine phosphatase%2C receptor type C [Source:NCBI gene%3BAcc:386580]
XLOC_012512	KRT7	Chr33:1354643-1364180	Control	Selenium-deficient Group	179.196	73.7613	-1.2806	0.02585	0.881012	keratin 7 [Source:NCBI gene%3BAcc:395772]
XLOC_015631	COL18A1	Chr7:6633229-6662722	Control	Selenium-deficient Group	10.0471	4.14549	-1.27716	0.083	0.99556	collagen%2C type XVIII%2C alpha 1 [Source:NCBI gene%3BAcc:373978]
XLOC_004195	SAR1B	Chr13:15826331-15838644	Control	Selenium-deficient Group	58.0993	24.0214	-1.2742	0.04555	0.970332	secretion associated Ras related GTPase 1B [Source:NCBI gene%3BAcc:416314]
XLOC_009477	APLP2	Chr24:1440223-1481454	Control	Selenium-deficient Group	157.118	64.9646	-1.27412	0.0323	0.888804	amyloid beta precursor like protein 2 [Source:NCBI gene%3BAcc:419727]
XLOC_014553	ENSGALG00000039388	Chr5:13232770-13233611	Control	Selenium-deficient Group	17.3577	7.18154	-1.27321	0.51775	0.99556	Description not Avl
XLOC_012608	IL13RA1	Chr4:3411946-3422822	Control	Selenium-deficient Group	4.07162	1.685	-1.27285	0.23935	0.99556	interleukin 13 receptor subunit alpha 1 [Source:NCBI gene%3BAcc:422230]
XLOC_011941	ENSGALG00000044278	Chr3:40814254-40818323	Control	Selenium-deficient Group	6.84102	2.83117	-1.27281	0.41945	0.99556	chromosome 3 open reading frame%2C human C1orf131 [Source:NCBI gene%3BAcc:421547]
XLOC_015689	MDH1B	Chr7:12443541-12450509	Control	Selenium-deficient Group	3.42361	1.41806	-1.2716	0.28035	0.99556	malate dehydrogenase 1B [Source:NCBI gene%3BAcc:424097]
XLOC_005004	DGCR2	Chr15:7922578-7957158	Control	Selenium-deficient Group	5.88818	2.43983	-1.27104	0.1842	0.99556	DiGeorge syndrome critical region gene 2 [Source:NCBI gene%3BAcc:416926]
XLOC_014926	ENSGALG00000011922	Chr5:54669579-54675359	Control	Selenium-deficient Group	5.70128	2.36569	-1.26902	0.14755	0.99556	pecanex homolog 4 (Drosophila) [Source:NCBI gene%3BAcc:423528]
XLOC_008886	TMEM51	Chr21:4948041-4953951	Control	Selenium-deficient Group	31.2761	12.9817	-1.26858	0.0594	0.99556	transmembrane protein 51 [Source:NCBI gene%3BAcc:771913]
XLOC_013796	FGFR3	Chr4:83993010-84044572	Control	Selenium-deficient Group	20.8026	8.64253	-1.26724	0.0401	0.944157	fibroblast growth factor receptor 3 [Source:NCBI gene%3BAcc:396515]
XLOC_012703	ENSGALG00000031591	Chr4:16479445-16482772	Control	Selenium-deficient Group	8.87491	3.68956	-1.26628	0.1768	0.99556	Description not Avl
XLOC_007899	TSHZ1	Chr2:91647485-91699829	Control	Selenium-deficient Group	2.87172	1.19522	-1.26464	0.1781	0.99556	teashirt zinc finger homeobox 1 [Source:NCBI gene%3BAcc:428513]
XLOC_006774	POMGNT2	Chr2:41282454-41284188	Control	Selenium-deficient Group	6.08682	2.53345	-1.26459	0.19075	0.99556	protein O-linked mannose N-acetylglucosaminyltransferase 2 (beta 1%2C4-) [Source:NCBI gene%3BAcc:428446]
XLOC_012635	CHM	Chr4:8597732-8666449	Control	Selenium-deficient Group	6.83869	2.84799	-1.26378	0.13855	0.99556	CHM%2C Rab escort protein 1 [Source:NCBI gene%3BAcc:422266]
XLOC_011946	ENSGALG00000034053	Chr3:41416014-41435618	Control	Selenium-deficient Group	5.29664	2.20611	-1.26357	0.42635	0.99556	Description not Avl
XLOC_006604	INSIG1	Chr2:7860095-7868705	Control	Selenium-deficient Group	9.73224	4.05395	-1.26344	0.0743	0.99556	insulin induced gene 1 [Source:NCBI gene%3BAcc:420442]
XLOC_015674	FZD7	Chr7:11734618-11737069	Control	Selenium-deficient Group	6.8382	2.84859	-1.26337	0.23245	0.99556	frizzled class receptor 7 [Source:NCBI gene%3BAcc:374060]
XLOC_009247	KDF1	Chr23:1855767-1858613	Control	Selenium-deficient Group	2.29021	0.954818	-1.26218	0.35855	0.99556	keratinocyte differentiation factor 1 [Source:NCBI gene%3BAcc:769268]
XLOC_009555	MPZL2	Chr24:5442227-5447809	Control	Selenium-deficient Group	36.1262	15.0775	-1.26065	0.04275	0.946581	myelin protein zero like 2 [Source:NCBI gene%3BAcc:419779]
XLOC_015790	CYP27A1	Chr7:22543082-22545995	Control	Selenium-deficient Group	36.4481	15.2126	-1.26058	0.0907	0.99556	Description not Avl
XLOC_013736	ENSGALG00000035551	Chr4:75273237-75452467	Control	Selenium-deficient Group	9.18059	3.83726	-1.25851	0.1033	0.99556	Description not Avl
XLOC_014891	ENSGALG00000044836	Chr5:51649357-51651178	Control	Selenium-deficient Group	20.5215	8.57901	-1.25825	0.30705	0.99556	Description not Avl
XLOC_017244	IQCG	Chr9:15152324-15168587	Control	Selenium-deficient Group	8.92985	3.73397	-1.25792	0.18605	0.99556	IQ motif containing G [Source:NCBI gene%3BAcc:424923]
XLOC_016574	SOAT1	Chr8:6182936-6205009	Control	Selenium-deficient Group	10.8772	4.54871	-1.25778	0.1299	0.99556	sterol O-acyltransferase 1 [Source:NCBI gene%3BAcc:424424]
XLOC_001381	P2RY6	Chr1:195414701-195420927	Control	Selenium-deficient Group	15.5553	6.50516	-1.25775	0.0921	0.99556	pyrimidinergic receptor P2Y6 [Source:NCBI gene%3BAcc:396114]
XLOC_011102	NFKBIE	Chr3:30337508-30345041	Control	Selenium-deficient Group	12.0202	5.0301	-1.25681	0.1882	0.99556	NFKB inhibitor epsilon [Source:NCBI gene%3BAcc:421438]
XLOC_005694	GBGT1	Chr17:7305764-7312958	Control	Selenium-deficient Group	10.4825	4.39691	-1.25342	0.0772	0.99556	globoside alpha-1%2C3-N-acetylgalactosaminyltransferase 1 [Source:NCBI gene%3BAcc:417163]
XLOC_014799	IRF2BPL	Chr5:39060173-39062399	Control	Selenium-deficient Group	34.2756	14.3854	-1.25258	0.0953	0.99556	interferon regulatory factor 2 binding protein-like [Source:NCBI gene%3BAcc:429422]
XLOC_014659	LARGE2	Chr5:23901375-23906282	Control	Selenium-deficient Group	12.1412	5.09577	-1.25254	0.12475	0.99556	LARGE xylosyl- and glucuronyltransferase 2 [Source:NCBI gene%3BAcc:423200]
XLOC_016538	METTL13	Chr8:4714482-4718914	Control	Selenium-deficient Group	4.92504	2.06914	-1.2511	0.1826	0.99556	Description not Avl
XLOC_003121	LYSMD4	Chr10:17094943-17099572	Control	Selenium-deficient Group	3.72113	1.56439	-1.25014	0.40215	0.99556	LysM domain containing 4 [Source:NCBI gene%3BAcc:427510]
XLOC_005321	BLB1	Chr16:116645-118450	Control	Selenium-deficient Group	186.414	78.4472	-1.24871	0.03945	0.944157	Major histocompatibility complex class II beta chain BLB1 [Source:NCBI gene%3BAcc:693256]
XLOC_004621	ENSGALG00000002610	Chr14:13122958-13125997	Control	Selenium-deficient Group	21.0406	8.85537	-1.24855	0.1671	0.99556	Description not Avl
XLOC_005599	ENSGALG00000039715	Chr17:821795-822400	Control	Selenium-deficient Group	5.57687	2.34766	-1.24823	0.3426	0.99556	Description not Avl
XLOC_001244	GJB6	Chr1:178964000-178972334	Control	Selenium-deficient Group	3.6851	1.55132	-1.24821	0.2879	0.99556	gap junction protein beta 6 [Source:NCBI gene%3BAcc:395771]
XLOC_017625	ENSGALG00000045068	ChrZ:32225858-32226846	Control	Selenium-deficient Group	1066.87	449.254	-1.24778	0.03505	0.900336	Description not Avl
XLOC_006703	SCIN	Chr2:26793308-26842874	Control	Selenium-deficient Group	42.9753	18.1399	-1.24434	0.0324	0.889209	scinderin [Source:NCBI gene%3BAcc:420588]
XLOC_007891	PARD6G	Chr2:90091921-90150000	Control	Selenium-deficient Group	7.84495	3.31712	-1.24183	0.0921	0.99556	par-6 family cell polarity regulator gamma [Source:NCBI gene%3BAcc:428511]
XLOC_011353	OSTM1	Chr3:67701011-67711973	Control	Selenium-deficient Group	3.89882	1.64959	-1.24093	0.1949	0.99556	osteopetrosis associated transmembrane protein 1 [Source:NCBI gene%3BAcc:421773]
XLOC_002238	EGFL6	Chr1:123018707-123059075	Control	Selenium-deficient Group	5.70338	2.41461	-1.24002	0.2136	0.99556	EGF like domain multiple 6 [Source:HGNC Symbol%3BAcc:HGNC:3235]
XLOC_004361	SLC36A1	Chr13:12998945-13009233	Control	Selenium-deficient Group	2.84822	1.20651	-1.23921	0.30975	0.99556	solute carrier family 36 member 1 [Source:NCBI gene%3BAcc:770250]
XLOC_002718	SCAMP2	Chr10:2335045-2343868	Control	Selenium-deficient Group	122.483	51.9033	-1.23868	0.04055	0.944157	secretory carrier membrane protein 2 [Source:NCBI gene%3BAcc:769853]
XLOC_017035	MECOM	Chr9:20063009-20363223	Control	Selenium-deficient Group	12.8366	5.44103	-1.23831	0.0617	0.99556	MDS1 and EVI1 complex locus [Source:NCBI gene%3BAcc:424997]
XLOC_011404	BORCS6	Chr3:76105663-76106296	Control	Selenium-deficient Group	7.31744	3.10257	-1.23788	0.42325	0.99556	BLOC-1 related complex subunit 6 [Source:NCBI gene%3BAcc:101749651]
XLOC_009001	PCYOX1	Chr22:3577507-3582835	Control	Selenium-deficient Group	21.684	9.2025	-1.23653	0.0765	0.99556	prenylcysteine oxidase 1 [Source:NCBI gene%3BAcc:426297]
XLOC_017957	ZNF608	ChrZ:79624487-79706477	Control	Selenium-deficient Group	2.32618	0.987883	-1.23555	0.1419	0.99556	zinc finger protein 608 [Source:NCBI gene%3BAcc:426810]
XLOC_004558	ENSGALG00000043765	Chr14:7474661-7507743	Control	Selenium-deficient Group	6.65624	2.8273	-1.23528	0.1356	0.99556	unkempt family like zinc finger [Source:NCBI gene%3BAcc:416593]
XLOC_010675	PEX11G	Chr28:4073830-4075976	Control	Selenium-deficient Group	52.7464	22.4236	-1.23405	0.0483	0.97056	peroxisomal biogenesis factor 11 gamma [Source:NCBI gene%3BAcc:420131]
XLOC_013387	MTM1	Chr4:17820523-17851478	Control	Selenium-deficient Group	3.89998	1.65829	-1.23377	0.22765	0.99556	myotubularin 1 [Source:NCBI gene%3BAcc:422388]
XLOC_005283	SLC7A4	Chr15:10123466-10126290	Control	Selenium-deficient Group	4.22416	1.79634	-1.23361	0.256	0.99556	solute carrier family 7 member 4 [Source:HGNC Symbol%3BAcc:HGNC:11062]
XLOC_006675	FZD1	Chr2:22162540-22164687	Control	Selenium-deficient Group	11.014	4.68588	-1.23294	0.19605	0.99556	frizzled class receptor 1 [Source:NCBI gene%3BAcc:374062]
XLOC_018176	HMGCR	ChrZ:24008223-24025473	Control	Selenium-deficient Group	9.07521	3.86444	-1.23167	0.0858	0.99556	3-hydroxy-3-methylglutaryl-CoA reductase [Source:NCBI gene%3BAcc:395145]
XLOC_014207	ARHGAP5	Chr5:34703928-34739968	Control	Selenium-deficient Group	3.16345	1.34762	-1.23108	0.10785	0.99556	Rho GTPase activating protein 5 [Source:NCBI gene%3BAcc:428883]
XLOC_015986	ENSGALG00000027444	Chr7:12591370-12598630	Control	Selenium-deficient Group	2.64089	1.12569	-1.23021	0.43385	0.99556	Description not Avl
XLOC_017275	B3GNT5	Chr9:16272608-16420707	Control	Selenium-deficient Group	2.28308	0.97365	-1.22951	0.238	0.99556	UDP-GlcNAc:betaGal beta-1%2C3-N-acetylglucosaminyltransferase 5 [Source:NCBI gene%3BAcc:424960]
XLOC_003278	ITFG1	Chr11:7701483-8059103	Control	Selenium-deficient Group	22.1644	9.45697	-1.2288	0.69775	0.99556	integrin alpha FG-GAP repeat containing 1 [Source:NCBI gene%3BAcc:415742]
XLOC_001958	LPCAT3	Chr1:77357091-77372767	Control	Selenium-deficient Group	25.9062	11.0544	-1.22868	0.0684	0.99556	lysophosphatidylcholine acyltransferase 3 [Source:NCBI gene%3BAcc:418293]
XLOC_008180	ST3GAL1	Chr2:142197113-142221622	Control	Selenium-deficient Group	2.65828	1.13434	-1.22864	0.25665	0.99556	ST3 beta-galactoside alpha-2%2C3-sialyltransferase 1 [Source:NCBI gene%3BAcc:396140]
XLOC_001674	H2A-VII	Chr1:48193458-48195214	Control	Selenium-deficient Group	9.02866	3.85358	-1.22831	0.33835	0.99556	Description not Avl
XLOC_006663	RUNDC3B	Chr2:20796617-20822950	Control	Selenium-deficient Group	2.13199	0.910348	-1.22771	0.22015	0.99556	RUN domain containing 3B [Source:NCBI gene%3BAcc:420535]
XLOC_010550	PLPP2	Chr28:1198412-1202238	Control	Selenium-deficient Group	79.2984	33.8949	-1.22622	0.0613	0.99556	phospholipid phosphatase 2 [Source:NCBI gene%3BAcc:100858471]
XLOC_013644	MANBA	Chr4:61240738-61287959	Control	Selenium-deficient Group	6.02152	2.57471	-1.22572	0.122	0.99556	mannosidase beta [Source:NCBI gene%3BAcc:422712]
XLOC_015144	ENSGALG00000044927	Chr6:19958571-19959798	Control	Selenium-deficient Group	5.08156	2.17445	-1.22462	0.3117	0.99556	Description not Avl
XLOC_003571	ENSGALG00000006282	Chr11:18715806-18736804	Control	Selenium-deficient Group	16.5454	7.08845	-1.22289	0.14365	0.99556	Description not Avl
XLOC_005156	ATP2A2	Chr15:5344146-5385167	Control	Selenium-deficient Group	68.2981	29.2679	-1.22252	0.0348	0.900336	ATPase sarcoplasmic/endoplasmic reticulum Ca2+ transporting 2 [Source:NCBI gene%3BAcc:396446]
XLOC_006928	TXNDC5	Chr2:64565833-64586567	Control	Selenium-deficient Group	60.4709	25.9217	-1.22208	0.0298	0.884801	thioredoxin domain containing 5 [Source:NCBI gene%3BAcc:420867]
XLOC_002389	ENSGALG00000043611	Chr1:152690645-152702445	Control	Selenium-deficient Group	5.10911	2.19341	-1.21989	0.16255	0.99556	Description not Avl
XLOC_015511	CALHM2	Chr6:23612167-24036604	Control	Selenium-deficient Group	4.88916	2.10003	-1.21917	0.638	0.99556	calcium homeostasis modulator 2 [Source:NCBI gene%3BAcc:770753]
XLOC_005814	WBP2	Chr18:4696618-4703800	Control	Selenium-deficient Group	67.9672	29.2011	-1.21881	0.0375	0.926748	WW domain binding protein 2 [Source:NCBI gene%3BAcc:417368]
XLOC_014732	THBS1	Chr5:29636379-29652162	Control	Selenium-deficient Group	29.8941	12.8537	-1.21768	0.0319	0.884801	thrombospondin 1 [Source:NCBI gene%3BAcc:373987]
XLOC_017669	DAPK1	ChrZ:41280441-41377445	Control	Selenium-deficient Group	2.742	1.17914	-1.21749	0.14485	0.99556	death-associated protein kinase 1 [Source:NCBI gene%3BAcc:431670]
XLOC_007277	COLEC10	Chr2:136471844-136490798	Control	Selenium-deficient Group	6.92458	2.97958	-1.21662	0.2623	0.99556	collectin subfamily member 10 [Source:NCBI gene%3BAcc:420281]
XLOC_004971	FICD	Chr15:6557391-6560131	Control	Selenium-deficient Group	9.6408	4.1484	-1.2166	0.14635	0.99556	FIC domain containing [Source:NCBI gene%3BAcc:416889]
XLOC_002232	MOSPD2	Chr1:122310135-122359048	Control	Selenium-deficient Group	29.3539	12.6468	-1.21478	0.0431	0.948291	motile sperm domain containing 2 [Source:NCBI gene%3BAcc:418627]
XLOC_015422	ENSGALG00000043779	Chr6:17491500-17492581	Control	Selenium-deficient Group	19.347	8.34594	-1.21296	0.15345	0.99556	Description not Avl
XLOC_002353	TM9SF2	Chr1:144485157-144511518	Control	Selenium-deficient Group	17.4189	7.52259	-1.21135	0.07315	0.99556	transmembrane 9 superfamily member 2 [Source:NCBI gene%3BAcc:418777]
XLOC_004777	SCNN1G	Chr14:7019085-7028500	Control	Selenium-deficient Group	5.12522	2.21358	-1.21123	0.1946	0.99556	sodium channel epithelial 1 gamma subunit [Source:NCBI gene%3BAcc:416579]
XLOC_015048	SGMS1	Chr6:9714900-9791882	Control	Selenium-deficient Group	18.4057	7.95311	-1.21056	0.05525	0.993452	sphingomyelin synthase 1 [Source:NCBI gene%3BAcc:378907]
XLOC_012196	LRRC1	Chr3:88395312-88456575	Control	Selenium-deficient Group	9.05584	3.91328	-1.21047	0.15265	0.99556	leucine rich repeat containing 1 [Source:NCBI gene%3BAcc:421891]
XLOC_007490	RPP38	Chr2:20644763-20647536	Control	Selenium-deficient Group	21.7636	9.40675	-1.21015	0.10905	0.99556	ribonuclease P/MRP subunit p38 [Source:NCBI gene%3BAcc:420530]
XLOC_009157	ENSGALG00000031231	Chr23:4238332-4238836	Control	Selenium-deficient Group	5.35719	2.31578	-1.20998	0.528	0.99556	Description not Avl
XLOC_007775	LY86	Chr2:65108626-65132418	Control	Selenium-deficient Group	205.101	88.6745	-1.20975	0.04205	0.944157	lymphocyte antigen 86 [Source:NCBI gene%3BAcc:420872]
XLOC_000490	WNT5B	Chr1:60973500-60989342	Control	Selenium-deficient Group	10.5605	4.56654	-1.2095	0.2663	0.99556	Wnt family member 5B [Source:NCBI gene%3BAcc:418154]
XLOC_000881	CASK	Chr1:111777484-111982403	Control	Selenium-deficient Group	11.0393	4.77595	-1.20879	0.195	0.99556	calcium/calmodulin dependent serine protein kinase [Source:NCBI gene%3BAcc:418565]
XLOC_003124	LINS1	Chr10:17341722-17351527	Control	Selenium-deficient Group	2.37931	1.03003	-1.20786	0.2338	0.99556	ceramide synthase 3 [Source:NCBI gene%3BAcc:426648]
XLOC_013522	HPGD	Chr4:44051783-44077636	Control	Selenium-deficient Group	68.8223	29.8277	-1.20622	0.04665	0.970332	hydroxyprostaglandin dehydrogenase 15-(NAD) [Source:NCBI gene%3BAcc:422567]
XLOC_015862	LYPD6B	Chr7:35028708-35060292	Control	Selenium-deficient Group	8.16726	3.54257	-1.20506	0.2008	0.99556	LY6/PLAUR domain containing 6B [Source:NCBI gene%3BAcc:424310]
XLOC_010269	HOXB2	Chr27:3648587-4003342	Control	Selenium-deficient Group	89.5339	38.8406	-1.20487	0.5261	0.99556	homeobox B2 [Source:NCBI gene%3BAcc:429940]
XLOC_009859	MAPK13	Chr26:164120-175093	Control	Selenium-deficient Group	4.96973	2.15812	-1.20339	0.227	0.99556	mitogen-activated protein kinase 13 [Source:NCBI gene%3BAcc:771145]
XLOC_012622	TM9SF2L	Chr4:4452473-4479552	Control	Selenium-deficient Group	90.503	39.338	-1.20204	0.0405	0.944157	transmembrane 9 superfamily member 2-like [Source:NCBI gene%3BAcc:422249]
XLOC_005886	OXLD1	Chr18:9233432-9235065	Control	Selenium-deficient Group	9.2639	4.02705	-1.20189	0.1951	0.99556	phosphodiesterase 6G [Source:NCBI gene%3BAcc:395091]
XLOC_011956	ENSGALG00000043882	Chr3:42557019-42561428	Control	Selenium-deficient Group	9.05968	3.9389	-1.20167	0.30735	0.99556	Description not Avl
XLOC_005809	ENSGALG00000002108	Chr18:4597351-4613120	Control	Selenium-deficient Group	3.43576	1.49456	-1.20091	0.14765	0.99556	envoplakin [Source:NCBI gene%3BAcc:427805]
XLOC_006746	BTD	Chr2:34089579-34100249	Control	Selenium-deficient Group	7.38642	3.21395	-1.20053	0.11515	0.99556	biotinidase [Source:NCBI gene%3BAcc:420639]
XLOC_012244	NBAS	Chr3:99229769-99390173	Control	Selenium-deficient Group	2.61625	1.13855	-1.2003	0.1191	0.99556	neuroblastoma amplified sequence [Source:NCBI gene%3BAcc:421947]
XLOC_015442	CXCL12	Chr6:19020438-19033686	Control	Selenium-deficient Group	180.975	78.8086	-1.19936	0.04565	0.970332	C-X-C motif chemokine ligand 12 [Source:NCBI gene%3BAcc:395180]
XLOC_013179	ATRN	Chr4:89786494-89895044	Control	Selenium-deficient Group	8.01189	3.48955	-1.1991	0.08825	0.99556	attractin [Source:NCBI gene%3BAcc:422946]
XLOC_015003	SNCG	Chr6:2607717-2614857	Control	Selenium-deficient Group	2.98249	1.30058	-1.19737	0.4187	0.99556	synuclein gamma [Source:NCBI gene%3BAcc:395392]
XLOC_005431	DDR1	Chr17:2322631-2360426	Control	Selenium-deficient Group	25.6799	11.1984	-1.19736	0.0476	0.97056	discoidin domain receptor tyrosine kinase 1 [Source:NCBI gene%3BAcc:417256]
XLOC_002780	MYO1E	Chr10:6672860-6750075	Control	Selenium-deficient Group	4.24204	1.85055	-1.1968	0.1592	0.99556	myosin IE [Source:NCBI gene%3BAcc:415398]
XLOC_014059	ENSGALG00000040080	Chr5:17045316-17049846	Control	Selenium-deficient Group	19.9989	8.72536	-1.19663	0.2306	0.99556	Description not Avl
XLOC_015609	SPAG16	Chr7:3803641-4064465	Control	Selenium-deficient Group	3.30369	1.44179	-1.19621	0.2241	0.99556	sperm associated antigen 16 [Source:NCBI gene%3BAcc:424009]
XLOC_016259	KIAA0040	Chr8:7091406-7091736	Control	Selenium-deficient Group	16.768	7.32549	-1.19472	0.4204	0.99556	Description not Avl
XLOC_004922	BRI3BP	Chr15:4518238-4520623	Control	Selenium-deficient Group	14.5563	6.36624	-1.19313	0.21035	0.99556	BRI3 binding protein [Source:NCBI gene%3BAcc:416812]
XLOC_014430	SYT7	Chr5:89507-99307	Control	Selenium-deficient Group	5.59782	2.45082	-1.1916	0.24145	0.99556	synaptotagmin VII [Source:NCBI gene%3BAcc:101748423]
XLOC_017778	MBLAC2	ChrZ:59716930-59725179	Control	Selenium-deficient Group	8.05816	3.53031	-1.19066	0.09855	0.99556	metallo-beta-lactamase domain containing 2 [Source:NCBI gene%3BAcc:431565]
XLOC_011478	ANGPT2	Chr3:88911017-89032445	Control	Selenium-deficient Group	18.2196	7.98463	-1.1902	0.0731	0.99556	angiopoietin 2 [Source:NCBI gene%3BAcc:395610]
XLOC_007980	ENSGALG00000042823	Chr2:106691609-106844648	Control	Selenium-deficient Group	6.41529	2.81185	-1.19	0.5793	0.99556	Description not Avl
XLOC_016328	GLMN	Chr8:14249845-14266934	Control	Selenium-deficient Group	4.72652	2.07286	-1.18916	0.17385	0.99556	glomulin%2C FKBP associated protein [Source:NCBI gene%3BAcc:424503]
XLOC_000132	ZBED4	Chr1:18834834-18839285	Control	Selenium-deficient Group	3.68492	1.6162	-1.18903	0.13155	0.99556	zinc finger BED-type containing 4 [Source:NCBI gene%3BAcc:417734]
XLOC_014621	ENSGALG00000040371	Chr5:18365004-18368679	Control	Selenium-deficient Group	141.868	62.2939	-1.18739	0.04645	0.970332	Description not Avl
XLOC_009926	MFSD4A	Chr26:2177658-2191981	Control	Selenium-deficient Group	24.8908	10.934	-1.18678	0.07535	0.99556	major facilitator superfamily domain containing 4A [Source:NCBI gene%3BAcc:419831]
XLOC_013879	MYRF	Chr5:183510-218679	Control	Selenium-deficient Group	6.38803	2.80823	-1.18571	0.16125	0.99556	chromosome 5 open reading frame%2C human C11orf9 [Source:NCBI gene%3BAcc:422966]
XLOC_009946	TRAF3IP3	Chr26:3155550-3164147	Control	Selenium-deficient Group	7.99517	3.51956	-1.18373	0.20995	0.99556	TRAF3 interacting protein 3 [Source:NCBI gene%3BAcc:419862]
XLOC_005600	MAN1B1	Chr17:822819-841427	Control	Selenium-deficient Group	8.00624	3.52762	-1.18243	0.0972	0.99556	mannosidase alpha class 1B member 1 [Source:NCBI gene%3BAcc:417296]
XLOC_011060	EML4	Chr3:23653115-23805917	Control	Selenium-deficient Group	7.22686	3.18564	-1.18179	0.0782	0.99556	echinoderm microtubule associated protein like 4 [Source:NCBI gene%3BAcc:771345]
XLOC_009052	SFRP1	Chr22:2593801-2604692	Control	Selenium-deficient Group	14.1176	6.22415	-1.18155	0.073	0.99556	secreted frizzled related protein 1 [Source:NCBI gene%3BAcc:395237]
XLOC_004645	ENSGALG00000038715	Chr14:14262436-14262808	Control	Selenium-deficient Group	4.82176	2.12682	-1.18086	0.528	0.99556	Description not Avl
XLOC_014203	AP4S1	Chr5:34291932-34412246	Control	Selenium-deficient Group	9.13943	4.03736	-1.17869	0.66	0.99556	adaptor related protein complex 4 sigma 1 subunit [Source:NCBI gene%3BAcc:423309]
XLOC_007242	MTDH	Chr2:127839267-127882029	Control	Selenium-deficient Group	10.0233	4.43021	-1.17791	0.1536	0.99556	Description not Avl
XLOC_011248	SCAF8	Chr3:50474824-50506241	Control	Selenium-deficient Group	7.0025	3.09565	-1.17763	0.0925	0.99556	SR-related CTD associated factor 8 [Source:NCBI gene%3BAcc:421647]
XLOC_015207	SFR1	Chr6:24194193-24197694	Control	Selenium-deficient Group	2.74002	1.21141	-1.1775	0.2283	0.99556	SWI5 dependent homologous recombination repair protein 1 [Source:NCBI gene%3BAcc:770846]
XLOC_012079	CALHM5	Chr3:63993332-64012992	Control	Selenium-deficient Group	11.7882	5.21186	-1.17747	0.0629	0.99556	Description not Avl
XLOC_007268	ENSGALG00000032504	Chr2:131588438-131609614	Control	Selenium-deficient Group	24.9892	11.057	-1.17635	0.07545	0.99556	Description not Avl
XLOC_017182	WDFY1	Chr9:8291935-8315316	Control	Selenium-deficient Group	32.0208	14.1725	-1.17591	0.04735	0.97056	WD repeat and FYVE domain containing 1 [Source:NCBI gene%3BAcc:424806]
XLOC_002352	CLYBL	Chr1:144317633-144391504	Control	Selenium-deficient Group	2.36178	1.04569	-1.17542	0.33185	0.99556	citrate lyase beta like [Source:NCBI gene%3BAcc:418775]
XLOC_013115	EVC	Chr4:79741041-79793379	Control	Selenium-deficient Group	5.58898	2.47759	-1.17365	0.12025	0.99556	EvC ciliary complex subunit 1 [Source:NCBI gene%3BAcc:422851]
XLOC_007427	LMBR1	Chr2:8467684-8527389	Control	Selenium-deficient Group	3.97909	1.76606	-1.17191	0.2236	0.99556	limb development membrane protein 1 [Source:NCBI gene%3BAcc:373986]
XLOC_015745	SPC25	Chr7:19012477-19027011	Control	Selenium-deficient Group	5.90741	2.62295	-1.17133	0.29645	0.99556	SPC25%2C NDC80 kinetochore complex component [Source:NCBI gene%3BAcc:424172]
XLOC_004056	ENSGALG00000042423	Chr13:2369408-2376610	Control	Selenium-deficient Group	18.3536	8.15068	-1.17107	0.2456	0.99556	Description not Avl
XLOC_013331	ENSGALG00000007570	Chr4:11492246-11500746	Control	Selenium-deficient Group	16.5659	7.35924	-1.17058	0.16225	0.99556	Kruppel-like factor 5-like [Source:NCBI gene%3BAcc:430697]
XLOC_008540	NKAIN4	Chr20:8921321-8968931	Control	Selenium-deficient Group	18.8765	8.38681	-1.17039	0.09615	0.99556	Na+/K+ transporting ATPase interacting 4 [Source:NCBI gene%3BAcc:419240]
XLOC_011724	PSEN2	Chr3:12487852-12504334	Control	Selenium-deficient Group	10.7864	4.79245	-1.17038	0.1676	0.99556	presenilin 2 (Alzheimer disease 4) [Source:NCBI gene%3BAcc:374188]
XLOC_013665	MICU3	Chr4:63627698-63673835	Control	Selenium-deficient Group	3.01519	1.33993	-1.17009	0.28065	0.99556	mitochondrial calcium uptake family member 3 [Source:NCBI gene%3BAcc:422736]
XLOC_014808	SPTLC2	Chr5:39307865-39370146	Control	Selenium-deficient Group	4.99511	2.22032	-1.16975	0.18075	0.99556	serine palmitoyltransferase long chain base subunit 2 [Source:NCBI gene%3BAcc:423379]
XLOC_003566	CYBA	Chr11:18663341-18665323	Control	Selenium-deficient Group	199.849	88.871	-1.16913	0.06335	0.99556	cytochrome b-245 alpha chain [Source:NCBI gene%3BAcc:100859840]
XLOC_010925	NRXN1	Chr3:6563214-7213964	Control	Selenium-deficient Group	5.07348	2.25786	-1.16802	0.1035	0.99556	neurexin 1 [Source:NCBI gene%3BAcc:395398]
XLOC_009242	RLF	Chr23:1766444-1795825	Control	Selenium-deficient Group	5.5574	2.4742	-1.16745	0.10385	0.99556	rearranged L-myc fusion [Source:NCBI gene%3BAcc:419573]
XLOC_015224	CASP7	Chr6:27520204-27538328	Control	Selenium-deficient Group	8.01607	3.56988	-1.16702	0.25055	0.99556	caspase 7 [Source:NCBI gene%3BAcc:423901]
XLOC_001576	ENSGALG00000009879	Chr1:34369404-34377556	Control	Selenium-deficient Group	77.9641	34.7214	-1.16698	0.0481	0.97056	transmembrane BAX inhibitor motif containing 4 [Source:NCBI gene%3BAcc:771874]
XLOC_002173	ENSGALG00000039664	Chr1:111732803-111735243	Control	Selenium-deficient Group	4.72462	2.10559	-1.16598	0.1787	0.99556	Description not Avl
XLOC_008734	NBL1	Chr21:4764630-4774109	Control	Selenium-deficient Group	516.646	230.314	-1.16557	0.05255	0.983016	neuroblastoma 1%2C DAN family BMP antagonist [Source:NCBI gene%3BAcc:373952]
XLOC_008638	PTPN1	Chr20:13756141-13795020	Control	Selenium-deficient Group	2.09606	0.934526	-1.16538	0.31865	0.99556	protein tyrosine phosphatase%2C non-receptor type 1 [Source:NCBI gene%3BAcc:395688]
XLOC_014033	CHID1	Chr5:15151803-15252302	Control	Selenium-deficient Group	10.604	4.72962	-1.16481	0.1741	0.99556	chitinase domain containing 1 [Source:NCBI gene%3BAcc:423103]
XLOC_016794	SLC35D1	Chr8:28717059-28723606	Control	Selenium-deficient Group	6.92182	3.08733	-1.16479	0.2804	0.99556	solute carrier family 35 member D1 [Source:NCBI gene%3BAcc:424703]
XLOC_017523	GZMA	ChrZ:16662048-16666243	Control	Selenium-deficient Group	7.76597	3.46446	-1.16454	0.21135	0.99556	granzyme A [Source:NCBI gene%3BAcc:395108]
XLOC_011254	SYNJ2	Chr3:51934948-51998398	Control	Selenium-deficient Group	8.15286	3.63838	-1.16401	0.0965	0.99556	synaptojanin 2 [Source:NCBI gene%3BAcc:421656]
XLOC_017052	TRIM59	Chr9:22240452-22247776	Control	Selenium-deficient Group	17.727	7.91468	-1.16334	0.06645	0.99556	tripartite motif containing 59 [Source:NCBI gene%3BAcc:425013]
XLOC_013681	RASL11B	Chr4:66369834-66373520	Control	Selenium-deficient Group	13.7929	6.16313	-1.16219	0.09645	0.99556	RAS like family 11 member B [Source:NCBI gene%3BAcc:422756]
XLOC_003257	ENSGALG00000003415	Chr11:3525435-3526031	Control	Selenium-deficient Group	21.7412	9.72485	-1.16068	0.25405	0.99556	Description not Avl
XLOC_018256	ABHD17B	ChrZ:35602065-35619034	Control	Selenium-deficient Group	10.3855	4.64655	-1.16034	0.11145	0.99556	transmembrane protein 2 [Source:NCBI gene%3BAcc:427250]
XLOC_010937	EPCAM,MSH2	Chr3:8650455-8848882	Control	Selenium-deficient Group	499.238	223.408	-1.16005	0.10005	0.99556	Description not Avl
XLOC_000918	ENSGALG00000033758	Chr1:118210274-118223001	Control	Selenium-deficient Group	21.2717	9.52284	-1.15947	0.1655	0.99556	Description not Avl
XLOC_015255	HTRA1	Chr6:31306159-31333188	Control	Selenium-deficient Group	37.617	16.847	-1.1589	0.1052	0.99556	HtrA serine peptidase 1 [Source:NCBI gene%3BAcc:100857572]
XLOC_016657	WDR63	Chr8:16413008-16435031	Control	Selenium-deficient Group	4.29507	1.92388	-1.15867	0.1683	0.99556	Description not Avl
XLOC_016922	TRPC1	Chr9:10547996-10568737	Control	Selenium-deficient Group	18.1272	8.12164	-1.15831	0.21605	0.99556	transient receptor potential cation channel subfamily C member 1 [Source:NCBI gene%3BAcc:424776]
XLOC_015559	FGFR2	Chr6:30907653-30979928	Control	Selenium-deficient Group	23.6913	10.6155	-1.15818	0.0685	0.99556	fibroblast growth factor receptor 2 [Source:NCBI gene%3BAcc:396259]
XLOC_001573	GNS	Chr1:33772627-33793177	Control	Selenium-deficient Group	57.733	25.8828	-1.1574	0.0451	0.969789	glucosamine (N-acetyl)-6-sulfatase [Source:NCBI gene%3BAcc:417829]
XLOC_003344	USP10	Chr11:17087775-17132713	Control	Selenium-deficient Group	18.0769	8.10695	-1.15692	0.0653	0.99556	ubiquitin specific peptidase 10 [Source:NCBI gene%3BAcc:415817]
XLOC_011452	LMBRD1	Chr3:83383539-83449168	Control	Selenium-deficient Group	27.1443	12.1738	-1.15687	0.0692	0.99556	LMBR1 domain containing 1 [Source:NCBI gene%3BAcc:421874]
XLOC_009943	G0S2	Chr26:3140220-3141106	Control	Selenium-deficient Group	43.7253	19.6124	-1.1567	0.14925	0.99556	G0/G1 switch 2 [Source:NCBI gene%3BAcc:419860]
XLOC_015096	ENSGALG00000005107	Chr6:15791502-15813512	Control	Selenium-deficient Group	3.48615	1.56439	-1.15603	0.22335	0.99556	N-deacetylase and N-sulfotransferase 2 [Source:NCBI gene%3BAcc:423738]
XLOC_011427	LCA5	Chr3:79685821-79697524	Control	Selenium-deficient Group	6.62073	2.97407	-1.15455	0.13555	0.99556	LCA5%2C lebercilin [Source:NCBI gene%3BAcc:421852]
XLOC_012609	STK26	Chr4:3445541-3472941	Control	Selenium-deficient Group	48.4029	21.7455	-1.15438	0.0525	0.983016	serine/threonine protein kinase 26 [Source:NCBI gene%3BAcc:422231]
XLOC_000243	ENSGALG00000042269	Chr1:40708973-40744319	Control	Selenium-deficient Group	2.19163	0.985064	-1.15372	0.38865	0.99556	methyltransferase like 25 [Source:NCBI gene%3BAcc:417879]
XLOC_000577	BORCS5	Chr1:71899125-71960632	Control	Selenium-deficient Group	9.06817	4.07968	-1.15235	0.12215	0.99556	BLOC-1 related complex subunit 5 [Source:NCBI gene%3BAcc:426116]
XLOC_012747	PDGFC	Chr4:21346630-21465992	Control	Selenium-deficient Group	23.2651	10.469	-1.15204	0.12115	0.99556	platelet derived growth factor C [Source:NCBI gene%3BAcc:395469]
XLOC_000867	AGPAT3	Chr1:110164242-110252690	Control	Selenium-deficient Group	3.86759	1.74167	-1.15096	0.2887	0.99556	1-acylglycerol-3-phosphate O-acyltransferase 3 [Source:NCBI gene%3BAcc:418550]
XLOC_009076	GNLY	Chr22:4711546-4713024	Control	Selenium-deficient Group	474.514	213.845	-1.14989	0.05045	0.983016	granulysin [Source:NCBI gene%3BAcc:693257]
XLOC_005662	COQ4	Chr17:5520717-5524294	Control	Selenium-deficient Group	110.545	49.8261	-1.14966	0.0981	0.99556	coenzyme Q4 [Source:NCBI gene%3BAcc:417219]
XLOC_005164	ENSGALG00000033362	Chr15:5672890-5675877	Control	Selenium-deficient Group	4.75799	2.14557	-1.14899	0.32235	0.99556	Description not Avl
XLOC_010954	SLC1A4	Chr3:9933074-9956187	Control	Selenium-deficient Group	2.3257	1.0489	-1.14879	0.3493	0.99556	solute carrier family 1 member 4 [Source:NCBI gene%3BAcc:769612]
XLOC_004563	ENSGALG00000029360	Chr14:7756822-7779971	Control	Selenium-deficient Group	3.97728	1.79419	-1.14845	0.1544	0.99556	pM5 protein [Source:NCBI gene%3BAcc:416602]
XLOC_004589	EMP2	Chr14:9241263-9262130	Control	Selenium-deficient Group	118.237	53.3619	-1.1478	0.042	0.944157	epithelial membrane protein 2 [Source:NCBI gene%3BAcc:416636]
XLOC_001345	THAP12	Chr1:193796219-193809102	Control	Selenium-deficient Group	2.60231	1.17801	-1.14344	0.25355	0.99556	THAP domain containing 12 [Source:NCBI gene%3BAcc:428122]
XLOC_008242	ENSGALG00000042462	Chr20:1186429-1188767	Control	Selenium-deficient Group	15.9174	7.21405	-1.14172	0.2255	0.99556	CMP-N-acetylneuraminate-beta-galactosamide-alpha-2%2C3-sialyltransferase 2-like [Source:NCBI gene%3BAcc:100858260]
XLOC_001292	MRE11	Chr1:185692021-185710134	Control	Selenium-deficient Group	5.55875	2.51964	-1.14154	0.17525	0.99556	MRE11 homolog%2C double strand break repair nuclease [Source:NCBI gene%3BAcc:395555]
XLOC_002516	SHISA2	Chr1:177058129-177061984	Control	Selenium-deficient Group	31.6894	14.3653	-1.14142	0.08855	0.99556	shisa family member 2 [Source:NCBI gene%3BAcc:395162]
XLOC_002320	TMEM255B	Chr1:137209989-137272589	Control	Selenium-deficient Group	4.88889	2.21718	-1.14078	0.32645	0.99556	transmembrane protein 255B [Source:NCBI gene%3BAcc:418738]
XLOC_011016	TM7SF2	Chr3:17418728-17432548	Control	Selenium-deficient Group	5.56759	2.52575	-1.14034	0.18625	0.99556	Description not Avl
XLOC_006632	ARMC4	Chr2:15602606-15673888	Control	Selenium-deficient Group	3.73751	1.69606	-1.13989	0.14795	0.99556	armadillo repeat containing 4 [Source:NCBI gene%3BAcc:420482]
XLOC_017416	ENSGALG00000037160	ChrZ:1243317-1267959	Control	Selenium-deficient Group	11.7062	5.31346	-1.13954	0.21955	0.99556	SMAD family member 7 [Source:NCBI gene%3BAcc:429683]
XLOC_011763	TRMT6	Chr3:16913779-16925275	Control	Selenium-deficient Group	12.462	5.65957	-1.13878	0.1129	0.99556	tRNA methyltransferase 6 [Source:NCBI gene%3BAcc:421313]
XLOC_006615	ZMYND11	Chr2:9883489-9946309	Control	Selenium-deficient Group	14.305	6.50077	-1.13784	0.1092	0.99556	zinc finger MYND-type containing 11 [Source:NCBI gene%3BAcc:420455]
XLOC_009383	NTM	Chr24:1863779-2108022	Control	Selenium-deficient Group	15.2092	6.91788	-1.13655	0.1804	0.99556	neurotrimin [Source:NCBI gene%3BAcc:395450]
XLOC_014556	CD81	Chr5:13624271-13646533	Control	Selenium-deficient Group	110.453	50.2449	-1.13638	0.0522	0.983016	CD81 molecule [Source:NCBI gene%3BAcc:374256]
XLOC_004205	PDLIM4	Chr13:16875246-16905638	Control	Selenium-deficient Group	26.3875	12.0057	-1.13613	0.13665	0.99556	PDZ and LIM domain 4 [Source:NCBI gene%3BAcc:395643]
XLOC_013348	MAGT1	Chr4:12939223-12953049	Control	Selenium-deficient Group	27.3093	12.4275	-1.13586	0.0652	0.99556	magnesium transporter 1 [Source:NCBI gene%3BAcc:422332]
XLOC_002324	CUL4A	Chr1:137511431-137545754	Control	Selenium-deficient Group	3.25816	1.48394	-1.13463	0.229	0.99556	cullin 4A [Source:NCBI gene%3BAcc:418744]
XLOC_010596	BSG	Chr28:2698083-2709095	Control	Selenium-deficient Group	407.177	185.657	-1.13302	0.05725	0.99556	basigin (Ok blood group) [Source:NCBI gene%3BAcc:770363]
XLOC_003152	CALML4	Chr10:19160879-19163547	Control	Selenium-deficient Group	55.4897	25.3014	-1.133	0.1318	0.99556	calmodulin like 4 [Source:NCBI gene%3BAcc:427515]
XLOC_001872	ENSGALG00000037495	Chr1:68060451-68062024	Control	Selenium-deficient Group	3.48726	1.592	-1.13126	0.33075	0.99556	Description not Avl
XLOC_011471	ELOVL5	Chr3:88598879-88636560	Control	Selenium-deficient Group	40.5794	18.5303	-1.13086	0.05555	0.994601	ELOVL fatty acid elongase 5 [Source:NCBI gene%3BAcc:428646]
XLOC_006599	GALNT11	Chr2:6550019-6574269	Control	Selenium-deficient Group	7.58992	3.47125	-1.12863	0.18375	0.99556	polypeptide N-acetylgalactosaminyltransferase 11 [Source:NCBI gene%3BAcc:420436]
XLOC_010891	FOXA2	Chr3:3365541-3369041	Control	Selenium-deficient Group	34.2742	15.7136	-1.12511	0.1142	0.99556	forkhead box A2 [Source:NCBI gene%3BAcc:395539]
XLOC_008359	SLC52A3	Chr20:10111979-10115000	Control	Selenium-deficient Group	10.0619	4.61407	-1.12479	0.2141	0.99556	solute carrier family 52 member 3 [Source:NCBI gene%3BAcc:419270]
XLOC_003717	CFAP100	Chr12:10668758-10678545	Control	Selenium-deficient Group	11.127	5.10571	-1.12388	0.1369	0.99556	cilia and flagella associated protein 100 [Source:NCBI gene%3BAcc:427589]
XLOC_007603	EOMES	Chr2:38739415-38744142	Control	Selenium-deficient Group	9.02387	4.14296	-1.12308	0.139	0.99556	eomesodermin [Source:NCBI gene%3BAcc:428443]
XLOC_003081	ENSGALG00000006083	Chr10:11457277-11468961	Control	Selenium-deficient Group	2.46572	1.133	-1.12186	0.33785	0.99556	lamin-L(III)-like [Source:NCBI gene%3BAcc:415464]
XLOC_017455	DNAI1	ChrZ:7770968-7905092	Control	Selenium-deficient Group	7.21269	3.31465	-1.12168	0.15465	0.99556	dynein axonemal intermediate chain 1 [Source:NCBI gene%3BAcc:431654]
XLOC_011442	SLC17A5	Chr3:81742697-81768416	Control	Selenium-deficient Group	36.3397	16.7052	-1.12125	0.055	0.990665	solute carrier family 17 member 5 [Source:NCBI gene%3BAcc:421863]
XLOC_013860	ENSGALG00000044620	Chr4:90177249-90228176	Control	Selenium-deficient Group	3.45992	1.59053	-1.12123	0.11485	0.99556	ALMS1%2C centrosome and basal body associated protein [Source:NCBI gene%3BAcc:422949]
XLOC_012597	ENSGALG00000005747	Chr4:2451343-2452399	Control	Selenium-deficient Group	8.65826	3.98032	-1.12119	0.29735	0.99556	serine protease 23-like [Source:NCBI gene%3BAcc:101748744]
XLOC_007825	FAM105A	Chr2:76506832-76530777	Control	Selenium-deficient Group	19.0467	8.7656	-1.11962	0.0796	0.99556	family with sequence similarity 105 member A [Source:NCBI gene%3BAcc:769855]
XLOC_017854	MARVELD2	ChrZ:73005631-73011865	Control	Selenium-deficient Group	3.83392	1.76506	-1.1191	0.33735	0.99556	MARVEL domain containing 2 [Source:NCBI gene%3BAcc:427393]
XLOC_006613	ENSGALG00000006558	Chr2:9595574-9615165	Control	Selenium-deficient Group	3.56848	1.64295	-1.11902	0.21555	0.99556	WD repeat domain 60 [Source:NCBI gene%3BAcc:420452]
XLOC_002819	GALK2	Chr10:10455006-10503936	Control	Selenium-deficient Group	25.0043	11.5175	-1.11834	0.06735	0.99556	galactokinase 2 [Source:NCBI gene%3BAcc:415596]
XLOC_011859	SLC29A1	Chr3:30363903-30370037	Control	Selenium-deficient Group	6.80092	3.13311	-1.11814	0.25635	0.99556	solute carrier family 29 member 1 (Augustine blood group) [Source:NCBI gene%3BAcc:421439]
XLOC_016807	ENSGALG00000011356	Chr8:29712367-29724597	Control	Selenium-deficient Group	4.40024	2.02717	-1.11811	0.17965	0.99556	glutamate-rich protein 3 [Source:NCBI gene%3BAcc:424719]
XLOC_003003	CSPG4	Chr10:2637607-2655172	Control	Selenium-deficient Group	2.25242	1.03889	-1.11643	0.2183	0.99556	Description not Avl
XLOC_000153	CADPS2	Chr1:22528297-22829235	Control	Selenium-deficient Group	3.28505	1.51586	-1.11577	0.1787	0.99556	calcium dependent secretion activator 2 [Source:NCBI gene%3BAcc:417756]
XLOC_017421	IER3IP1	ChrZ:1754143-1756971	Control	Selenium-deficient Group	62.5086	28.8445	-1.11576	0.06575	0.99556	immediate early response 3 interacting protein 1 [Source:NCBI gene%3BAcc:101749130]
XLOC_012403	CDK2	Chr33:617929-620154	Control	Selenium-deficient Group	22.3	10.2907	-1.1157	0.21635	0.99556	cyclin dependent kinase 2 [Source:NCBI gene%3BAcc:100529062]
XLOC_016931	AGTR1	Chr9:12398414-12430615	Control	Selenium-deficient Group	2.98438	1.37728	-1.11561	0.3367	0.99556	angiotensin II receptor type 1 [Source:NCBI gene%3BAcc:396065]
XLOC_000397	RAC2	Chr1:51448384-51457486	Control	Selenium-deficient Group	64.1124	29.5912	-1.11543	0.0946	0.99556	ras-related C3 botulinum toxin substrate 2 (rho family%2C small GTP binding protein Rac2) [Source:NCBI gene%3BAcc:418044]
XLOC_013667	TUSC3	Chr4:64033622-64145672	Control	Selenium-deficient Group	18.5068	8.55311	-1.11354	0.14475	0.99556	tumor suppressor candidate 3 [Source:NCBI gene%3BAcc:422738]
XLOC_003427	ENSGALG00000001779	Chr11:1077256-1088789	Control	Selenium-deficient Group	2.90792	1.34404	-1.11341	0.46915	0.99556	KIAA0895 like [Source:NCBI gene%3BAcc:415660]
XLOC_008367	HM13	Chr20:10191697-10203790	Control	Selenium-deficient Group	171.947	79.4869	-1.11317	0.06	0.99556	histocompatibility minor 13 [Source:NCBI gene%3BAcc:100859573]
XLOC_009824	APH1A	Chr25:2368226-2731219	Control	Selenium-deficient Group	31.1577	14.4039	-1.11313	0.65365	0.99556	aph-1 homolog A%2C gamma-secretase subunit [Source:NCBI gene%3BAcc:431243]
XLOC_012099	CEP57L1	Chr3:67210433-67220885	Control	Selenium-deficient Group	10.8306	5.01017	-1.11218	0.18105	0.99556	centrosomal protein 57kDa-like 1 [Source:NCBI gene%3BAcc:421765]
XLOC_000366	PDGFB	Chr1:50759959-50771537	Control	Selenium-deficient Group	16.9381	7.84073	-1.11121	0.184	0.99556	platelet derived growth factor subunit B [Source:NCBI gene%3BAcc:374128]
XLOC_002362	RAP2A	Chr1:145287173-145317832	Control	Selenium-deficient Group	2.65968	1.23145	-1.1109	0.25365	0.99556	RAP2A%2C member of RAS oncogene family [Source:NCBI gene%3BAcc:769797]
XLOC_009377	ENSGALG00000024296	Chr24:1425671-1433714	Control	Selenium-deficient Group	4.6096	2.13427	-1.1109	0.3118	0.99556	transmembrane protein 45B-like [Source:NCBI gene%3BAcc:419726]
XLOC_004879	IQCK	Chr14:14648508-14704065	Control	Selenium-deficient Group	25.1771	11.6657	-1.10984	0.3189	0.99556	IQ motif containing K [Source:NCBI gene%3BAcc:426993]
XLOC_017349	RNF13	Chr9:23859932-23888136	Control	Selenium-deficient Group	170.895	79.2387	-1.10884	0.0537	0.986772	ring finger protein 13 [Source:NCBI gene%3BAcc:396303]
XLOC_005726	STOM	Chr17:8909344-8919459	Control	Selenium-deficient Group	182.701	84.7223	-1.10867	0.05655	0.99556	stomatin [Source:NCBI gene%3BAcc:417118]
XLOC_016832	FAM168B	Chr9:2246416-2260224	Control	Selenium-deficient Group	4.40684	2.04425	-1.10817	0.44595	0.99556	family with sequence similarity 168 member B [Source:NCBI gene%3BAcc:424759]
XLOC_007789	ENSGALG00000033170	Chr2:67478562-67648707	Control	Selenium-deficient Group	12.9306	6.00052	-1.10763	0.24175	0.99556	GDP-mannose 4%2C6-dehydratase [Source:NCBI gene%3BAcc:420890]
XLOC_001503	PLXNB2	Chr1:20490161-20663084	Control	Selenium-deficient Group	3.27349	1.51939	-1.10734	0.1322	0.99556	plexin B2 [Source:NCBI gene%3BAcc:425938]
XLOC_016730	SPATA6	Chr8:22688087-22754261	Control	Selenium-deficient Group	2.51462	1.16836	-1.10586	0.3613	0.99556	spermatogenesis associated 6 [Source:NCBI gene%3BAcc:424626]
XLOC_005931	RAB37	Chr18:10524514-10529085	Control	Selenium-deficient Group	9.86908	4.58612	-1.10564	0.24955	0.99556	RAB37%2C member RAS oncogene family [Source:NCBI gene%3BAcc:100859318]
XLOC_018025	ENSGALG00000026884	ChrZ:7161478-7165333	Control	Selenium-deficient Group	12.6973	5.90636	-1.10418	0.2366	0.99556	phospholipase A2 inhibitor and LY6/PLAUR domain containing [Source:NCBI gene%3BAcc:426893]
XLOC_008026	PDE7A	Chr2:115238662-115308978	Control	Selenium-deficient Group	2.90167	1.35035	-1.10355	0.32945	0.99556	phosphodiesterase 7A [Source:NCBI gene%3BAcc:425199]
XLOC_004921	ENSGALG00000038691	Chr15:4264960-4270678	Control	Selenium-deficient Group	3.72711	1.73457	-1.10348	0.3275	0.99556	Description not Avl
XLOC_015100	PPP3CB	Chr6:16138393-16197822	Control	Selenium-deficient Group	9.48273	4.41374	-1.1033	0.12885	0.99556	protein phosphatase 3 catalytic subunit beta [Source:NCBI gene%3BAcc:378890]
XLOC_017457	CNTFR	ChrZ:8134643-8303354	Control	Selenium-deficient Group	3.14554	1.46427	-1.10313	0.3578	0.99556	ciliary neurotrophic factor receptor [Source:NCBI gene%3BAcc:395885]
XLOC_001741	CDC42EP1	Chr1:51255995-51257906	Control	Selenium-deficient Group	10.6822	4.97867	-1.10138	0.30435	0.99556	CDC42 effector protein 1 [Source:NCBI gene%3BAcc:418040]
XLOC_013375	SLC25A43	Chr4:16628240-16646654	Control	Selenium-deficient Group	6.77922	3.16135	-1.10058	0.14035	0.99556	solute carrier family 25 member 43 [Source:NCBI gene%3BAcc:422371]
XLOC_013356	COL4A5	Chr4:13955888-14009116	Control	Selenium-deficient Group	8.25278	3.85054	-1.09982	0.10915	0.99556	Description not Avl
XLOC_010100	SLC16A1	Chr26:3611037-3625981	Control	Selenium-deficient Group	18.0863	8.44387	-1.09892	0.0866	0.99556	solute carrier family 16 member 1 [Source:NCBI gene%3BAcc:419875]
XLOC_003318	CDH11	Chr11:12274999-12354154	Control	Selenium-deficient Group	37.0728	17.3208	-1.09786	0.11285	0.99556	cadherin 11 [Source:NCBI gene%3BAcc:415797]
XLOC_018429	PLPPR1	ChrZ:65137558-65264849	Control	Selenium-deficient Group	2.15413	1.00643	-1.09785	0.24565	0.99556	phospholipid phosphatase related 1 [Source:NCBI gene%3BAcc:427306]
XLOC_003554	IRF8	Chr11:17821800-17827332	Control	Selenium-deficient Group	110.65	51.7083	-1.09753	0.06925	0.99556	interferon regulatory factor 8 [Source:NCBI gene%3BAcc:396385]
XLOC_007243	LAPTM4B	Chr2:127896685-127957080	Control	Selenium-deficient Group	4.09165	1.91269	-1.09708	0.44875	0.99556	lysosomal protein transmembrane 4 beta [Source:NCBI gene%3BAcc:770893]
XLOC_014671	OIP5	Chr5:24564379-24567293	Control	Selenium-deficient Group	6.42508	3.00523	-1.09624	0.35665	0.99556	Opa interacting protein 5 [Source:NCBI gene%3BAcc:423212]
XLOC_004850	ENSGALG00000043922	Chr14:13248466-13253876	Control	Selenium-deficient Group	2.38712	1.11704	-1.09558	0.471	0.99556	Description not Avl
XLOC_014953	MAPK1IP1L	Chr5:56406243-56408085	Control	Selenium-deficient Group	14.8337	6.94631	-1.09456	0.2723	0.99556	mitogen-activated protein kinase 1 interacting protein 1-like [Source:NCBI gene%3BAcc:423556]
XLOC_001211	SLC46A3	Chr1:175782739-175796556	Control	Selenium-deficient Group	8.93531	4.18785	-1.09331	0.1103	0.99556	solute carrier family 46 member 3 [Source:NCBI gene%3BAcc:418924]
XLOC_015783	IHH	Chr7:22427416-22435414	Control	Selenium-deficient Group	3.24048	1.51934	-1.09277	0.4105	0.99556	indian hedgehog [Source:NCBI gene%3BAcc:395801]
XLOC_011271	NHSL1	Chr3:54362660-54535594	Control	Selenium-deficient Group	5.11813	2.40085	-1.09207	0.12415	0.99556	NHS like 1 [Source:NCBI gene%3BAcc:421680]
XLOC_008436	ENSGALG00000008056	Chr20:14090806-14106276	Control	Selenium-deficient Group	4.30268	2.0198	-1.09102	0.19175	0.99556	beta-1%2C4-galactosyltransferase 5 [Source:NCBI gene%3BAcc:107054826]
XLOC_007946	EMILIN2	Chr2:101321071-101355884	Control	Selenium-deficient Group	7.6035	3.57189	-1.08998	0.0815	0.99556	elastin microfibril interfacer 2 [Source:NCBI gene%3BAcc:421058]
XLOC_011680	FLRT3	Chr3:4691488-4693432	Control	Selenium-deficient Group	5.68067	2.67024	-1.08909	0.2477	0.99556	fibronectin leucine rich transmembrane protein 3 [Source:NCBI gene%3BAcc:428552]
XLOC_009345	MYCL	Chr23:5548133-5550962	Control	Selenium-deficient Group	2.94258	1.38508	-1.08711	0.4619	0.99556	v-myc avian myelocytomatosis viral oncogene lung carcinoma derived homolog [Source:NCBI gene%3BAcc:428231]
XLOC_013646	ENSGALG00000012319	Chr4:61345361-61359664	Control	Selenium-deficient Group	3.24176	1.52784	-1.08528	0.35165	0.99556	solute carrier family 9 member B2 [Source:NCBI gene%3BAcc:428776]
XLOC_012691	IRS4	Chr4:13928519-13947574	Control	Selenium-deficient Group	2.48854	1.17368	-1.08426	0.28155	0.99556	insulin receptor substrate 4 [Source:NCBI gene%3BAcc:422347]
XLOC_012870	ENSGALG00000033015	Chr4:40103940-40105574	Control	Selenium-deficient Group	8.50253	4.01442	-1.0827	0.2501	0.99556	Description not Avl
XLOC_000535	C2CD5	Chr1:66556784-66622909	Control	Selenium-deficient Group	5.00839	2.36839	-1.08044	0.16985	0.99556	C2 calcium dependent domain containing 5 [Source:NCBI gene%3BAcc:418197]
XLOC_007005	IKZF1	Chr2:80928031-80986405	Control	Selenium-deficient Group	2.2998	1.08844	-1.07925	0.25785	0.99556	IKAROS family zinc finger 1 [Source:NCBI gene%3BAcc:395974]
XLOC_000103	CDHR3	Chr1:14151338-14182335	Control	Selenium-deficient Group	2.54492	1.20551	-1.07798	0.2556	0.99556	Description not Avl
XLOC_009574	DIXDC1	Chr24:6168263-6195030	Control	Selenium-deficient Group	2.42069	1.14697	-1.07759	0.31335	0.99556	DIX domain containing 1 [Source:NCBI gene%3BAcc:419798]
XLOC_003643	TEX264	Chr12:2868993-2892764	Control	Selenium-deficient Group	67.7904	32.1577	-1.07592	0.08485	0.99556	testis expressed 264 [Source:NCBI gene%3BAcc:415938]
XLOC_015142	HECTD2	Chr6:19794880-19823165	Control	Selenium-deficient Group	3.98124	1.88878	-1.07576	0.21305	0.99556	HECT domain E3 ubiquitin protein ligase 2 [Source:NCBI gene%3BAcc:427031]
XLOC_001441	SEPHS1	Chr1:6753306-6777163	Control	Selenium-deficient Group	33.0558	15.6913	-1.07494	0.07415	0.99556	Description not Avl
XLOC_004307	GRPEL2	Chr13:8517216-8519938	Control	Selenium-deficient Group	4.16448	1.97776	-1.07427	0.45015	0.99556	GrpE like 2%2C mitochondrial [Source:NCBI gene%3BAcc:768554]
XLOC_014493	MPPED2	Chr5:4579371-4673460	Control	Selenium-deficient Group	3.8086	1.80935	-1.07379	0.35965	0.99556	metallophosphoesterase domain containing 2 [Source:NCBI gene%3BAcc:421604]
XLOC_012213	SH3YL1	Chr3:92246029-92274846	Control	Selenium-deficient Group	19.9476	9.47949	-1.07333	0.16225	0.99556	SH3 and SYLF domain containing 1 [Source:NCBI gene%3BAcc:421908]
XLOC_013326	NSDHL	Chr4:11324986-11335529	Control	Selenium-deficient Group	8.7585	4.16232	-1.0733	0.18105	0.99556	NAD(P) dependent steroid dehydrogenase-like [Source:NCBI gene%3BAcc:422302]
XLOC_010781	RNF126	Chr28:2745789-2754557	Control	Selenium-deficient Group	24.4824	11.6364	-1.07309	0.1353	0.99556	ring finger protein 126 [Source:NCBI gene%3BAcc:420085]
XLOC_006264	ENSGALG00000037314	Chr19:7008699-7026631	Control	Selenium-deficient Group	5.22474	2.48565	-1.07174	0.37205	0.99556	rabphilin 3A-like (without C2 domains) [Source:NCBI gene%3BAcc:772026]
XLOC_002551	DYNC2H1	Chr1:182250156-182569194	Control	Selenium-deficient Group	2.08072	0.991024	-1.07009	0.318	0.99556	dynein cytoplasmic 2 heavy chain 1 [Source:NCBI gene%3BAcc:418979]
XLOC_002106	APP	Chr1:102609865-102809834	Control	Selenium-deficient Group	521.106	248.227	-1.06992	0.08335	0.99556	amyloid beta (A4) precursor protein [Source:NCBI gene%3BAcc:374198]
XLOC_000044	PODXL	Chr1:3092444-3133147	Control	Selenium-deficient Group	48.1819	22.9543	-1.06973	0.0698	0.99556	podocalyxin like [Source:NCBI gene%3BAcc:395755]
XLOC_001851	ENSGALG00000019276	Chr1:65220691-65266821	Control	Selenium-deficient Group	19.3465	9.22107	-1.06907	0.1187	0.99556	solute carrier organic anion transporter family member 1B1 [Source:NCBI gene%3BAcc:418189]
XLOC_012549	TBX22	Chr4:1519494-1524660	Control	Selenium-deficient Group	3.39237	1.61766	-1.06838	0.32035	0.99556	T-box 22 [Source:NCBI gene%3BAcc:373895]
XLOC_013861	CCT7	Chr4:90271989-90282062	Control	Selenium-deficient Group	129.709	61.8853	-1.06762	0.0838	0.99556	chaperonin containing TCP1 subunit 7 [Source:NCBI gene%3BAcc:428806]
XLOC_013392	ENSGALG00000040712	Chr4:18035608-18112507	Control	Selenium-deficient Group	3.63132	1.73274	-1.06744	0.4726	0.99556	Description not Avl
XLOC_003268	TOX3	Chr11:5324988-5446431	Control	Selenium-deficient Group	4.93952	2.35781	-1.06693	0.1664	0.99556	TOX high mobility group box family member 3 [Source:NCBI gene%3BAcc:415724]
XLOC_005367	ENSGALG00000040185	Chr16:238279-378917	Control	Selenium-deficient Group	19.9001	9.50114	-1.06661	0.4297	0.99556	zinc finger protein 692-like [Source:NCBI gene%3BAcc:107054696]
XLOC_002224	NHS	Chr1:120947279-120971835	Control	Selenium-deficient Group	3.67084	1.75269	-1.06654	0.18865	0.99556	NHS actin remodeling regulator [Source:NCBI gene%3BAcc:418616]
XLOC_008392	UBE2C	Chr20:10709437-10710435	Control	Selenium-deficient Group	4.84781	2.31486	-1.06641	0.52265	0.99556	ubiquitin conjugating enzyme E2 U (putative) [Source:NCBI gene%3BAcc:100859413]
XLOC_008714	CENPS	Chr21:3726383-3729625	Control	Selenium-deficient Group	16.2437	7.76175	-1.06543	0.18935	0.99556	centromere protein S [Source:NCBI gene%3BAcc:771417]
XLOC_016916	RASA2	Chr9:10213880-10256070	Control	Selenium-deficient Group	22.9911	10.9912	-1.06473	0.0733	0.99556	RAS p21 protein activator 2 [Source:NCBI gene%3BAcc:424782]
XLOC_012632	TSPAN6	Chr4:5216256-5222115	Control	Selenium-deficient Group	45.4254	21.7213	-1.06439	0.1011	0.99556	tetraspanin 6 [Source:NCBI gene%3BAcc:422262]
XLOC_008887	KAZN	Chr21:4965660-5022863	Control	Selenium-deficient Group	12.7773	6.11463	-1.06324	0.2564	0.99556	kazrin%2C periplakin interacting protein [Source:NCBI gene%3BAcc:426211]
XLOC_004210	ENSGALG00000040503	Chr13:16951319-16954460	Control	Selenium-deficient Group	51.6619	24.7257	-1.06309	0.0799	0.99556	Description not Avl
XLOC_014242	JDP2	Chr5:38310139-38314446	Control	Selenium-deficient Group	64.4722	30.8653	-1.06269	0.14995	0.99556	Jun dimerization protein 2 [Source:NCBI gene%3BAcc:423363]
XLOC_000378	ENSGALG00000029806	Chr1:50929423-50931506	Control	Selenium-deficient Group	72.5872	34.7633	-1.06215	0.11785	0.99556	Description not Avl
XLOC_012819	POMK	Chr4:34420154-34429109	Control	Selenium-deficient Group	10.5805	5.06727	-1.06213	0.10805	0.99556	protein-O-mannose kinase [Source:NCBI gene%3BAcc:422491]
XLOC_005488	ENSGALG00000030592	Chr17:6086304-6102773	Control	Selenium-deficient Group	9.66334	4.62879	-1.06189	0.25235	0.99556	Description not Avl
XLOC_000133	CRELD2	Chr1:18865359-18876467	Control	Selenium-deficient Group	47.8843	22.9427	-1.06152	0.0991	0.99556	cysteine rich with EGF like domains 2 [Source:NCBI gene%3BAcc:417735]
XLOC_008473	ENSGALG00000003106	Chr20:2376244-2489922	Control	Selenium-deficient Group	2.19576	1.0524	-1.06104	0.36415	0.99556	TOX high mobility group box family member 2 [Source:NCBI gene%3BAcc:419156]
XLOC_000353	TOB2	Chr1:49674133-49680930	Control	Selenium-deficient Group	31.796	15.2641	-1.05871	0.07855	0.99556	transducer of ERBB2%2C 2 [Source:NCBI gene%3BAcc:417992]
XLOC_009274	ENSGALG00000033084	Chr23:2506189-2507966	Control	Selenium-deficient Group	58.9572	28.3236	-1.05766	0.0985	0.99556	Description not Avl
XLOC_004929	CCDC92	Chr15:4884284-4896278	Control	Selenium-deficient Group	3.64125	1.74957	-1.05743	0.3038	0.99556	coiled-coil domain containing 92 [Source:NCBI gene%3BAcc:416817]
XLOC_003178	PDIA3	Chr10:20161519-20170430	Control	Selenium-deficient Group	234.096	112.547	-1.05658	0.07835	0.99556	protein disulfide isomerase family A member 3 [Source:NCBI gene%3BAcc:373899]
XLOC_017090	MSL2	Chr9:690836-703206	Control	Selenium-deficient Group	3.69498	1.77645	-1.05657	0.2931	0.99556	male-specific lethal 2 homolog (Drosophila) [Source:NCBI gene%3BAcc:429119]
XLOC_010028	SORT1	Chr26:1190494-1200874	Control	Selenium-deficient Group	35.0078	16.8389	-1.05588	0.1073	0.99556	sortilin 1 [Source:NCBI gene%3BAcc:100858592]
XLOC_007131	ENSGALG00000012915	Chr2:108339011-108349903	Control	Selenium-deficient Group	2.66508	1.28272	-1.05497	0.29645	0.99556	minichromosome maintenance complex component 4 [Source:NCBI gene%3BAcc:426764]
XLOC_007777	ENSGALG00000012808	Chr2:65811810-65867435	Control	Selenium-deficient Group	3.6198	1.74289	-1.05443	0.29475	0.99556	chromodomain Y-like [Source:NCBI gene%3BAcc:420877]
XLOC_005805	FOXJ1	Chr18:4535840-4541780	Control	Selenium-deficient Group	73.3311	35.3311	-1.05349	0.0829	0.99556	forkhead box J1 [Source:NCBI gene%3BAcc:770009]
XLOC_013651	ENSGALG00000013427	Chr4:61488305-61532397	Control	Selenium-deficient Group	2.86022	1.37875	-1.05277	0.31545	0.99556	sorbin and SH3 domain containing 2 [Source:NCBI gene%3BAcc:422719]
XLOC_008492	PIGT	Chr20:5240011-5246804	Control	Selenium-deficient Group	49.8115	24.0471	-1.05061	0.092	0.99556	phosphatidylinositol glycan anchor biosynthesis class T [Source:NCBI gene%3BAcc:419179]
XLOC_001628	CEP83	Chr1:45134393-45152813	Control	Selenium-deficient Group	3.78126	1.82717	-1.04926	0.2285	0.99556	centrosomal protein 83 [Source:NCBI gene%3BAcc:417904]
XLOC_007418	WDR86	Chr2:6249677-6267049	Control	Selenium-deficient Group	4.00183	1.93409	-1.049	0.3626	0.99556	WD repeat domain 86 [Source:NCBI gene%3BAcc:770203]
XLOC_008154	DERL1	Chr2:138011464-138026622	Control	Selenium-deficient Group	43.8466	21.1962	-1.04866	0.06195	0.99556	derlin 1 [Source:NCBI gene%3BAcc:420350]
XLOC_009879	TMEM9	Chr26:901104-904818	Control	Selenium-deficient Group	4.29223	2.07543	-1.04832	0.2853	0.99556	transmembrane protein 9 [Source:NCBI gene%3BAcc:421157]
XLOC_003227	HSD11B2	Chr11:1422804-1431559	Control	Selenium-deficient Group	15.5616	7.5251	-1.04821	0.26525	0.99556	hydroxysteroid 11-beta dehydrogenase 2 [Source:HGNC Symbol%3BAcc:HGNC:5209]
XLOC_013087	ENSGALG00000043073	Chr4:75766895-75776592	Control	Selenium-deficient Group	4.99441	2.41634	-1.04749	0.27545	0.99556	Description not Avl
XLOC_009525	UBE4A	Chr24:4395940-4410290	Control	Selenium-deficient Group	31.9607	15.4664	-1.04716	0.13625	0.99556	ubiquitination factor E4A [Source:NCBI gene%3BAcc:419758]
XLOC_016351	CTBS	Chr8:16611055-16617553	Control	Selenium-deficient Group	35.5638	17.2167	-1.0466	0.079	0.99556	chitobiase [Source:NCBI gene%3BAcc:424535]
XLOC_001330	ENSGALG00000033966	Chr1:192337887-192596643	Control	Selenium-deficient Group	2.32379	1.12511	-1.04641	0.1603	0.99556	teneurin transmembrane protein 4 [Source:NCBI gene%3BAcc:395406]
XLOC_006724	CCDC126	Chr2:31367244-31379611	Control	Selenium-deficient Group	39.9283	19.3364	-1.04609	0.08215	0.99556	coiled-coil domain containing 126 [Source:NCBI gene%3BAcc:420619]
XLOC_014791	ACYP1	Chr5:38195150-38196110	Control	Selenium-deficient Group	60.9724	29.5343	-1.04577	0.13335	0.99556	acylphosphatase 1 [Source:NCBI gene%3BAcc:423361]
XLOC_016876	SUMO3	Chr9:5159258-5161419	Control	Selenium-deficient Group	625.078	302.956	-1.04493	0.07935	0.99556	small ubiquitin-like modifier 3 [Source:NCBI gene%3BAcc:770553]
XLOC_013325	ENSGALG00000037816	Chr4:11250380-11266775	Control	Selenium-deficient Group	2.78305	1.34896	-1.04482	0.3234	0.99556	SLAIN motif-containing protein-like [Source:NCBI gene%3BAcc:100859468]
XLOC_014723	PIGH	Chr5:28871417-28876665	Control	Selenium-deficient Group	5.79229	2.80757	-1.04481	0.3745	0.99556	phosphatidylinositol glycan anchor biosynthesis class H [Source:NCBI gene%3BAcc:423271]
XLOC_016392	BTBD19,PLK3	Chr8:20853399-20867316	Control	Selenium-deficient Group	18.0429	8.7482	-1.04437	0.2709	0.99556	Description not Avl
XLOC_004701	MAD1L1	Chr14:2762765-3079913	Control	Selenium-deficient Group	3.59109	1.74118	-1.04436	0.26545	0.99556	MAD1 mitotic arrest deficient like 1 [Source:NCBI gene%3BAcc:427658]
XLOC_013433	PCDH18	Chr4:28880216-28890136	Control	Selenium-deficient Group	10.2901	4.99482	-1.04275	0.11965	0.99556	protocadherin 18 [Source:NCBI gene%3BAcc:422438]
XLOC_002095	C1H21ORF91	Chr1:99381866-99398599	Control	Selenium-deficient Group	30.3399	14.7273	-1.04273	0.1186	0.99556	chromosome 1 open reading frame%2C human C21orf91 [Source:NCBI gene%3BAcc:395489]
XLOC_002092	SAMSN1	Chr1:98116749-98151387	Control	Selenium-deficient Group	4.9643	2.40993	-1.0426	0.22865	0.99556	SAM domain%2C SH3 domain and nuclear localization signals 1 [Source:NCBI gene%3BAcc:418470]
XLOC_002143	PIGP	Chr1:106997552-107001534	Control	Selenium-deficient Group	39.8931	19.3719	-1.04217	0.12985	0.99556	Description not Avl
XLOC_007764	HIVEP1	Chr2:62919853-63029485	Control	Selenium-deficient Group	6.45958	3.13715	-1.04199	0.1041	0.99556	human immunodeficiency virus type I enhancer binding protein 1 [Source:NCBI gene%3BAcc:420856]
XLOC_004766	ENSGALG00000005861	Chr14:6516149-6519261	Control	Selenium-deficient Group	8.94629	4.34493	-1.04196	0.2083	0.99556	hexosaminidase (glycosyl hydrolase family 20%2C catalytic domain) containing-like [Source:NCBI gene%3BAcc:770994]
XLOC_014696	DNAL1	Chr5:26150107-26163720	Control	Selenium-deficient Group	7.43184	3.61083	-1.04139	0.1259	0.99556	dynein axonemal light chain 1 [Source:NCBI gene%3BAcc:423246]
XLOC_010267	HOXB4	Chr27:3648587-4003342	Control	Selenium-deficient Group	65.3277	31.7537	-1.04077	0.3505	0.99556	homeobox B4 [Source:NCBI gene%3BAcc:396230]
XLOC_002657	ENSGALG00000034865	Chr1:195725319-195726542	Control	Selenium-deficient Group	18.0232	8.76288	-1.04037	0.36745	0.99556	Description not Avl
XLOC_005701	SLC2A6	Chr17:7412382-7416017	Control	Selenium-deficient Group	3.07202	1.49384	-1.04016	0.37	0.99556	solute carrier family 2 member 6 [Source:NCBI gene%3BAcc:425954]
XLOC_013649	ENSGALG00000013281	Chr4:61417013-61423693	Control	Selenium-deficient Group	15.2535	7.42612	-1.03845	0.1408	0.99556	radial spoke head protein 4 homolog A-like [Source:NCBI gene%3BAcc:107049033]
XLOC_016905	RHBDD1	Chr9:9276973-9300051	Control	Selenium-deficient Group	6.07461	2.95816	-1.03809	0.3677	0.99556	rhomboid domain containing 1 [Source:NCBI gene%3BAcc:424800]
XLOC_010994	MAL	Chr3:16102819-16107198	Control	Selenium-deficient Group	6.34747	3.09245	-1.03743	0.2959	0.99556	mal%2C T cell differentiation protein [Source:NCBI gene%3BAcc:416707]
XLOC_004356	MFAP3	Chr13:12264911-12274909	Control	Selenium-deficient Group	15.0389	7.33363	-1.0361	0.0957	0.99556	microfibrillar associated protein 3 [Source:NCBI gene%3BAcc:416261]
XLOC_015406	FUT11	Chr6:15927125-15933426	Control	Selenium-deficient Group	13.2412	6.45899	-1.03566	0.22425	0.99556	fucosyltransferase 11 [Source:NCBI gene%3BAcc:395071]
XLOC_013618	AP1AR	Chr4:57555809-57571942	Control	Selenium-deficient Group	8.37186	4.08489	-1.03525	0.30005	0.99556	adaptor related protein complex 1 associated regulatory protein [Source:NCBI gene%3BAcc:422693]
XLOC_003511	ANKRD27	Chr11:9998399-10038995	Control	Selenium-deficient Group	2.52532	1.23233	-1.03508	0.21475	0.99556	ankyrin repeat domain 27 [Source:NCBI gene%3BAcc:415766]
XLOC_016849	ENSGALG00000006597	Chr9:4107759-4112433	Control	Selenium-deficient Group	5.70711	2.78618	-1.03447	0.3261	0.99556	DAZ interacting zinc finger protein 1 like [Source:NCBI gene%3BAcc:424872]
XLOC_001156	NUDT15	Chr1:168671610-168672512	Control	Selenium-deficient Group	2.65883	1.29804	-1.03445	0.5337	0.99556	nudix hydrolase 15 [Source:NCBI gene%3BAcc:418858]
XLOC_011422	IBTK	Chr3:78537399-78582981	Control	Selenium-deficient Group	2.80636	1.37014	-1.03438	0.18935	0.99556	inhibitor of Bruton tyrosine kinase [Source:NCBI gene%3BAcc:421844]
XLOC_004530	RAB26	Chr14:6339856-6452644	Control	Selenium-deficient Group	21.1391	10.3306	-1.03299	0.34395	0.99556	RAB26%2C member RAS oncogene family [Source:NCBI gene%3BAcc:416554]
XLOC_010786	TMEM259	Chr28:2916686-2926075	Control	Selenium-deficient Group	7.90595	3.86432	-1.03273	0.2094	0.99556	transmembrane protein 259 [Source:NCBI gene%3BAcc:420101]
XLOC_004552	ENSGALG00000035447	Chr14:7336586-7340177	Control	Selenium-deficient Group	2.99394	1.46382	-1.03231	0.45885	0.99556	interleukin 4 receptor [Source:NCBI gene%3BAcc:416585]
XLOC_003763	ARL6IP5	Chr12:15348517-15358050	Control	Selenium-deficient Group	69.172	33.8222	-1.03222	0.08165	0.99556	ADP ribosylation factor like GTPase 6 interacting protein 5 [Source:NCBI gene%3BAcc:426074]
XLOC_013614	ANK2	Chr4:57097274-57432432	Control	Selenium-deficient Group	2.22913	1.08998	-1.03217	0.25915	0.99556	ankyrin 2 [Source:NCBI gene%3BAcc:422689]
XLOC_014364	PPP2R5E	Chr5:53391114-53457568	Control	Selenium-deficient Group	10.2435	5.01133	-1.03144	0.1555	0.99556	protein phosphatase 2 regulatory subunit B'epsilon [Source:NCBI gene%3BAcc:423512]
XLOC_007123	ENSGALG00000031453	Chr2:106691609-106844648	Control	Selenium-deficient Group	41.2639	20.1944	-1.03093	0.137	0.99556	Description not Avl
XLOC_002933	TMED3	Chr10:19886092-20028017	Control	Selenium-deficient Group	56.5572	27.6844	-1.03064	0.59095	0.99556	transmembrane p24 trafficking protein 3 [Source:NCBI gene%3BAcc:415580]
XLOC_000832	MRPS6	Chr1:105648427-105695763	Control	Selenium-deficient Group	96.3417	47.1601	-1.0306	0.08105	0.99556	mitochondrial ribosomal protein S6 [Source:NCBI gene%3BAcc:427978]
XLOC_012680	AMOT	Chr4:13029174-13067695	Control	Selenium-deficient Group	18.0999	8.86366	-1.03	0.0874	0.99556	angiomotin [Source:NCBI gene%3BAcc:422336]
XLOC_008711	UBE4B	Chr21:3592012-3626351	Control	Selenium-deficient Group	6.23473	3.05372	-1.02976	0.15775	0.99556	ubiquitination factor E4B [Source:NCBI gene%3BAcc:419448]
XLOC_003791	IFT122	Chr12:19519715-19550074	Control	Selenium-deficient Group	32.883	16.1099	-1.0294	0.14945	0.99556	intraflagellar transport 122 [Source:NCBI gene%3BAcc:416123]
XLOC_000094	LRRC17	Chr1:12838226-12916687	Control	Selenium-deficient Group	8.16239	3.99989	-1.02903	0.2554	0.99556	leucine rich repeat containing 17 [Source:NCBI gene%3BAcc:395440]
XLOC_017607	ENSGALG00000015032	ChrZ:27673715-27679160	Control	Selenium-deficient Group	2.42986	1.19123	-1.02842	0.4092	0.99556	CD274 molecule [Source:NCBI gene%3BAcc:427224]
XLOC_013675	TMEM165	Chr4:65531155-65542051	Control	Selenium-deficient Group	52.2902	25.6663	-1.02666	0.1006	0.99556	transmembrane protein 165 [Source:NCBI gene%3BAcc:428780]
XLOC_010103	PTPN22	Chr26:3733067-3803416	Control	Selenium-deficient Group	2.10415	1.03323	-1.02608	0.68885	0.99556	protein tyrosine phosphatase%2C non-receptor type 22 [Source:NCBI gene%3BAcc:772032]
XLOC_013656	FAT1	Chr4:62100702-62194149	Control	Selenium-deficient Group	3.16177	1.55298	-1.02569	0.10515	0.99556	FAT atypical cadherin 1 [Source:NCBI gene%3BAcc:395168]
XLOC_006303	EVI2A	Chr19:9026612-9106170	Control	Selenium-deficient Group	10.1401	4.98161	-1.02539	0.3036	0.99556	ecotropic viral integration site 2A [Source:NCBI gene%3BAcc:776037]
XLOC_000641	CLSTN3	Chr1:77405764-77420676	Control	Selenium-deficient Group	9.27079	4.55537	-1.02512	0.15345	0.99556	calsyntenin 3 [Source:NCBI gene%3BAcc:418297]
XLOC_005777	FAM18B1	Chr18:2287670-2294491	Control	Selenium-deficient Group	55.2012	27.1385	-1.02436	0.0772	0.99556	family with sequence similarity 18%2C member B1 [Source:NCBI gene%3BAcc:417324]
XLOC_009272	TMEM50A	Chr23:2394443-2399357	Control	Selenium-deficient Group	192.655	94.724	-1.02422	0.07565	0.99556	transmembrane protein 50A [Source:NCBI gene%3BAcc:769637]
XLOC_002245	ENSGALG00000040526	Chr1:124018215-124018503	Control	Selenium-deficient Group	62.3833	30.6735	-1.02417	0.33095	0.99556	Description not Avl
XLOC_006232	NEK8	Chr19:5813948-5819423	Control	Selenium-deficient Group	14.8579	7.31071	-1.02315	0.21565	0.99556	NIMA related kinase 8 [Source:NCBI gene%3BAcc:417576]
XLOC_015590	NEMP2	Chr7:100687-114362	Control	Selenium-deficient Group	5.9961	2.95227	-1.0222	0.18395	0.99556	nuclear envelope integral membrane protein 2 [Source:NCBI gene%3BAcc:423977]
XLOC_007585	SATB1	Chr2:35245697-35334420	Control	Selenium-deficient Group	4.59326	2.26232	-1.02171	0.17905	0.99556	SATB homeobox 1 [Source:NCBI gene%3BAcc:420647]
XLOC_009123	PTPRU	Chr23:2765387-2809440	Control	Selenium-deficient Group	9.53827	4.70173	-1.02054	0.13895	0.99556	protein tyrosine phosphatase%2C receptor type U [Source:NCBI gene%3BAcc:395153]
XLOC_005129	ENSGALG00000002461	Chr15:2725943-2728629	Control	Selenium-deficient Group	20.7026	10.2058	-1.02043	0.17635	0.99556	Description not Avl
XLOC_010068	PM20D1	Chr26:2309019-2320200	Control	Selenium-deficient Group	32.4188	15.9851	-1.0201	0.09265	0.99556	peptidase M20 domain containing 1 [Source:NCBI gene%3BAcc:419838]
XLOC_011288	SLC18B1	Chr3:56971067-56984939	Control	Selenium-deficient Group	32.7964	16.1733	-1.01992	0.11425	0.99556	solute carrier family 18 member B1 [Source:NCBI gene%3BAcc:421699]
XLOC_004948	ORAI1	Chr15:5620486-5630350	Control	Selenium-deficient Group	20.3367	10.0432	-1.01786	0.23235	0.99556	ORAI calcium release-activated calcium modulator 1 [Source:NCBI gene%3BAcc:416845]
XLOC_014711	PCNX1	Chr5:27201731-27283175	Control	Selenium-deficient Group	5.73446	2.83232	-1.01768	0.12345	0.99556	pecanex homolog 1 (Drosophila) [Source:NCBI gene%3BAcc:426230]
XLOC_017493	ENSGALG00000003605	ChrZ:11297073-11454131	Control	Selenium-deficient Group	3.13614	1.55153	-1.0153	0.1474	0.99556	Nipped-B homolog-like [Source:NCBI gene%3BAcc:427439]
XLOC_005672	DOLK	Chr17:5731515-5895780	Control	Selenium-deficient Group	10.5087	5.2003	-1.01491	0.7353	0.99556	dolichol kinase [Source:NCBI gene%3BAcc:417199]
XLOC_011008	CRLS1	Chr3:16941882-16946262	Control	Selenium-deficient Group	66.8355	33.0861	-1.01439	0.1551	0.99556	cardiolipin synthase 1 [Source:NCBI gene%3BAcc:428559]
XLOC_000687	ENSGALG00000015059	Chr1:80553122-80569333	Control	Selenium-deficient Group	3.22228	1.59707	-1.01265	0.31115	0.99556	fatty acid amide hydrolase-like [Source:NCBI gene%3BAcc:418339]
XLOC_015963	PLCL1	Chr7:10340587-10379648	Control	Selenium-deficient Group	3.79791	1.88274	-1.01238	0.2044	0.99556	phospholipase C like 1 (inactive) [Source:HGNC Symbol%3BAcc:HGNC:9063]
XLOC_000534	SOX5	Chr1:65938355-66226982	Control	Selenium-deficient Group	3.69535	1.83315	-1.01139	0.2731	0.99556	SRY-box 5 [Source:NCBI gene%3BAcc:418195]
XLOC_016567	QSOX1	Chr8:6001333-6008935	Control	Selenium-deficient Group	78.4985	38.9546	-1.01087	0.09305	0.99556	quiescin Q6 sulfhydryl oxidase 1 [Source:NCBI gene%3BAcc:373914]
XLOC_000371	DNAL4	Chr1:50829382-50833632	Control	Selenium-deficient Group	67.3571	33.4321	-1.01059	0.09485	0.99556	dynein axonemal light chain 4 [Source:NCBI gene%3BAcc:418019]
XLOC_005739	ENSGALG00000041044	Chr17:9374635-9380017	Control	Selenium-deficient Group	10.9684	5.44664	-1.00992	0.2166	0.99556	Description not Avl
XLOC_000567	RIBC2	Chr1:70491927-70505475	Control	Selenium-deficient Group	9.46563	4.70117	-1.00968	0.23815	0.99556	RIB43A domain with coiled-coils 1 [Source:NCBI gene%3BAcc:418244]
XLOC_014399	LRR1	Chr5:57722638-57728390	Control	Selenium-deficient Group	9.00942	4.47604	-1.00921	0.2764	0.99556	leucine rich repeat protein 1 [Source:NCBI gene%3BAcc:423565]
XLOC_001004	SLC9A2	Chr1:134070939-134102538	Control	Selenium-deficient Group	9.91176	4.92481	-1.00907	0.1098	0.99556	solute carrier family 9 member A2 [Source:NCBI gene%3BAcc:418719]
XLOC_003885	RAF1	Chr12:4945517-4973456	Control	Selenium-deficient Group	19.9595	9.92475	-1.00797	0.19025	0.99556	Raf-1 proto-oncogene%2C serine/threonine kinase [Source:NCBI gene%3BAcc:396245]
XLOC_017021	TNFSF10	Chr9:19373429-19382089	Control	Selenium-deficient Group	115.987	57.7094	-1.00708	0.09225	0.99556	tumor necrosis factor superfamily member 10 [Source:NCBI gene%3BAcc:378894]
XLOC_003910	SUSD3	Chr12:6660690-6684828	Control	Selenium-deficient Group	8.56481	4.26208	-1.00686	0.30725	0.99556	sushi domain containing 3 [Source:NCBI gene%3BAcc:415988]
XLOC_017174	ENSGALG00000032053	Chr9:6576885-6663551	Control	Selenium-deficient Group	3.10829	1.54688	-1.00676	0.24555	0.99556	splA/ryanodine receptor domain and SOCS box containing 2 [Source:NCBI gene%3BAcc:429129]
XLOC_014602	ZDHHC5	Chr5:16911790-17004311	Control	Selenium-deficient Group	17.3855	8.65914	-1.00559	0.52025	0.99556	zinc finger DHHC-type containing 5 [Source:NCBI gene%3BAcc:423130]
XLOC_014834	RPS6KA5	Chr5:44172737-44234823	Control	Selenium-deficient Group	12.8377	6.39413	-1.00557	0.105	0.99556	ribosomal protein S6 kinase A5 [Source:NCBI gene%3BAcc:423408]
XLOC_005161	KDM2B	Chr15:5516642-5616355	Control	Selenium-deficient Group	8.26003	4.11448	-1.00543	0.2293	0.99556	lysine demethylase 2B [Source:HGNC Symbol%3BAcc:HGNC:13610]
XLOC_014663	ENSGALG00000033009	Chr5:23997182-23998213	Control	Selenium-deficient Group	70.4891	35.1335	-1.00455	0.12365	0.99556	Description not Avl
XLOC_017064	PLCH1	Chr9:23080039-23133003	Control	Selenium-deficient Group	2.29165	1.14273	-1.00391	0.22115	0.99556	phospholipase C eta 1 [Source:NCBI gene%3BAcc:425030]
XLOC_001937	ENSGALG00000031463	Chr1:76478213-76480485	Control	Selenium-deficient Group	7.14558	3.56339	-1.0038	0.2342	0.99556	Description not Avl
XLOC_001950	LPAR5	Chr1:77027980-77029234	Control	Selenium-deficient Group	2.95126	1.47191	-1.00364	0.40485	0.99556	lysophosphatidic acid receptor 5 [Source:NCBI gene%3BAcc:418279]
XLOC_016457	ROR1	Chr8:27993877-28122891	Control	Selenium-deficient Group	15.2625	7.6147	-1.00313	0.1019	0.99556	receptor tyrosine kinase like orphan receptor 1 [Source:NCBI gene%3BAcc:395179]
XLOC_012671	ENSGALG00000007683	Chr4:12196069-12218798	Control	Selenium-deficient Group	35.0999	17.5242	-1.00211	0.1326	0.99556	Description not Avl
XLOC_005254	UNC119B	Chr15:9234096-9236754	Control	Selenium-deficient Group	19.6632	9.82261	-1.00132	0.2962	0.99556	unc-119 lipid binding chaperone B [Source:NCBI gene%3BAcc:416970]
XLOC_002204	POLA1	Chr1:117847141-118037119	Control	Selenium-deficient Group	2.12645	1.06286	-1.0005	0.2246	0.99556	DNA polymerase alpha 1%2C catalytic subunit [Source:NCBI gene%3BAcc:418593]
XLOC_016140	TMEM37	Chr7:28522173-28525263	Control	Selenium-deficient Group	7.80638	3.90447	-0.999526	0.20885	0.99556	transmembrane protein 37 [Source:NCBI gene%3BAcc:770956]
XLOC_015568	ENSGALG00000029469	Chr6:32047410-32050837	Control	Selenium-deficient Group	3.06267	1.53188	-0.999482	0.59245	0.99556	Description not Avl
XLOC_012087	ENSGALG00000038720	Chr3:66037667-66043648	Control	Selenium-deficient Group	2.60521	1.30348	-0.999031	0.63165	0.99556	Description not Avl
XLOC_010463	ENSGALG00000044089	Chr27:4521860-4526969	Control	Selenium-deficient Group	6.98862	3.49706	-0.998865	0.4347	0.99556	Description not Avl
XLOC_000573	TTC38	Chr1:71400741-71448774	Control	Selenium-deficient Group	8.91756	4.4631	-0.998602	0.252	0.99556	Description not Avl
XLOC_008795	KCNAB2	Chr21:656091-672722	Control	Selenium-deficient Group	3.88324	1.94368	-0.998471	0.35405	0.99556	potassium voltage-gated channel subfamily A regulatory beta subunit 2 [Source:NCBI gene%3BAcc:396068]
XLOC_016659	SPATA1	Chr8:16618437-16636096	Control	Selenium-deficient Group	11.4679	5.74753	-0.996588	0.16765	0.99556	Description not Avl
XLOC_008644	RCC2	Chr21:141486-148632	Control	Selenium-deficient Group	31.7039	15.8899	-0.996554	0.12775	0.99556	regulator of chromosome condensation 2 [Source:NCBI gene%3BAcc:419361]
XLOC_016110	GYPC	Chr7:24152193-24178854	Control	Selenium-deficient Group	2.50597	1.25607	-0.99645	0.577	0.99556	glycophorin C (Gerbich blood group) [Source:NCBI gene%3BAcc:424230]
XLOC_008822	VWA1	Chr21:2171723-2181323	Control	Selenium-deficient Group	7.0156	3.51941	-0.995235	0.30055	0.99556	von Willebrand factor A domain containing 1 [Source:NCBI gene%3BAcc:419413]
XLOC_017558	MTX3	ChrZ:22058525-22068816	Control	Selenium-deficient Group	8.69713	4.36506	-0.994538	0.1562	0.99556	metaxin 3 [Source:NCBI gene%3BAcc:427176]
XLOC_004790	SYT17	Chr14:8462844-8493286	Control	Selenium-deficient Group	2.96789	1.49005	-0.994078	0.3311	0.99556	synaptotagmin 17 [Source:NCBI gene%3BAcc:416608]
XLOC_015616	RAB17	Chr7:4769038-4774251	Control	Selenium-deficient Group	19.4963	9.79047	-0.993749	0.1874	0.99556	RAB17%2C member RAS oncogene family [Source:NCBI gene%3BAcc:424017]
XLOC_001844	ENSGALG00000045870	Chr1:62965716-62988982	Control	Selenium-deficient Group	60.3891	30.3382	-0.993153	0.0893	0.99556	Description not Avl
XLOC_001660	HIST1H46	Chr1:48120559-48121126	Control	Selenium-deficient Group	12.4581	6.26168	-0.992465	0.44835	0.99556	histone cluster 1%2C H4-VI%2C germinal H4 (similar to human histone cluster 1%2C class H4 genes) [Source:NCBI gene%3BAcc:417946]
XLOC_016647	LRRC8D	Chr8:15041378-15043949	Control	Selenium-deficient Group	4.52462	2.27555	-0.99158	0.24235	0.99556	leucine rich repeat containing 8 family member D [Source:NCBI gene%3BAcc:424513]
XLOC_011711	SERTAD2	Chr3:9822327-9840651	Control	Selenium-deficient Group	7.06091	3.55265	-0.990959	0.1752	0.99556	SERTA domain containing 2 [Source:NCBI gene%3BAcc:421276]
XLOC_015734	PPP1R9B	Chr7:17740116-17781565	Control	Selenium-deficient Group	28.2659	14.2228	-0.990861	0.0838	0.99556	neurabin-2-like [Source:NCBI gene%3BAcc:100859037]
XLOC_001833	ADA2	Chr1:61727939-61744165	Control	Selenium-deficient Group	3.78668	1.90583	-0.990514	0.31635	0.99556	Description not Avl
XLOC_012604	ENSGALG00000005957	Chr4:3062273-3075508	Control	Selenium-deficient Group	2.97433	1.49768	-0.989833	0.3131	0.99556	solute carrier family 6 member 14 [Source:NCBI gene%3BAcc:100857521]
XLOC_007366	ENSGALG00000028985	Chr2:531504-535004	Control	Selenium-deficient Group	6.60379	3.32526	-0.989828	0.37345	0.99556	t-SNARE domain-containing protein 1-like [Source:NCBI gene%3BAcc:426355]
XLOC_001931	MFAP5	Chr1:75972580-75982809	Control	Selenium-deficient Group	2.19984	1.1082	-0.989176	0.68895	0.99556	microfibrillar associated protein 5 [Source:NCBI gene%3BAcc:418256]
XLOC_000735	HHLA2	Chr1:87491685-87496064	Control	Selenium-deficient Group	2.98983	1.50661	-0.988758	0.41325	0.99556	HERV-H LTR-associating 2 [Source:NCBI gene%3BAcc:107054979]
XLOC_014534	PLEKHA7	Chr5:11572158-11662366	Control	Selenium-deficient Group	2.53555	1.27792	-0.988494	0.2514	0.99556	pleckstrin homology domain containing A7 [Source:NCBI gene%3BAcc:423069]
XLOC_011691	LCLAT1	Chr3:7920758-8027285	Control	Selenium-deficient Group	13.0461	6.58134	-0.987169	0.1062	0.99556	lysocardiolipin acyltransferase 1 [Source:NCBI gene%3BAcc:421303]
XLOC_006948	WRNIP1	Chr2:67853934-67878761	Control	Selenium-deficient Group	9.47781	4.78175	-0.987015	0.2344	0.99556	Werner helicase interacting protein 1 [Source:NCBI gene%3BAcc:395089]
XLOC_005740	STRBP	Chr17:9383430-9417159	Control	Selenium-deficient Group	13.9532	7.04133	-0.986672	0.22075	0.99556	spermatid perinuclear RNA binding protein [Source:NCBI gene%3BAcc:417105]
XLOC_011656	ERLEC1	Chr3:3029720-3091482	Control	Selenium-deficient Group	53.0198	26.7672	-0.986065	0.4239	0.99556	endoplasmic reticulum lectin 1 [Source:NCBI gene%3BAcc:101751309]
XLOC_013640	PPP3CA	Chr4:60690567-60796629	Control	Selenium-deficient Group	19.7688	9.98214	-0.985803	0.16175	0.99556	protein phosphatase 3%2C catalytic subunit%2C alpha isozyme [Source:NCBI gene%3BAcc:395113]
XLOC_005691	ENSGALG00000043548	Chr17:7204204-7207544	Control	Selenium-deficient Group	6.10857	3.08558	-0.985292	0.32395	0.99556	Description not Avl
XLOC_010465	FBXL20	Chr27:4539318-4552233	Control	Selenium-deficient Group	9.85498	4.97985	-0.984751	0.32065	0.99556	F-box and leucine rich repeat protein 20 [Source:NCBI gene%3BAcc:771869]
XLOC_000250	ENSGALG00000011198	Chr1:42883501-42889250	Control	Selenium-deficient Group	4.17249	2.11058	-0.983266	0.3261	0.99556	Description not Avl
XLOC_018369	MARCH3	ChrZ:56243245-56269145	Control	Selenium-deficient Group	19.425	9.82717	-0.983065	0.2391	0.99556	Description not Avl
XLOC_015817	INHBB	Chr7:25714823-25719385	Control	Selenium-deficient Group	5.98698	3.0295	-0.982749	0.2607	0.99556	inhibin beta B subunit [Source:NCBI gene%3BAcc:396126]
XLOC_011759	SOS1	Chr3:16622266-16663179	Control	Selenium-deficient Group	4.78573	2.422	-0.982538	0.18895	0.99556	SOS Ras/Rac guanine nucleotide exchange factor 1 [Source:NCBI gene%3BAcc:431192]
XLOC_017062	ENSGALG00000010302	Chr9:23053717-23062957	Control	Selenium-deficient Group	5.90756	2.99208	-0.981416	0.3251	0.99556	solute carrier family 33 member 1 [Source:NCBI gene%3BAcc:425029]
XLOC_013546	ENSGALG00000011190	Chr4:46742442-46743346	Control	Selenium-deficient Group	318.976	161.578	-0.981219	0.10795	0.99556	Placenta-specific gene 8-like 2 [Source:NCBI gene%3BAcc:100857411]
XLOC_008745	DHRS3	Chr21:5313101-5342428	Control	Selenium-deficient Group	60.9621	30.8886	-0.980838	0.13775	0.99556	dehydrogenase/reductase 3 [Source:NCBI gene%3BAcc:419480]
XLOC_008696	TNFRSF18	Chr21:2554360-2560669	Control	Selenium-deficient Group	2.36392	1.19862	-0.979802	0.3235	0.99556	TNF receptor superfamily member 18 [Source:NCBI gene%3BAcc:419424]
XLOC_009063	ENSGALG00000013528	Chr22:2922443-2957221	Control	Selenium-deficient Group	8.23223	4.17559	-0.979304	0.27545	0.99556	tetraspanin 33 [Source:NCBI gene%3BAcc:426128]
XLOC_017701	REEP5	ChrZ:45987852-46005559	Control	Selenium-deficient Group	506.12	256.724	-0.979264	0.11955	0.99556	receptor accessory protein 5 [Source:NCBI gene%3BAcc:770021]
XLOC_013946	ENSGALG00000044857	Chr5:3121046-3438596	Control	Selenium-deficient Group	2.24277	1.13802	-0.97876	0.4677	0.99556	Description not Avl
XLOC_011251	ARID1B	Chr3:51335815-51624319	Control	Selenium-deficient Group	6.89114	3.49769	-0.978342	0.1667	0.99556	AT-rich interaction domain 1B [Source:NCBI gene%3BAcc:421650]
XLOC_007487	VIM	Chr2:19823099-19830837	Control	Selenium-deficient Group	1717.2	871.618	-0.978287	0.16415	0.99556	vimentin [Source:NCBI gene%3BAcc:420519]
XLOC_003721	SLC6A6	Chr12:10969858-11019295	Control	Selenium-deficient Group	2.66411	1.3528	-0.977702	0.31385	0.99556	solute carrier family 6 member 6 [Source:NCBI gene%3BAcc:416041]
XLOC_013507	ING2	Chr4:40099406-40103178	Control	Selenium-deficient Group	9.07055	4.60594	-0.977695	0.3656	0.99556	inhibitor of growth family member 2 [Source:NCBI gene%3BAcc:422553]
XLOC_005791	SEPT9	Chr18:3824510-3873088	Control	Selenium-deficient Group	66.7684	33.9047	-0.977682	0.09825	0.99556	Description not Avl
XLOC_013197	ENSGALG00000030618	Chr4:1036329-1037649	Control	Selenium-deficient Group	27.4733	13.9517	-0.977592	0.17615	0.99556	Description not Avl
XLOC_010290	GRB7	Chr27:4610696-4775528	Control	Selenium-deficient Group	26.7991	13.6128	-0.977222	0.58465	0.99556	Description not Avl
XLOC_013365	STAG2	Chr4:15639412-15674995	Control	Selenium-deficient Group	6.91276	3.5121	-0.976928	0.1503	0.99556	stromal antigen 2 [Source:NCBI gene%3BAcc:422360]
XLOC_007933	TWSG1	Chr2:98793447-98810210	Control	Selenium-deficient Group	21.6403	10.9971	-0.976599	0.1451	0.99556	twisted gastrulation BMP signaling modulator 1 [Source:NCBI gene%3BAcc:374024]
XLOC_011883	FEZ2	Chr3:32341783-32360703	Control	Selenium-deficient Group	8.01031	4.0742	-0.975341	0.32885	0.99556	fasciculation and elongation protein zeta 2 [Source:NCBI gene%3BAcc:421472]
XLOC_016380	ATP6V0B	Chr8:20256268-20450472	Control	Selenium-deficient Group	50.902	25.8923	-0.975197	0.59765	0.99556	ATPase H+ transporting V0 subunit b [Source:NCBI gene%3BAcc:424575]
XLOC_013446	RNF150	Chr4:30016124-30129472	Control	Selenium-deficient Group	3.3833	1.72127	-0.974955	0.41095	0.99556	ring finger protein 150 [Source:NCBI gene%3BAcc:100858072]
XLOC_014089	EXT2	Chr5:21728194-21799637	Control	Selenium-deficient Group	3.03356	1.5435	-0.974806	0.2415	0.99556	exostosin glycosyltransferase 2 [Source:NCBI gene%3BAcc:425859]
XLOC_011506	HPCAL1	Chr3:97148117-97200586	Control	Selenium-deficient Group	44.3156	22.5502	-0.974678	0.1097	0.99556	hippocalcin like 1 [Source:NCBI gene%3BAcc:396161]
XLOC_015248	INPP5F	Chr6:30341216-30377844	Control	Selenium-deficient Group	3.15639	1.60616	-0.974663	0.26445	0.99556	inositol polyphosphate-5-phosphatase F [Source:NCBI gene%3BAcc:423932]
XLOC_008101	NIPAL2	Chr2:128127250-128157395	Control	Selenium-deficient Group	2.46312	1.25461	-0.973254	0.48465	0.99556	Description not Avl
XLOC_012795	SMAD1	Chr4:31390202-31414677	Control	Selenium-deficient Group	27.4069	13.9808	-0.971096	0.1336	0.99556	SMAD family member 1 [Source:NCBI gene%3BAcc:395680]
XLOC_006617	WDR37	Chr2:10437527-10468055	Control	Selenium-deficient Group	3.14821	1.60722	-0.969968	0.2384	0.99556	WD repeat domain 37 [Source:NCBI gene%3BAcc:420460]
XLOC_011272	ENSGALG00000036759	Chr3:54535858-54537151	Control	Selenium-deficient Group	43.4066	22.1633	-0.969741	0.1296	0.99556	Description not Avl
XLOC_004029	CXXC5	Chr13:1027564-1056195	Control	Selenium-deficient Group	17.0976	8.732	-0.969407	0.16235	0.99556	CXXC finger protein 5 [Source:NCBI gene%3BAcc:416138]
XLOC_011527	ENSGALG00000037919	Chr3:102266133-102270477	Control	Selenium-deficient Group	35.4678	18.1141	-0.969398	0.2424	0.99556	Description not Avl
XLOC_014323	WDR20	Chr5:49590789-49622911	Control	Selenium-deficient Group	4.12661	2.10816	-0.968976	0.29795	0.99556	WD repeat domain 20 [Source:NCBI gene%3BAcc:423464]
XLOC_013885	MAX	Chr5:298409-299737	Control	Selenium-deficient Group	60.5064	30.9232	-0.968398	0.2475	0.99556	MYC associated factor X [Source:NCBI gene%3BAcc:100858676]
XLOC_011731	SLX4IP	Chr3:13539146-13614163	Control	Selenium-deficient Group	3.99971	2.0445	-0.968152	0.2152	0.99556	SLX4 interacting protein [Source:NCBI gene%3BAcc:416738]
XLOC_001582	MDM1	Chr1:35112853-35137000	Control	Selenium-deficient Group	19.4386	9.93727	-0.968002	0.10455	0.99556	Mdm1 nuclear protein [Source:NCBI gene%3BAcc:417839]
XLOC_006803	CX3CR1	Chr2:44545656-44555354	Control	Selenium-deficient Group	5.28699	2.70307	-0.967851	0.29885	0.99556	C-X3-C motif chemokine receptor 1 [Source:NCBI gene%3BAcc:420719]
XLOC_006416	PRPF8	Chr19:5344522-5362178	Control	Selenium-deficient Group	21.6704	11.08	-0.967764	0.09515	0.99556	pre-mRNA processing factor 8 [Source:NCBI gene%3BAcc:417559]
XLOC_009554	MPZL3	Chr24:5436225-5442088	Control	Selenium-deficient Group	25.0824	12.8267	-0.967527	0.13905	0.99556	myelin protein zero like 3 [Source:NCBI gene%3BAcc:419778]
XLOC_006767	TGFBR2	Chr2:39945694-40007802	Control	Selenium-deficient Group	9.77279	4.99807	-0.9674	0.2027	0.99556	transforming growth factor beta receptor 2 [Source:NCBI gene%3BAcc:396399]
XLOC_009114	RCC1	Chr23:2153099-2156682	Control	Selenium-deficient Group	24.2682	12.4144	-0.967048	0.19425	0.99556	regulator of chromosome condensation 1 [Source:NCBI gene%3BAcc:429810]
XLOC_003302	ENSGALG00000038945	Chr11:10156094-10276444	Control	Selenium-deficient Group	15.3768	7.8667	-0.966929	0.5605	0.99556	Description not Avl
XLOC_014573	CD151	Chr5:15676800-15708216	Control	Selenium-deficient Group	109.468	56.0253	-0.966355	0.0996	0.99556	CD151 molecule (Raph blood group) [Source:NCBI gene%3BAcc:423105]
XLOC_006825	ENSGALG00000038978	Chr2:47460369-47506605	Control	Selenium-deficient Group	3.82563	1.95896	-0.965609	0.252	0.99556	dpy-19 like 1 [Source:NCBI gene%3BAcc:420743]
XLOC_013423	TMEM192	Chr4:23942385-23961257	Control	Selenium-deficient Group	4.12223	2.11141	-0.965219	0.32665	0.99556	transmembrane protein 192 [Source:NCBI gene%3BAcc:107053202]
XLOC_016623	PTBP2	Chr8:12937969-12999831	Control	Selenium-deficient Group	6.2881	3.22138	-0.964946	0.27535	0.99556	polypyrimidine tract binding protein 2 [Source:NCBI gene%3BAcc:424479]
XLOC_016440	PRKAA2	Chr8:25836880-25855498	Control	Selenium-deficient Group	2.1207	1.08661	-0.964712	0.3296	0.99556	protein kinase AMP-activated catalytic subunit alpha 2 [Source:NCBI gene%3BAcc:429110]
XLOC_012052	RNF146	Chr3:59406314-59407373	Control	Selenium-deficient Group	29.8584	15.3083	-0.963825	0.17175	0.99556	ring finger protein 146 [Source:NCBI gene%3BAcc:425313]
XLOC_013282	MCF2	Chr4:5064751-5112915	Control	Selenium-deficient Group	6.80437	3.48883	-0.963721	0.18375	0.99556	MCF.2 cell line derived transforming sequence [Source:NCBI gene%3BAcc:422253]
XLOC_016803	PTGER3	Chr8:29200001-29207887	Control	Selenium-deficient Group	3.34159	1.71378	-0.963351	0.5395	0.99556	prostaglandin E receptor 3 [Source:NCBI gene%3BAcc:429116]
XLOC_006437	TLCD1	Chr19:5807306-5808996	Control	Selenium-deficient Group	159.662	81.8992	-0.963102	0.1136	0.99556	TLC domain containing 1 [Source:NCBI gene%3BAcc:417575]
XLOC_003548	ZDHHC7	Chr11:17247047-17262607	Control	Selenium-deficient Group	5.51614	2.82956	-0.963084	0.3008	0.99556	zinc finger DHHC-type containing 7 [Source:NCBI gene%3BAcc:415821]
XLOC_000157	FAM3C	Chr1:23210196-23238757	Control	Selenium-deficient Group	12.9891	6.66411	-0.962813	0.1871	0.99556	family with sequence similarity 3%2C member C [Source:NCBI gene%3BAcc:417758]
XLOC_012371	CALR	Chr30:10643-18128	Control	Selenium-deficient Group	514.2	263.894	-0.962368	0.1393	0.99556	calreticulin [Source:NCBI gene%3BAcc:100859104]
XLOC_013111	ENSGALG00000042622	Chr4:79188294-79244141	Control	Selenium-deficient Group	6.8545	3.51921	-0.961797	0.54995	0.99556	Description not Avl
XLOC_015567	CHST15	Chr6:31900239-31917647	Control	Selenium-deficient Group	46.2305	23.7399	-0.961527	0.1119	0.99556	carbohydrate sulfotransferase 15 [Source:NCBI gene%3BAcc:423952]
XLOC_009026	ENSGALG00000000357	Chr22:1049689-1067955	Control	Selenium-deficient Group	46.0564	23.6594	-0.960989	0.102	0.99556	ADAM like decysin 1 [Source:NCBI gene%3BAcc:419529]
XLOC_008960	LZTS1	Chr22:1597119-1599410	Control	Selenium-deficient Group	5.8511	3.0062	-0.960766	0.313	0.99556	leucine zipper tumor suppressor 1 [Source:NCBI gene%3BAcc:431331]
XLOC_000983	UNC50	Chr1:132351891-132355287	Control	Selenium-deficient Group	117.257	60.3325	-0.958672	0.1094	0.99556	unc-50 inner nuclear membrane RNA binding protein [Source:NCBI gene%3BAcc:418691]
XLOC_008429	ADNP	Chr20:13624954-13645178	Control	Selenium-deficient Group	29.9194	15.398	-0.958337	0.0994	0.99556	activity dependent neuroprotector homeobox [Source:NCBI gene%3BAcc:419350]
XLOC_002123	C1H21ORF59	Chr1:104998579-105005906	Control	Selenium-deficient Group	47.5824	24.4963	-0.957867	0.13215	0.99556	chromosome 1 open reading frame%2C human C21orf59 [Source:NCBI gene%3BAcc:418497]
XLOC_003916	CHDH	Chr12:7220509-7234050	Control	Selenium-deficient Group	4.35293	2.24231	-0.957004	0.21955	0.99556	choline dehydrogenase [Source:NCBI gene%3BAcc:415993]
XLOC_014701	ENSGALG00000038025	Chr5:26295525-26296764	Control	Selenium-deficient Group	10.7022	5.51565	-0.956304	0.33165	0.99556	Description not Avl
XLOC_010512	ENSGALG00000003162	Chr27:5398849-5404671	Control	Selenium-deficient Group	8.34061	4.2987	-0.956251	0.29695	0.99556	family with sequence similarity 134 member C [Source:NCBI gene%3BAcc:772215]
XLOC_009764	ENSGALG00000039072	Chr25:1455422-1457929	Control	Selenium-deficient Group	64.8913	33.4566	-0.955736	0.147	0.99556	dnaJ homolog subfamily A member 1-like [Source:NCBI gene%3BAcc:425431]
XLOC_003224	TPPP3	Chr11:1281968-1283975	Control	Selenium-deficient Group	204.526	105.458	-0.955615	0.11095	0.99556	tubulin polymerization promoting protein family member 3 [Source:NCBI gene%3BAcc:415669]
XLOC_015155	ZNF518A	Chr6:21072206-21076829	Control	Selenium-deficient Group	2.88422	1.4875	-0.95529	0.2227	0.99556	zinc finger protein 518A [Source:NCBI gene%3BAcc:428964]
XLOC_011675	ENSGALG00000035063	Chr3:4309727-4310666	Control	Selenium-deficient Group	8.94489	4.61797	-0.953807	0.32705	0.99556	Description not Avl
XLOC_006567	ENSGALG00000044874	Chr2:3910766-3914755	Control	Selenium-deficient Group	3.09115	1.59664	-0.953101	0.5311	0.99556	tumor necrosis factor receptor superfamily%2C member 14 [Source:NCBI gene%3BAcc:420403]
XLOC_000114	ENSGALG00000037754	Chr1:15251597-15253756	Control	Selenium-deficient Group	11.8049	6.09855	-0.952846	0.1914	0.99556	Description not Avl
XLOC_007466	OTUD1	Chr2:17359378-17360962	Control	Selenium-deficient Group	15.2042	7.85661	-0.952492	0.37485	0.99556	Description not Avl
XLOC_010856	TNFAIP8L1	Chr28:4954940-4961798	Control	Selenium-deficient Group	16.7397	8.65395	-0.951847	0.2162	0.99556	TNF alpha induced protein 8 like 1 [Source:NCBI gene%3BAcc:420162]
XLOC_014427	ENSGALG00000040962	Chr5:76790-77362	Control	Selenium-deficient Group	18.7217	9.68011	-0.951614	0.4316	0.99556	cleavage and polyadenylation specific factor 7 [Source:NCBI gene%3BAcc:426014]
XLOC_017324	MFSD1	Chr9:22509999-22520540	Control	Selenium-deficient Group	21.8123	11.2809	-0.951257	0.1774	0.99556	major facilitator superfamily domain containing 1 [Source:NCBI gene%3BAcc:425017]
XLOC_011718	PPP3R1	Chr3:11268803-11302254	Control	Selenium-deficient Group	58.366	30.196	-0.95077	0.1077	0.99556	protein phosphatase 3 regulatory subunit B%2C alpha [Source:NCBI gene%3BAcc:378804]
XLOC_004731	RASD1	Chr14:4811825-4813672	Control	Selenium-deficient Group	12.9082	6.68059	-0.950237	0.25535	0.99556	ras related dexamethasone induced 1 [Source:NCBI gene%3BAcc:416507]
XLOC_001280	PGR	Chr1:183242906-183281319	Control	Selenium-deficient Group	162.558	84.1711	-0.949559	0.10375	0.99556	progesterone receptor [Source:NCBI gene%3BAcc:396198]
XLOC_013009	ASAH1	Chr4:63189332-63204571	Control	Selenium-deficient Group	282.86	146.493	-0.949251	0.0994	0.99556	N-acylsphingosine amidohydrolase (acid ceramidase) 1 [Source:NCBI gene%3BAcc:422727]
XLOC_002642	ENSGALG00000046518	Chr1:194845634-194873090	Control	Selenium-deficient Group	8.35123	4.32579	-0.949026	0.6805	0.99556	Description not Avl
XLOC_016615	SLC35A2	Chr8:11956438-11974835	Control	Selenium-deficient Group	5.53939	2.86944	-0.948957	0.23025	0.99556	Description not Avl
XLOC_016685	ERI3	Chr8:20524763-20612303	Control	Selenium-deficient Group	18.6173	9.6456	-0.9487	0.2741	0.99556	ERI1 exoribonuclease family member 3 [Source:NCBI gene%3BAcc:424579]
XLOC_010825	ENSGALG00000034918	Chr28:3899048-3899768	Control	Selenium-deficient Group	15.6821	8.12586	-0.948523	0.538	0.99556	Description not Avl
XLOC_005158	IFT81	Chr15:5415127-5453796	Control	Selenium-deficient Group	9.81521	5.08654	-0.948335	0.1503	0.99556	intraflagellar transport 81 [Source:NCBI gene%3BAcc:416839]
XLOC_001337	KCTD14	Chr1:192948174-192951524	Control	Selenium-deficient Group	10.4782	5.43323	-0.947507	0.3076	0.99556	potassium channel tetramerization domain containing 14 [Source:NCBI gene%3BAcc:419029]
XLOC_003153	CLN6	Chr10:19164333-19170698	Control	Selenium-deficient Group	65.9206	34.1847	-0.94738	0.14515	0.99556	ceroid-lipofuscinosis%2C neuronal 6%2C late infantile%2C variant [Source:NCBI gene%3BAcc:415558]
XLOC_008695	SDF4	Chr21:2526772-2539565	Control	Selenium-deficient Group	56.2294	29.1592	-0.947376	0.11055	0.99556	stromal cell derived factor 4 [Source:NCBI gene%3BAcc:419423]
XLOC_002310	UXS1	Chr1:135515603-135570682	Control	Selenium-deficient Group	62.5545	32.4442	-0.947154	0.10405	0.99556	UDP-glucuronate decarboxylase 1 [Source:NCBI gene%3BAcc:418728]
XLOC_010079	C1orf116	Chr26:2605226-2608015	Control	Selenium-deficient Group	51.1757	26.5627	-0.946059	0.13765	0.99556	Description not Avl
XLOC_001463	SLC26A5	Chr1:13005188-13038545	Control	Selenium-deficient Group	3.03987	1.57816	-0.945766	0.2702	0.99556	solute carrier family 26 member 5 [Source:NCBI gene%3BAcc:417715]
XLOC_009834	CERS2	Chr25:2368226-2731219	Control	Selenium-deficient Group	79.5021	41.3025	-0.944762	0.74005	0.99556	ceramide synthase 2 [Source:NCBI gene%3BAcc:100859441]
XLOC_014850	ENSGALG00000029866	Chr5:45493904-45496716	Control	Selenium-deficient Group	3.43058	1.78279	-0.944314	0.68895	0.99556	Description not Avl
XLOC_018073	MTMR12	ChrZ:9711745-9742375	Control	Selenium-deficient Group	2.13024	1.10739	-0.943851	0.32595	0.99556	myotubularin related protein 12 [Source:NCBI gene%3BAcc:427423]
XLOC_007877	ANKS6	Chr2:88114153-88154921	Control	Selenium-deficient Group	3.25942	1.6953	-0.94308	0.2882	0.99556	ankyrin repeat and sterile alpha motif domain containing 6 [Source:NCBI gene%3BAcc:420977]
XLOC_016937	XXYLT1	Chr9:12791623-12817886	Control	Selenium-deficient Group	89.4165	46.5182	-0.942746	0.12155	0.99556	xyloside xylosyltransferase 1 [Source:NCBI gene%3BAcc:424896]
XLOC_006333	CCL4	Chr19:382461-383326	Control	Selenium-deficient Group	21.4695	11.1744	-0.942092	0.4233	0.99556	chemokine (C-C motif) ligand 4 [Source:NCBI gene%3BAcc:395551]
XLOC_005633	SLC31A1	Chr17:1973051-1997148	Control	Selenium-deficient Group	22.6908	11.8138	-0.94164	0.2877	0.99556	solute carrier family 31 member 1 [Source:NCBI gene%3BAcc:417268]
XLOC_010715	MARCH2	Chr28:803141-814464	Control	Selenium-deficient Group	5.31136	2.76565	-0.941465	0.4448	0.99556	Description not Avl
XLOC_001157	ITM2B	Chr1:168710779-168736807	Control	Selenium-deficient Group	595.375	310.058	-0.941262	0.1235	0.99556	integral membrane protein 2B [Source:NCBI gene%3BAcc:395969]
XLOC_002488	RFC3	Chr1:173886193-173899986	Control	Selenium-deficient Group	6.18334	3.22396	-0.939551	0.18975	0.99556	replication factor C subunit 3 [Source:NCBI gene%3BAcc:418907]
XLOC_009417	CCDC153	Chr24:4258270-4263570	Control	Selenium-deficient Group	79.4773	41.4422	-0.939441	0.18805	0.99556	Description not Avl
XLOC_010783	PLPPR3	Chr28:2848506-2852387	Control	Selenium-deficient Group	3.35327	1.74864	-0.939335	0.33985	0.99556	phospholipid phosphatase related 3 [Source:NCBI gene%3BAcc:100858410]
XLOC_006601	ENSGALG00000006292	Chr2:6843704-6860117	Control	Selenium-deficient Group	4.58311	2.39113	-0.938637	0.33925	0.99556	ARP3 actin related protein 3 homolog B [Source:NCBI gene%3BAcc:420439]
XLOC_004903	COMT	Chr15:1049964-1057055	Control	Selenium-deficient Group	15.8269	8.25992	-0.938179	0.1624	0.99556	catechol-O-methyltransferase [Source:NCBI gene%3BAcc:416783]
XLOC_004907	RANBP1	Chr15:1308496-1323220	Control	Selenium-deficient Group	48.6315	25.3975	-0.937205	0.4051	0.99556	RAN binding protein 1 [Source:NCBI gene%3BAcc:416787]
XLOC_003126	SELENOS	Chr10:17637948-17645021	Control	Selenium-deficient Group	102.486	53.5493	-0.93649	0.10675	0.99556	selenoprotein S [Source:NCBI gene%3BAcc:415522]
XLOC_001643	ANKS1B	Chr1:46756367-47168639	Control	Selenium-deficient Group	4.50951	2.35703	-0.936004	0.16165	0.99556	ankyrin repeat and sterile alpha motif domain containing 1B [Source:NCBI gene%3BAcc:417927]
XLOC_007668	ENSGALG00000042063	Chr2:46280771-46309732	Control	Selenium-deficient Group	9.69859	5.06975	-0.935861	0.20475	0.99556	ependymin related 1 [Source:NCBI gene%3BAcc:420731]
XLOC_008902	PLOD1	Chr21:5514104-5536808	Control	Selenium-deficient Group	26.0674	13.6343	-0.935003	0.11605	0.99556	procollagen-lysine%2C 2-oxoglutarate 5-dioxygenase 1 [Source:NCBI gene%3BAcc:419485]
XLOC_008008	SDR16C5	Chr2:111662303-111676008	Control	Selenium-deficient Group	45.911	24.0188	-0.934674	0.11765	0.99556	short chain dehydrogenase/reductase family 16C%2C member 5 [Source:NCBI gene%3BAcc:421130]
XLOC_014548	TSG101	Chr5:12561862-12575762	Control	Selenium-deficient Group	131.731	68.9387	-0.934213	0.13045	0.99556	tumor susceptibility gene 101 [Source:NCBI gene%3BAcc:423082]
XLOC_015071	P4HA1	Chr6:11177486-11213752	Control	Selenium-deficient Group	23.0292	12.0546	-0.933883	0.17395	0.99556	prolyl 4-hydroxylase subunit alpha 1 [Source:NCBI gene%3BAcc:423704]
XLOC_016549	C1orf112	Chr8:5086918-5096604	Control	Selenium-deficient Group	3.34405	1.75077	-0.933604	0.34075	0.99556	chromosome 8 open reading frame%2C human C1orf112 [Source:NCBI gene%3BAcc:424399]
XLOC_007319	RHPN1	Chr2:148557815-148581455	Control	Selenium-deficient Group	6.79378	3.55798	-0.933157	0.28105	0.99556	rhophilin Rho GTPase binding protein 1 [Source:NCBI gene%3BAcc:420299]
XLOC_009647	CHRNB2	Chr25:1729682-1734477	Control	Selenium-deficient Group	5.29319	2.77293	-0.932725	0.38325	0.99556	cholinergic receptor nicotinic beta 2 subunit [Source:NCBI gene%3BAcc:395605]
XLOC_012694	ENSGALG00000008326	Chr4:14214739-14238906	Control	Selenium-deficient Group	9.81304	5.1408	-0.932709	0.21425	0.99556	synaptotagmin-like protein 2-like [Source:NCBI gene%3BAcc:422353]
XLOC_016501	ENSGALG00000002431	Chr8:2661072-2693248	Control	Selenium-deficient Group	14.6053	7.6514	-0.932702	0.11775	0.99556	complement factor H [Source:NCBI gene%3BAcc:429057]
XLOC_009705	ENSGALG00000038810	Chr25:2368226-2731219	Control	Selenium-deficient Group	12.3697	6.48197	-0.932305	0.7152	0.99556	palmitoyltransferase ZDHHC3-like [Source:NCBI gene%3BAcc:100858962]
XLOC_001177	VPS36	Chr1:170406830-170435074	Control	Selenium-deficient Group	5.98488	3.13751	-0.931706	0.384	0.99556	vacuolar protein sorting 36 homolog [Source:NCBI gene%3BAcc:418883]
XLOC_005977	METRNL	Chr18:3125374-3145730	Control	Selenium-deficient Group	91.6882	48.0848	-0.931156	0.1305	0.99556	meteorin%2C glial cell differentiation regulator-like [Source:NCBI gene%3BAcc:417332]
XLOC_015714	TTC30B	Chr7:15744816-15747320	Control	Selenium-deficient Group	20.4891	10.7482	-0.93076	0.1587	0.99556	tetratricopeptide repeat domain 30B [Source:NCBI gene%3BAcc:429016]
XLOC_014362	WDR89	Chr5:53352842-53363989	Control	Selenium-deficient Group	10.6122	5.56761	-0.930598	0.23905	0.99556	Gallus gallus WD repeat domain 89 (WDR89)%2C mRNA. [Source:RefSeq mRNA%3BAcc:NM_001277546]
XLOC_013454	SLC10A7	Chr4:31654940-31805410	Control	Selenium-deficient Group	10.9031	5.72045	-0.930537	0.14515	0.99556	solute carrier family 10 member 7 [Source:NCBI gene%3BAcc:422467]
XLOC_010578	BTBD2	Chr28:2143379-2155407	Control	Selenium-deficient Group	24.7857	13.0068	-0.930239	0.18625	0.99556	BTB domain containing 2 [Source:NCBI gene%3BAcc:420080]
XLOC_016112	ENSGALG00000027645	Chr7:25629855-25643783	Control	Selenium-deficient Group	3.19811	1.67935	-0.929319	0.34345	0.99556	rab9 effector protein with kelch motifs-like [Source:NCBI gene%3BAcc:100859020]
XLOC_007943	TGIF1	Chr2:101084413-101092939	Control	Selenium-deficient Group	135.278	71.0472	-0.929079	0.1102	0.99556	TGFB induced factor homeobox 1 [Source:NCBI gene%3BAcc:396339]
XLOC_015794	TMBIM1	Chr7:22682685-22692059	Control	Selenium-deficient Group	113.584	59.7752	-0.926142	0.12885	0.99556	transmembrane BAX inhibitor motif containing 1 [Source:NCBI gene%3BAcc:424218]
XLOC_008079	MMP16	Chr2:124196140-124391614	Control	Selenium-deficient Group	2.58819	1.3621	-0.926111	0.2128	0.99556	matrix metallopeptidase 16 [Source:NCBI gene%3BAcc:396116]
XLOC_002390	NDFIP2	Chr1:153022584-153069258	Control	Selenium-deficient Group	25.1581	13.242	-0.925906	0.11555	0.99556	Nedd4 family interacting protein 2 [Source:NCBI gene%3BAcc:418803]
XLOC_008065	TPD52	Chr2:121421932-121457302	Control	Selenium-deficient Group	71.4571	37.63	-0.925193	0.1161	0.99556	tumor protein D52 [Source:NCBI gene%3BAcc:770339]
XLOC_018350	ENSGALG00000026395	ChrZ:52896074-52980564	Control	Selenium-deficient Group	8.51601	4.48495	-0.925085	0.2649	0.99556	TraB domain containing 2A [Source:NCBI gene%3BAcc:427288]
XLOC_012640	ENSGALG00000007131	Chr4:9422776-9430787	Control	Selenium-deficient Group	142.75	75.199	-0.924708	0.1159	0.99556	high mobility group nucleosome binding domain 5 [Source:NCBI gene%3BAcc:422278]
XLOC_014234	NPC2	Chr5:37970537-37972712	Control	Selenium-deficient Group	251.556	132.523	-0.924636	0.1153	0.99556	Niemann-Pick disease%2C type C2 [Source:NCBI gene%3BAcc:423353]
XLOC_012004	DYNLT1	Chr3:52226125-52229720	Control	Selenium-deficient Group	122.665	64.6224	-0.924622	0.11705	0.99556	dynein light chain Tctex-type 1 [Source:NCBI gene%3BAcc:421660]
XLOC_015952	STK17B	Chr7:9799341-9818083	Control	Selenium-deficient Group	10.4925	5.53208	-0.92347	0.16335	0.99556	serine/threonine kinase 17b [Source:NCBI gene%3BAcc:424049]
XLOC_011899	DESI2	Chr3:34830896-34845559	Control	Selenium-deficient Group	18.8305	9.93212	-0.922897	0.12535	0.99556	desumoylating isopeptidase 2 [Source:NCBI gene%3BAcc:421494]
XLOC_012082	NT5DC1	Chr3:64078494-64198524	Control	Selenium-deficient Group	20.2291	10.6705	-0.922807	0.1902	0.99556	5'-nucleotidase domain containing 1 [Source:NCBI gene%3BAcc:421746]
XLOC_012724	CD99L2	Chr4:17755529-17769639	Control	Selenium-deficient Group	10.0301	5.2935	-0.922048	0.26535	0.99556	CD99 molecule like 2 [Source:NCBI gene%3BAcc:422386]
XLOC_008379	POFUT1	Chr20:10277940-10375834	Control	Selenium-deficient Group	19.1169	10.0922	-0.921611	0.54585	0.99556	protein O-fucosyltransferase 1 [Source:NCBI gene%3BAcc:395070]
XLOC_012920	ENSGALG00000041593	Chr4:47293203-47302803	Control	Selenium-deficient Group	14.9768	7.90922	-0.921124	0.2069	0.99556	Description not Avl
XLOC_010439	ENSGALG00000034529	Chr27:4028267-4029306	Control	Selenium-deficient Group	17.485	9.23506	-0.920926	0.4292	0.99556	Description not Avl
XLOC_015047	ATAD1	Chr6:9626736-9641125	Control	Selenium-deficient Group	23.4383	12.3826	-0.92055	0.14655	0.99556	ATPase family%2C AAA domain containing 1 [Source:NCBI gene%3BAcc:423676]
XLOC_015389	PPIF	Chr6:12246856-12254777	Control	Selenium-deficient Group	13.3484	7.05285	-0.920387	0.17095	0.99556	peptidylprolyl isomerase F [Source:NCBI gene%3BAcc:423723]
XLOC_003685	ENSGALG00000031617	Chr12:6711272-6711602	Control	Selenium-deficient Group	31.5939	16.6951	-0.920222	0.42705	0.99556	Description not Avl
XLOC_005008	ENSGALG00000034721	Chr15:7973415-7997739	Control	Selenium-deficient Group	14.8603	7.85516	-0.919748	0.6811	0.99556	Description not Avl
XLOC_013360	ENSGALG00000033856	Chr4:14265146-14267826	Control	Selenium-deficient Group	21.2799	11.2518	-0.919332	0.2088	0.99556	Description not Avl
XLOC_000739	NECTIN3	Chr1:88234001-88277290	Control	Selenium-deficient Group	15.5217	8.21192	-0.918495	0.1871	0.99556	nectin cell adhesion molecule 3 [Source:NCBI gene%3BAcc:418415]
XLOC_016464	LEPROT	Chr8:28417185-28423038	Control	Selenium-deficient Group	45.4971	24.0791	-0.917995	0.10615	0.99556	leptin receptor overlapping transcript [Source:NCBI gene%3BAcc:424699]
XLOC_012163	ENSGALG00000041312	Chr3:80383287-80482931	Control	Selenium-deficient Group	3.45392	1.82802	-0.917952	0.3473	0.99556	Description not Avl
XLOC_016504	RGS2	Chr8:3575630-3578451	Control	Selenium-deficient Group	163.838	86.7276	-0.917707	0.1214	0.99556	regulator of G-protein signaling 2 [Source:NCBI gene%3BAcc:378912]
XLOC_011994	ENSGALG00000027159	Chr3:50312747-50332610	Control	Selenium-deficient Group	5.38158	2.84875	-0.917703	0.3186	0.99556	CNKSR family member 3 [Source:NCBI gene%3BAcc:421646]
XLOC_004199	C13H5orf15	Chr13:16135900-16141737	Control	Selenium-deficient Group	100.18	53.0463	-0.917276	0.1202	0.99556	chromosome 13 C5orf15 homolog [Source:NCBI gene%3BAcc:416321]
XLOC_011837	CALM2	Chr3:27205248-27217780	Control	Selenium-deficient Group	1002.44	530.932	-0.916909	0.18915	0.99556	calmodulin 2 [Source:NCBI gene%3BAcc:395855]
XLOC_003399	TMEM231	Chr11:20146840-20159743	Control	Selenium-deficient Group	51.6081	27.3348	-0.916858	0.384	0.99556	transmembrane protein 231 [Source:NCBI gene%3BAcc:425108]
XLOC_004212	ENSGALG00000006794	Chr13:17012137-17029064	Control	Selenium-deficient Group	7.74885	4.10472	-0.916698	0.1547	0.99556	RAD50 double strand break repair protein [Source:NCBI gene%3BAcc:416329]
XLOC_013069	RELL1	Chr4:70289237-70310292	Control	Selenium-deficient Group	31.2717	16.573	-0.916022	0.11865	0.99556	RELT like 1 [Source:NCBI gene%3BAcc:422795]
XLOC_017562	ARSB	ChrZ:22502429-22568199	Control	Selenium-deficient Group	6.10381	3.23749	-0.914832	0.3235	0.99556	arylsulfatase B [Source:NCBI gene%3BAcc:771459]
XLOC_003880	VGLL4	Chr12:4488524-4534350	Control	Selenium-deficient Group	18.1937	9.66859	-0.912062	0.15745	0.99556	vestigial like family member 4 [Source:NCBI gene%3BAcc:415962]
XLOC_007863	EPB41L4B	Chr2:84680634-84765600	Control	Selenium-deficient Group	4.78344	2.54261	-0.911738	0.35425	0.99556	Description not Avl
XLOC_006931	SSR1	Chr2:64832761-64842461	Control	Selenium-deficient Group	212.111	112.753	-0.911657	0.1187	0.99556	signal sequence receptor subunit 1 [Source:NCBI gene%3BAcc:420871]
XLOC_009465	STT3A	Chr24:380400-387252	Control	Selenium-deficient Group	96.1988	51.1383	-0.911615	0.1177	0.99556	STT3A%2C catalytic subunit of the oligosaccharyltransferase complex [Source:NCBI gene%3BAcc:100857165]
XLOC_012686	CHRDL1	Chr4:13563341-13605339	Control	Selenium-deficient Group	66.2722	35.2585	-0.910433	0.12	0.99556	chordin like 1 [Source:NCBI gene%3BAcc:373985]
XLOC_005608	NPDC1	Chr17:953349-971844	Control	Selenium-deficient Group	36.7924	19.5784	-0.910143	0.13395	0.99556	Description not Avl
XLOC_010101	PHTF1	Chr26:3719994-3729665	Control	Selenium-deficient Group	3.40321	1.81098	-0.910126	0.35815	0.99556	putative homeodomain transcription factor 1 [Source:NCBI gene%3BAcc:419878]
XLOC_000891	RPGR	Chr1:112926209-112983863	Control	Selenium-deficient Group	2.07959	1.10666	-0.910082	0.35395	0.99556	retinitis pigmentosa GTPase regulator [Source:NCBI gene%3BAcc:418578]
XLOC_008201	LY6E	Chr2:148464757-148470888	Control	Selenium-deficient Group	768.326	408.911	-0.909932	0.1218	0.99556	lymphocyte antigen 6 family member E [Source:NCBI gene%3BAcc:395550]
XLOC_016304	CDC14A	Chr8:11761190-11818064	Control	Selenium-deficient Group	7.95418	4.23484	-0.909406	0.2649	0.99556	cell division cycle 14A [Source:NCBI gene%3BAcc:424466]
XLOC_010514	CCR10	Chr27:5421911-5425308	Control	Selenium-deficient Group	2.44106	1.29964	-0.909396	0.4452	0.99556	C-C motif chemokine receptor 10 [Source:NCBI gene%3BAcc:100858200]
XLOC_003873	ENSGALG00000046146	Chr12:3256968-3265011	Control	Selenium-deficient Group	4.94149	2.63131	-0.909165	0.43565	0.99556	Description not Avl
XLOC_014531	CYP2R1	Chr5:10523090-10531593	Control	Selenium-deficient Group	2.16705	1.15405	-0.90903	0.4303	0.99556	cytochrome P450 family 2 subfamily R member 1 [Source:NCBI gene%3BAcc:423065]
XLOC_015216	PDCD4	Chr6:26158227-26173945	Control	Selenium-deficient Group	225.474	120.182	-0.90774	0.14745	0.99556	programmed cell death 4 [Source:NCBI gene%3BAcc:374191]
XLOC_017206	PCOLCE2	Chr9:10574022-10593642	Control	Selenium-deficient Group	4.96768	2.64858	-0.907355	0.36225	0.99556	procollagen C-endopeptidase enhancer 2 [Source:NCBI gene%3BAcc:429124]
XLOC_010636	KCNN1	Chr28:3370411-3374414	Control	Selenium-deficient Group	11.5813	6.18029	-0.906049	0.33275	0.99556	potassium calcium-activated channel subfamily N member 1 [Source:NCBI gene%3BAcc:429723]
XLOC_003707	RPN1	Chr12:9136506-9169544	Control	Selenium-deficient Group	332.555	177.565	-0.905247	0.35545	0.99556	ribophorin I [Source:NCBI gene%3BAcc:416017]
XLOC_015772	ENSGALG00000032915	Chr7:22197557-22201926	Control	Selenium-deficient Group	32.1274	17.1617	-0.904609	0.1859	0.99556	chondroitin polymerizing factor [Source:NCBI gene%3BAcc:769112]
XLOC_005093	TBX3	Chr15:12277733-12287707	Control	Selenium-deficient Group	36.1916	19.341	-0.903994	0.1576	0.99556	T-box 3 [Source:NCBI gene%3BAcc:374202]
XLOC_008196	TSNARE1	Chr2:147222470-147418330	Control	Selenium-deficient Group	12.8372	6.8629	-0.90344	0.33305	0.99556	t-SNARE domain containing 1 [Source:NCBI gene%3BAcc:420304]
XLOC_016116	ENSGALG00000026460	Chr7:26410447-26414947	Control	Selenium-deficient Group	2.0738	1.10953	-0.902329	0.4496	0.99556	Rho guanine nucleotide exchange factor (GEF) 1 [Source:NCBI gene%3BAcc:424241]
XLOC_014898	CDCA4	Chr5:52029375-52037014	Control	Selenium-deficient Group	87.1944	46.6636	-0.901938	0.12025	0.99556	cell division cycle associated 4 [Source:NCBI gene%3BAcc:423500]
XLOC_013370	ZBTB33	Chr4:16541125-16548191	Control	Selenium-deficient Group	5.00325	2.67812	-0.901643	0.25715	0.99556	zinc finger and BTB domain containing 33 [Source:NCBI gene%3BAcc:422367]
XLOC_002851	MTHFS	Chr10:12641936-12663041	Control	Selenium-deficient Group	17.6589	9.45303	-0.90155	0.2373	0.99556	methenyltetrahydrofolate synthetase [Source:NCBI gene%3BAcc:415484]
XLOC_004011	SRGAP3	Chr12:19376464-19441407	Control	Selenium-deficient Group	3.90108	2.08849	-0.901411	0.3165	0.99556	SLIT-ROBO Rho GTPase activating protein 3 [Source:NCBI gene%3BAcc:416115]
XLOC_003207	CX3CL1	Chr11:831859-836141	Control	Selenium-deficient Group	5.17027	2.7682	-0.901292	0.36145	0.99556	C-X3-C motif chemokine ligand 1 [Source:NCBI gene%3BAcc:415651]
XLOC_001436	USP6NL	Chr1:6033345-6143773	Control	Selenium-deficient Group	15.8768	8.50113	-0.901193	0.1306	0.99556	USP6 N-terminal like [Source:NCBI gene%3BAcc:419104]
XLOC_011762	GPCPD1	Chr3:16773169-16806055	Control	Selenium-deficient Group	7.116	3.81114	-0.900843	0.2505	0.99556	glycerophosphocholine phosphodiesterase 1 [Source:NCBI gene%3BAcc:421311]
XLOC_009629	SLAMF8	Chr25:1331122-1334664	Control	Selenium-deficient Group	4.06376	2.17741	-0.900206	0.3948	0.99556	SLAM family member 8 [Source:NCBI gene%3BAcc:768588]
XLOC_004131	SPIK5	Chr13:10554708-10564671	Control	Selenium-deficient Group	92.3682	49.4966	-0.900066	0.13575	0.99556	Description not Avl
XLOC_015969	ORC2	Chr7:11374772-11391167	Control	Selenium-deficient Group	4.04756	2.16954	-0.899666	0.27795	0.99556	origin recognition complex subunit 2 [Source:NCBI gene%3BAcc:424077]
XLOC_004680	TECPR1	Chr14:1112493-1131672	Control	Selenium-deficient Group	4.46194	2.39195	-0.899481	0.2507	0.99556	tectonin beta-propeller repeat containing 1 [Source:NCBI gene%3BAcc:416436]
XLOC_013274	MMGT1	Chr4:4201335-4206058	Control	Selenium-deficient Group	45.8218	24.5726	-0.898984	0.13575	0.99556	membrane magnesium transporter 1 [Source:NCBI gene%3BAcc:422240]
XLOC_013532	PKD2	Chr4:45959957-45974346	Control	Selenium-deficient Group	14.9808	8.03492	-0.898757	0.1538	0.99556	polycystin 2%2C transient receptor potential cation channel [Source:NCBI gene%3BAcc:422585]
XLOC_004816	ENSGALG00000045141	Chr14:12212171-12280905	Control	Selenium-deficient Group	4.77417	2.56084	-0.898636	0.35235	0.99556	Description not Avl
XLOC_003190	CFAP20	Chr11:476085-482603	Control	Selenium-deficient Group	190.493	102.191	-0.898465	0.1201	0.99556	cilia and flagella associated protein 20 [Source:NCBI gene%3BAcc:415627]
XLOC_013502	SNX25	Chr4:39546410-39568882	Control	Selenium-deficient Group	33.8947	18.1888	-0.898011	0.13595	0.99556	sorting nexin 25 [Source:NCBI gene%3BAcc:422544]
XLOC_011977	FBXO30	Chr3:46680533-46695063	Control	Selenium-deficient Group	7.59919	4.07848	-0.897814	0.2103	0.99556	F-box protein 30 [Source:NCBI gene%3BAcc:421612]
XLOC_016592	COLGALT2	Chr8:7754197-7786741	Control	Selenium-deficient Group	4.14052	2.22275	-0.89747	0.3628	0.99556	collagen beta(1-O)galactosyltransferase 1 [Source:NCBI gene%3BAcc:424447]
XLOC_005678	TOR1A	Chr17:6165470-6169104	Control	Selenium-deficient Group	29.9478	16.0768	-0.897468	0.16605	0.99556	torsin family 1 member A [Source:NCBI gene%3BAcc:417190]
XLOC_004520	FAHD1	Chr14:6077348-6078581	Control	Selenium-deficient Group	15.3861	8.26145	-0.897164	0.2816	0.99556	fumarylacetoacetate hydrolase domain containing 1 [Source:NCBI gene%3BAcc:416538]
XLOC_009239	ENSGALG00000040061	Chr23:1578984-1658220	Control	Selenium-deficient Group	153.364	82.3882	-0.89645	0.4614	0.99556	Description not Avl
XLOC_003509	TSHZ3	Chr11:9354964-9415663	Control	Selenium-deficient Group	3.2766	1.76046	-0.896249	0.2777	0.99556	teashirt zinc finger homeobox 3 [Source:NCBI gene%3BAcc:415762]
XLOC_005944	TMEM94	Chr18:10881989-10927259	Control	Selenium-deficient Group	4.3458	2.33515	-0.896105	0.23875	0.99556	transmembrane protein 94 [Source:NCBI gene%3BAcc:422124]
XLOC_014526	TUB	Chr5:10199238-10319919	Control	Selenium-deficient Group	11.7346	6.30648	-0.895868	0.2514	0.99556	tubby bipartite transcription factor [Source:NCBI gene%3BAcc:423061]
XLOC_001355	ENSGALG00000035308	Chr1:194374561-194375192	Control	Selenium-deficient Group	269.141	144.712	-0.895177	0.17695	0.99556	Description not Avl
XLOC_001063	GGACT	Chr1:143950956-143980171	Control	Selenium-deficient Group	13.2887	7.14517	-0.895155	0.25035	0.99556	gamma-glutamylamine cyclotransferase [Source:NCBI gene%3BAcc:418773]
XLOC_005700	REXO4	Chr17:7377418-7381226	Control	Selenium-deficient Group	7.21309	3.88434	-0.892946	0.3694	0.99556	REX4 homolog%2C 3'-5' exonuclease [Source:NCBI gene%3BAcc:417153]
XLOC_013076	SEL1L3	Chr4:73865220-73900827	Control	Selenium-deficient Group	3.92042	2.11171	-0.892597	0.36865	0.99556	SEL1L family member 3 [Source:NCBI gene%3BAcc:422804]
XLOC_007926	GNAL	Chr2:97561464-97675905	Control	Selenium-deficient Group	7.97322	4.29493	-0.892527	0.29765	0.99556	G protein subunit alpha L [Source:NCBI gene%3BAcc:474379]
XLOC_007099	CABLES1	Chr2:103216423-103248307	Control	Selenium-deficient Group	2.45368	1.3218	-0.892444	0.50015	0.99556	Cdk5 and Abl enzyme substrate 1 [Source:NCBI gene%3BAcc:768914]
XLOC_006771	CMTM7	Chr2:40542629-40570356	Control	Selenium-deficient Group	11.6507	6.27961	-0.891673	0.18855	0.99556	CKLF like MARVEL transmembrane domain containing 7 [Source:NCBI gene%3BAcc:420666]
XLOC_010691	PTPRS	Chr28:4626073-4748768	Control	Selenium-deficient Group	6.88998	3.71571	-0.890862	0.1999	0.99556	protein tyrosine phosphatase%2C receptor type S [Source:NCBI gene%3BAcc:396375]
XLOC_006815	MLH1	Chr2:46177379-46193446	Control	Selenium-deficient Group	4.99051	2.69272	-0.890122	0.3043	0.99556	mutL homolog 1 [Source:NCBI gene%3BAcc:420729]
XLOC_003528	CKLF	Chr11:11595601-11598282	Control	Selenium-deficient Group	179.825	97.0335	-0.890037	0.1365	0.99556	chemokine like factor [Source:NCBI gene%3BAcc:415795]
XLOC_007432	ESYT2	Chr2:9522053-9589349	Control	Selenium-deficient Group	3.45063	1.86296	-0.889265	0.3147	0.99556	extended synaptotagmin 2 [Source:NCBI gene%3BAcc:420451]
XLOC_002867	KLHL25	Chr10:13624750-14132878	Control	Selenium-deficient Group	4.8869	2.63847	-0.88922	0.5754	0.99556	kelch like family member 25 [Source:NCBI gene%3BAcc:770701]
XLOC_016364	ENSGALG00000008988	Chr8:19104385-19134048	Control	Selenium-deficient Group	3.61049	1.95031	-0.888493	0.28755	0.99556	zinc finger ZZ-type containing 3 [Source:NCBI gene%3BAcc:424554]
XLOC_001399	ARSA	Chr1:103809-125279	Control	Selenium-deficient Group	5.20664	2.81445	-0.887502	0.29255	0.99556	arylsulfatase A [Source:NCBI gene%3BAcc:426863]
XLOC_015843	ACMSD,CCNT2	Chr7:30590624-30632948	Control	Selenium-deficient Group	3.95985	2.1411	-0.887094	0.28185	0.99556	Description not Avl
XLOC_016970	ENSGALG00000043329	Chr9:15376567-15380585	Control	Selenium-deficient Group	442.182	239.112	-0.886952	0.1656	0.99556	prothymosin%2C alpha [Source:NCBI gene%3BAcc:424931]
XLOC_001093	SPRY2	Chr1:152670025-152675345	Control	Selenium-deficient Group	57.0753	30.8981	-0.885349	0.14095	0.99556	sprouty RTK signaling antagonist 2 [Source:NCBI gene%3BAcc:395584]
XLOC_008416	ENSGALG00000040546	Chr20:12719386-12741432	Control	Selenium-deficient Group	2.61827	1.41806	-0.884693	0.31325	0.99556	Description not Avl
XLOC_018184	ENSGALG00000044064	ChrZ:24931071-24960046	Control	Selenium-deficient Group	3.16077	1.712	-0.884592	0.39805	0.99556	Description not Avl
XLOC_013298	ZNF711	Chr4:8719800-8729745	Control	Selenium-deficient Group	5.53811	3.00122	-0.883846	0.25325	0.99556	zinc finger protein 711 [Source:NCBI gene%3BAcc:422269]
XLOC_004622	CFAP70	Chr14:13130171-13153006	Control	Selenium-deficient Group	3.16994	1.71817	-0.88358	0.3093	0.99556	cilia and flagella associated protein 70 [Source:NCBI gene%3BAcc:769473]
XLOC_013757	TMEM128	Chr4:79107175-79112821	Control	Selenium-deficient Group	19.338	10.4959	-0.881607	0.21925	0.99556	transmembrane protein 128 [Source:NCBI gene%3BAcc:422845]
XLOC_011933	ABCB10	Chr3:40180858-40197033	Control	Selenium-deficient Group	11.122	6.03737	-0.881419	0.2439	0.99556	ATP binding cassette subfamily B member 10 [Source:NCBI gene%3BAcc:421537]
XLOC_012063	FABP7	Chr3:61382562-61385979	Control	Selenium-deficient Group	58.0884	31.5384	-0.88114	0.24615	0.99556	fatty acid binding protein 7 [Source:NCBI gene%3BAcc:396246]
XLOC_013445	TBC1D9	Chr4:29945817-29988757	Control	Selenium-deficient Group	3.38418	1.83756	-0.881011	0.26325	0.99556	TBC1 domain family member 9 [Source:NCBI gene%3BAcc:422452]
XLOC_015225	PLEKHS1	Chr6:27542959-27567902	Control	Selenium-deficient Group	3.4555	1.87694	-0.880511	0.34175	0.99556	pleckstrin homology domain containing S1 [Source:NCBI gene%3BAcc:101750407]
XLOC_012238	PDIA6	Chr3:97348634-97381933	Control	Selenium-deficient Group	95.9557	52.1223	-0.880469	0.17515	0.99556	protein disulfide isomerase family A member 6 [Source:NCBI gene%3BAcc:421940]
XLOC_006696	UMAD1	Chr2:24822499-24890902	Control	Selenium-deficient Group	21.7643	11.8229	-0.880384	0.20215	0.99556	UBAP1-MVB12-associated (UMA) domain containing 1 [Source:NCBI gene%3BAcc:107052569]
XLOC_012236	ODC1	Chr3:97207232-97215296	Control	Selenium-deficient Group	20.5851	11.186	-0.879909	0.1779	0.99556	ornithine decarboxylase 1 [Source:NCBI gene%3BAcc:421937]
XLOC_010586	MBD3	Chr28:2453801-2470213	Control	Selenium-deficient Group	10.6704	5.80101	-0.879242	0.1579	0.99556	methyl-CpG binding domain protein 3 [Source:NCBI gene%3BAcc:770153]
XLOC_013495	SGMS2	Chr4:38259657-38285988	Control	Selenium-deficient Group	5.92113	3.22133	-0.878216	0.31265	0.99556	sphingomyelin synthase 2 [Source:NCBI gene%3BAcc:422529]
XLOC_003485	RBL2	Chr11:5094100-5112494	Control	Selenium-deficient Group	5.02175	2.73336	-0.877517	0.24465	0.99556	RB transcriptional corepressor like 2 [Source:NCBI gene%3BAcc:425111]
XLOC_015414	PIK3AP1	Chr6:16723977-16765056	Control	Selenium-deficient Group	11.3204	6.16311	-0.877189	0.20305	0.99556	phosphoinositide-3-kinase adaptor protein 1 [Source:NCBI gene%3BAcc:374268]
XLOC_000709	NME7	Chr1:83683836-83787119	Control	Selenium-deficient Group	40.3402	21.9674	-0.876851	0.51065	0.99556	NME/NM23 family member 7 [Source:NCBI gene%3BAcc:100858145]
XLOC_000667	NAA50	Chr1:79210233-79230427	Control	Selenium-deficient Group	13.4919	7.35013	-0.876255	0.1637	0.99556	N(alpha)-acetyltransferase 50%2C NatE catalytic subunit [Source:NCBI gene%3BAcc:418319]
XLOC_016487	VAV3	Chr8:992069-1140063	Control	Selenium-deficient Group	24.5422	13.3743	-0.8758	0.14045	0.99556	vav 3 guanine nucleotide exchange factor [Source:NCBI gene%3BAcc:373939]
XLOC_003016	DNAJA4	Chr10:3677006-3682220	Control	Selenium-deficient Group	38.5088	20.9947	-0.875161	0.16335	0.99556	DnaJ heat shock protein family (Hsp40) member A4 [Source:NCBI gene%3BAcc:415360]
XLOC_009992	TAF8	Chr26:5069093-5076726	Control	Selenium-deficient Group	12.5698	6.8542	-0.874898	0.2014	0.99556	TATA-box binding protein associated factor 8 [Source:NCBI gene%3BAcc:419929]
XLOC_005399	ENSGALG00000045916	Chr17:727124-730157	Control	Selenium-deficient Group	2.13648	1.16501	-0.874894	0.45965	0.99556	Description not Avl
XLOC_012569	TMSB15B	Chr4:1877761-2053843	Control	Selenium-deficient Group	546.95	298.351	-0.874396	0.74465	0.99556	thymosin beta 15B [Source:NCBI gene%3BAcc:100502566]
XLOC_001543	GXYLT1	Chr1:29464171-29495190	Control	Selenium-deficient Group	13.6439	7.44706	-0.873509	0.1556	0.99556	glucoside xylosyltransferase 1 [Source:NCBI gene%3BAcc:417789]
XLOC_007221	ENSGALG00000034806	Chr2:124848270-124860833	Control	Selenium-deficient Group	3.53393	1.92905	-0.873381	0.38635	0.99556	solute carrier family 7 member 7 [Source:NCBI gene%3BAcc:420216]
XLOC_007393	ALS2CL	Chr2:3260212-3285172	Control	Selenium-deficient Group	12.0093	6.55627	-0.873203	0.1963	0.99556	ALS2 C-terminal like [Source:NCBI gene%3BAcc:428401]
XLOC_018074	ENSGALG00000003235	ChrZ:9754435-9773284	Control	Selenium-deficient Group	5.19375	2.83658	-0.872624	0.3181	0.99556	zinc finger RNA binding protein 2 [Source:NCBI gene%3BAcc:427424]
XLOC_000186	ARID2	Chr1:30752197-30856043	Control	Selenium-deficient Group	4.14106	2.26247	-0.872098	0.21275	0.99556	AT-rich interaction domain 2 [Source:NCBI gene%3BAcc:417804]
XLOC_011129	SRD5A2	Chr3:33821539-33841067	Control	Selenium-deficient Group	116.041	63.4101	-0.871848	0.1831	0.99556	steroid 5 alpha-reductase 2 [Source:NCBI gene%3BAcc:772291]
XLOC_004271	FGF18	Chr13:3197464-3262685	Control	Selenium-deficient Group	4.29952	2.35139	-0.870664	0.50145	0.99556	fibroblast growth factor 18 [Source:NCBI gene%3BAcc:395453]
XLOC_003185	PLA2G15	Chr11:77319-153913	Control	Selenium-deficient Group	4.81997	2.6379	-0.869636	0.4842	0.99556	phospholipase A2 group XV [Source:NCBI gene%3BAcc:768530]
XLOC_010749	MLLT1	Chr28:1663595-1689911	Control	Selenium-deficient Group	3.10633	1.70064	-0.869136	0.37135	0.99556	MLLT1%2C super elongation complex subunit [Source:NCBI gene%3BAcc:420089]
XLOC_016284	RNF2	Chr8:8057402-8073540	Control	Selenium-deficient Group	2.72998	1.49566	-0.868112	0.3138	0.99556	ring finger protein 2 [Source:NCBI gene%3BAcc:424452]
XLOC_011139	ADSS	Chr3:34875663-34908079	Control	Selenium-deficient Group	74.3818	40.7513	-0.868103	0.12535	0.99556	adenylosuccinate synthase [Source:NCBI gene%3BAcc:428579]
XLOC_016352	GNG5	Chr8:16636878-16639860	Control	Selenium-deficient Group	489.689	268.329	-0.867862	0.1395	0.99556	G protein subunit gamma 5 [Source:NCBI gene%3BAcc:424538]
XLOC_013803	FGFRL1	Chr4:85646198-85814057	Control	Selenium-deficient Group	8.80097	4.82439	-0.867315	0.31095	0.99556	fibroblast growth factor receptor-like 1 [Source:NCBI gene%3BAcc:395107]
XLOC_007019	CCDC127	Chr2:85957247-85961486	Control	Selenium-deficient Group	11.3379	6.21703	-0.86686	0.2012	0.99556	coiled-coil domain containing 127 [Source:NCBI gene%3BAcc:420970]
XLOC_017065	ENSGALG00000046058	Chr9:23154284-23155604	Control	Selenium-deficient Group	5.44122	2.98402	-0.866674	0.68915	0.99556	Description not Avl
XLOC_008904	AGTRAP	Chr21:5632536-5640210	Control	Selenium-deficient Group	72.5618	39.7995	-0.86646	0.1532	0.99556	angiotensin II receptor associated protein [Source:HGNC Symbol%3BAcc:HGNC:13539]
XLOC_014487	LGR4	Chr5:3605921-3668629	Control	Selenium-deficient Group	19.2542	10.5684	-0.865423	0.14685	0.99556	leucine rich repeat containing G protein-coupled receptor 4 [Source:NCBI gene%3BAcc:428605]
XLOC_005925	ENSGALG00000026189	Chr18:10204918-10208415	Control	Selenium-deficient Group	10.3996	5.71095	-0.86472	0.3864	0.99556	ankyrin repeat domain-containing protein 40-like [Source:NCBI gene%3BAcc:769329]
XLOC_010793	ENSGALG00000045747	Chr28:3244897-3250318	Control	Selenium-deficient Group	31.3743	17.2324	-0.86446	0.3573	0.99556	receptor accessory protein 6 [Source:NCBI gene%3BAcc:427265]
XLOC_018271	ENSGALG00000044832	ChrZ:39808981-39809938	Control	Selenium-deficient Group	22.396	12.3142	-0.862911	0.29365	0.99556	Description not Avl
XLOC_011274	PERP2	Chr3:54675179-54684330	Control	Selenium-deficient Group	14.9019	8.1955	-0.862595	0.22705	0.99556	PERP2%2C TP53 apoptosis effector [Source:NCBI gene%3BAcc:421682]
XLOC_008314	LSM14B	Chr20:7913272-7924297	Control	Selenium-deficient Group	15.7681	8.67309	-0.86239	0.2527	0.99556	LSM family member 14B [Source:NCBI gene%3BAcc:771330]
XLOC_001442	BEND7	Chr1:6790344-6838577	Control	Selenium-deficient Group	12.8365	7.07164	-0.860131	0.1677	0.99556	BEN domain containing 7 [Source:NCBI gene%3BAcc:419037]
XLOC_007422	ENSGALG00000043738	Chr2:6578605-6580306	Control	Selenium-deficient Group	23.6309	13.0209	-0.859847	0.45955	0.99556	Description not Avl
XLOC_016052	BBS5	Chr7:18767423-18778329	Control	Selenium-deficient Group	15.4281	8.50381	-0.859381	0.19085	0.99556	Bardet-Biedl syndrome 5 [Source:NCBI gene%3BAcc:424165]
XLOC_012186	ZNF451	Chr3:87101030-87139824	Control	Selenium-deficient Group	3.63232	2.00268	-0.858963	0.2784	0.99556	zinc finger protein 451 [Source:NCBI gene%3BAcc:421881]
XLOC_013327	ENSGALG00000007526	Chr4:11347257-11351079	Control	Selenium-deficient Group	3.67386	2.02612	-0.858579	0.453	0.99556	putative glutamine amidotransferase like class 1 domain containing 3A-like 2 [Source:NCBI gene%3BAcc:422305]
XLOC_003986	LRIG1	Chr12:14473941-14552260	Control	Selenium-deficient Group	2.26856	1.25141	-0.858227	0.39145	0.99556	leucine rich repeats and immunoglobulin like domains 1 [Source:NCBI gene%3BAcc:427592]
XLOC_000822	IFNAR2	Chr1:105237836-105249123	Control	Selenium-deficient Group	13.8962	7.66571	-0.858195	0.2468	0.99556	interferon alpha and beta receptor subunit 2 [Source:NCBI gene%3BAcc:395664]
XLOC_001469	ATXN7L1	Chr1:14021169-14128960	Control	Selenium-deficient Group	7.23797	3.99485	-0.857444	0.247	0.99556	ataxin 7 like 1 [Source:NCBI gene%3BAcc:427847]
XLOC_006310	TMEM97	Chr19:9321947-9324664	Control	Selenium-deficient Group	68.855	38.0083	-0.857247	0.1554	0.99556	transmembrane protein 97 [Source:NCBI gene%3BAcc:417670]
XLOC_013974	DKK3	Chr5:8138650-8160893	Control	Selenium-deficient Group	134.798	74.44	-0.856647	0.1262	0.99556	dickkopf WNT signaling pathway inhibitor 3 [Source:NCBI gene%3BAcc:396023]
XLOC_007945	MYL12A	Chr2:101147491-101175927	Control	Selenium-deficient Group	105.16	58.0871	-0.856295	0.17525	0.99556	myosin%2C light chain 12A%2C regulatory%2C non-sarcomeric [Source:NCBI gene%3BAcc:396284]
XLOC_015467	MARCH5	Chr6:20813842-20836620	Control	Selenium-deficient Group	29.5121	16.3041	-0.856067	0.1353	0.99556	membrane associated ring-CH-type finger 5 [Source:NCBI gene%3BAcc:423815]
XLOC_007471	SPAG6	Chr2:17711126-17743785	Control	Selenium-deficient Group	9.91819	5.48203	-0.855367	0.26895	0.99556	sperm associated antigen 6 [Source:NCBI gene%3BAcc:420505]
XLOC_015143	TNKS2	Chr6:19890121-19915269	Control	Selenium-deficient Group	3.38863	1.873	-0.855349	0.266	0.99556	tankyrase 2 [Source:NCBI gene%3BAcc:374253]
XLOC_007658	GLB1	Chr2:44582225-44627920	Control	Selenium-deficient Group	28.3106	15.6495	-0.855231	0.14345	0.99556	galactosidase beta 1 [Source:NCBI gene%3BAcc:420720]
XLOC_010447	PNPO	Chr27:4179406-4245458	Control	Selenium-deficient Group	44.7548	24.7403	-0.855177	0.8088	0.99556	pyridoxamine 5'-phosphate oxidase [Source:NCBI gene%3BAcc:100857383]
XLOC_001407	ZC3HC1	Chr1:899543-908528	Control	Selenium-deficient Group	15.9091	8.79475	-0.855141	0.25525	0.99556	zinc finger C3HC-type containing 1 [Source:NCBI gene%3BAcc:416679]
XLOC_011695	CLIP4	Chr3:8504536-8527052	Control	Selenium-deficient Group	8.65975	4.78775	-0.854979	0.265	0.99556	CAP-Gly domain containing linker protein family member 4 [Source:NCBI gene%3BAcc:428556]
XLOC_006950	KDSR	Chr2:68075919-68093682	Control	Selenium-deficient Group	7.62673	4.2171	-0.854815	0.32505	0.99556	3-ketodihydrosphingosine reductase [Source:NCBI gene%3BAcc:420902]
XLOC_014352	ENSGALG00000023025	Chr5:51775450-51776842	Control	Selenium-deficient Group	2.27754	1.25955	-0.854573	0.55785	0.99556	Description not Avl
XLOC_003006	RCN2	Chr10:3123799-3134782	Control	Selenium-deficient Group	226.161	125.159	-0.853586	0.15105	0.99556	reticulocalbin 2 [Source:NCBI gene%3BAcc:415350]
XLOC_005441	SLC31A2	Chr17:2909548-2910926	Control	Selenium-deficient Group	18.1746	10.0644	-0.852657	0.31195	0.99556	solute carrier family 31 member 2 [Source:HGNC Symbol%3BAcc:HGNC:11017]
XLOC_000711	DPT	Chr1:83908115-83934219	Control	Selenium-deficient Group	18.0721	10.0086	-0.852519	0.3205	0.99556	dermatopontin [Source:NCBI gene%3BAcc:768904]
XLOC_004033	ENSGALG00000036310	Chr13:1458572-1511771	Control	Selenium-deficient Group	495.102	274.218	-0.852405	0.22005	0.99556	Description not Avl
XLOC_014584	CHKA	Chr5:16188984-16208253	Control	Selenium-deficient Group	10.6765	5.91643	-0.851645	0.328	0.99556	choline kinase alpha [Source:NCBI gene%3BAcc:423112]
XLOC_010265	HOXB5	Chr27:3648587-4003342	Control	Selenium-deficient Group	108.89	60.3455	-0.851557	0.5796	0.99556	homeobox B5 [Source:NCBI gene%3BAcc:425096]
XLOC_007916	RNMT	Chr2:96801925-96816614	Control	Selenium-deficient Group	9.83089	5.45017	-0.85102	0.24025	0.99556	RNA guanine-7 methyltransferase [Source:NCBI gene%3BAcc:421046]
XLOC_008219	FAM83H	Chr2:149292423-149297861	Control	Selenium-deficient Group	6.39195	3.54385	-0.850939	0.2615	0.99556	family with sequence similarity 83 member H [Source:NCBI gene%3BAcc:101750205]
XLOC_004990	GRK3	Chr15:7052924-7093489	Control	Selenium-deficient Group	3.80091	2.10809	-0.850412	0.3851	0.99556	G protein-coupled receptor kinase 3 [Source:NCBI gene%3BAcc:416904]
XLOC_011721	PROKR2	Chr3:11398475-11407136	Control	Selenium-deficient Group	2.38232	1.32161	-0.850076	0.37405	0.99556	Description not Avl
XLOC_014522	ZNF143	Chr5:9330567-9350333	Control	Selenium-deficient Group	8.25586	4.58146	-0.84961	0.27005	0.99556	zinc finger protein 143 [Source:NCBI gene%3BAcc:428845]
XLOC_009168	TMEM35B	Chr23:4424101-4424697	Control	Selenium-deficient Group	60.9539	33.8261	-0.849583	0.36025	0.99556	transmembrane protein 35B [Source:NCBI gene%3BAcc:100857984]
XLOC_011475	GSTA4L	Chr3:88727099-88737893	Control	Selenium-deficient Group	182.773	101.449	-0.849305	0.14825	0.99556	Description not Avl
XLOC_003601	TERF2IP	Chr11:20106414-20141797	Control	Selenium-deficient Group	61.7773	34.2945	-0.849099	0.6739	0.99556	TERF2 interacting protein [Source:NCBI gene%3BAcc:395122]
XLOC_002903	HACD3	Chr10:18070998-18080642	Control	Selenium-deficient Group	53.375	29.6428	-0.848484	0.1505	0.99556	3-hydroxyacyl-CoA dehydratase 3 [Source:NCBI gene%3BAcc:415539]
XLOC_001100	ENSGALG00000045204	Chr1:154444260-154449459	Control	Selenium-deficient Group	12.7994	7.10973	-0.848213	0.3467	0.99556	Description not Avl
XLOC_012325	PINX1	Chr3:107328090-107339724	Control	Selenium-deficient Group	5.007	2.78158	-0.848039	0.5364	0.99556	PIN2 (TERF1) interacting telomerase inhibitor 1 [Source:NCBI gene%3BAcc:422028]
XLOC_004553	IL21R	Chr14:7350387-7363147	Control	Selenium-deficient Group	3.08707	1.71503	-0.848006	0.38755	0.99556	interleukin 21 receptor [Source:NCBI gene%3BAcc:416586]
XLOC_015570	FAM53B	Chr6:32156275-32180801	Control	Selenium-deficient Group	3.27856	1.82158	-0.84787	0.56985	0.99556	family with sequence similarity 53 member B [Source:HGNC Symbol%3BAcc:HGNC:28968]
XLOC_008512	SULF2	Chr20:6110102-6166886	Control	Selenium-deficient Group	5.74433	3.19201	-0.847675	0.2806	0.99556	sulfatase 2 [Source:NCBI gene%3BAcc:419209]
XLOC_017640	FAM189A2	ChrZ:34684201-34697214	Control	Selenium-deficient Group	26.8506	14.9209	-0.847616	0.2044	0.99556	family with sequence similarity 189 member A2 [Source:HGNC Symbol%3BAcc:HGNC:24820]
XLOC_013004	TLR3	Chr4:61707201-61720669	Control	Selenium-deficient Group	4.17131	2.31802	-0.84761	0.29545	0.99556	toll like receptor 3 [Source:NCBI gene%3BAcc:422720]
XLOC_011693	LBH	Chr3:8095586-8106253	Control	Selenium-deficient Group	81.1604	45.1539	-0.845927	0.14525	0.99556	limb bud and heart development [Source:NCBI gene%3BAcc:421301]
XLOC_009299	TEKT2	Chr23:4155703-4166084	Control	Selenium-deficient Group	21.2276	11.8112	-0.845788	0.4585	0.99556	tektin 2 [Source:NCBI gene%3BAcc:419627]
XLOC_014172	ENSGALG00000009552	Chr5:28954861-28959674	Control	Selenium-deficient Group	6.11012	3.40033	-0.845527	0.35955	0.99556	galectin-related protein-like [Source:NCBI gene%3BAcc:423277]
XLOC_001011	C1H2ORF49	Chr1:135215429-135269476	Control	Selenium-deficient Group	14.6421	8.15003	-0.845245	0.3937	0.99556	chromosome 1 open reading frame%2C human C2orf49 [Source:NCBI gene%3BAcc:418725]
XLOC_011809	RCOR3	Chr3:22318821-22342595	Control	Selenium-deficient Group	6.99805	3.8958	-0.845036	0.23315	0.99556	REST corepressor 3 [Source:NCBI gene%3BAcc:421380]
XLOC_006749	PLCL2	Chr2:34592365-34683688	Control	Selenium-deficient Group	2.7512	1.53294	-0.843758	0.3288	0.99556	phospholipase C like 2 [Source:NCBI gene%3BAcc:420645]
XLOC_012306	ESCO2	Chr3:105604975-105618236	Control	Selenium-deficient Group	6.49412	3.619	-0.843544	0.3068	0.99556	establishment of sister chromatid cohesion N-acetyltransferase 2 [Source:NCBI gene%3BAcc:422004]
XLOC_005817	GALK1	Chr18:4772711-4775575	Control	Selenium-deficient Group	36.6786	20.441	-0.843475	0.2753	0.99556	galactokinase 1 [Source:NCBI gene%3BAcc:417373]
XLOC_001379	SERPINH1	Chr1:195208569-195215425	Control	Selenium-deficient Group	116.827	65.1695	-0.842102	0.15915	0.99556	serpin family H member 1 [Source:NCBI gene%3BAcc:396228]
XLOC_016743	ORC1,TUT4	Chr8:24455443-24511373	Control	Selenium-deficient Group	6.24083	3.48153	-0.842018	0.40675	0.99556	Description not Avl
XLOC_016415	CDKN2C	Chr8:24025735-24029708	Control	Selenium-deficient Group	18.6095	10.3859	-0.841409	0.3847	0.99556	cyclin dependent kinase inhibitor 2C [Source:NCBI gene%3BAcc:429104]
XLOC_013245	GJB1	Chr4:2330649-2333141	Control	Selenium-deficient Group	4.29299	2.39666	-0.840956	0.48555	0.99556	gap junction protein beta 1 [Source:NCBI gene%3BAcc:378797]
XLOC_004787	ARL6IP1	Chr14:8361227-8368038	Control	Selenium-deficient Group	153.483	85.7285	-0.840229	0.15235	0.99556	ADP ribosylation factor like GTPase 6 interacting protein 1 [Source:NCBI gene%3BAcc:416604]
XLOC_005495	NCS1	Chr17:6328907-6339400	Control	Selenium-deficient Group	31.0885	17.3723	-0.839595	0.2267	0.99556	neuronal calcium sensor 1 [Source:NCBI gene%3BAcc:396336]
XLOC_003298	ENSGALG00000004704,NUDT19	Chr11:10049104-10078937	Control	Selenium-deficient Group	9.11353	5.09315	-0.839453	0.26845	0.99556	Description not Avl
XLOC_005548	ENTR1	Chr17:8375201-8377212	Control	Selenium-deficient Group	8.42978	4.71297	-0.83886	0.4704	0.99556	Description not Avl
XLOC_000846	WRB	Chr1:108004022-108010489	Control	Selenium-deficient Group	37.2458	20.826	-0.838693	0.1746	0.99556	tryptophan rich basic protein [Source:NCBI gene%3BAcc:770415]
XLOC_009196	MFSD2A	Chr23:5554872-5562608	Control	Selenium-deficient Group	21.5566	12.0623	-0.837624	0.2314	0.99556	major facilitator superfamily domain containing 2A [Source:NCBI gene%3BAcc:419679]
XLOC_001759	TIMP3	Chr1:53145364-53177923	Control	Selenium-deficient Group	45.336	25.3796	-0.83699	0.23685	0.99556	TIMP metallopeptidase inhibitor 3 [Source:NCBI gene%3BAcc:396483]
XLOC_007236	INTS8	Chr2:126909066-127051879	Control	Selenium-deficient Group	17.1617	9.60753	-0.836958	0.61915	0.99556	integrator complex subunit 8 [Source:NCBI gene%3BAcc:420230]
XLOC_001526	CAV1	Chr1:25060565-25074918	Control	Selenium-deficient Group	37.8178	21.1747	-0.836724	0.28635	0.99556	caveolin 1 [Source:NCBI gene%3BAcc:373996]
XLOC_012803	TMEM184C	Chr4:32209104-32219665	Control	Selenium-deficient Group	38.9239	21.7968	-0.836538	0.14255	0.99556	transmembrane protein 184C [Source:NCBI gene%3BAcc:422469]
XLOC_002043	CD47	Chr1:87434455-87455171	Control	Selenium-deficient Group	107.534	60.2285	-0.83627	0.1583	0.99556	CD47 molecule [Source:NCBI gene%3BAcc:418408]
XLOC_016521	TEDC1	Chr8:3926885-3999300	Control	Selenium-deficient Group	6.25709	3.50465	-0.83622	0.3986	0.99556	chromosome 8 open reading frame%2C human C14orf80 [Source:NCBI gene%3BAcc:424373]
XLOC_003162	CASC4	Chr10:19844202-19865420	Control	Selenium-deficient Group	32.1577	18.0125	-0.83616	0.16165	0.99556	cancer susceptibility candidate 4 [Source:NCBI gene%3BAcc:415575]
XLOC_013249	ENSGALG00000005753	Chr4:2454469-2457397	Control	Selenium-deficient Group	65.3993	36.6445	-0.835678	0.1659	0.99556	nuclear cap binding protein subunit 2%2C 20kDa [Source:NCBI gene%3BAcc:422214]
XLOC_006224	TMEM199	Chr19:5635348-5637606	Control	Selenium-deficient Group	137.698	77.1859	-0.835094	0.19735	0.99556	transmembrane protein 199 [Source:NCBI gene%3BAcc:417566]
XLOC_007150	UBXN2B	Chr2:112345276-112362317	Control	Selenium-deficient Group	14.8101	8.30596	-0.834365	0.1898	0.99556	UBX domain protein 2B [Source:NCBI gene%3BAcc:421135]
XLOC_008430	RIPOR3	Chr20:13723148-13751406	Control	Selenium-deficient Group	2.48114	1.39191	-0.83393	0.33405	0.99556	family with sequence similarity 65 member C [Source:NCBI gene%3BAcc:428169]
XLOC_014447	TMEM80	Chr5:496420-498341	Control	Selenium-deficient Group	12.489	7.00632	-0.833924	0.5212	0.99556	transmembrane protein 80 [Source:NCBI gene%3BAcc:769979]
XLOC_016653	HS2ST1	Chr8:15897942-15967214	Control	Selenium-deficient Group	8.1862	4.59356	-0.833581	0.2462	0.99556	heparan sulfate 2-O-sulfotransferase 1 [Source:NCBI gene%3BAcc:395140]
XLOC_014318	WDR25	Chr5:48678796-48722693	Control	Selenium-deficient Group	3.67982	2.06597	-0.832821	0.47095	0.99556	WD repeat domain 25 [Source:NCBI gene%3BAcc:428908]
XLOC_005923	TOB1	Chr18:10170956-10172858	Control	Selenium-deficient Group	80.4471	45.1696	-0.832688	0.1547	0.99556	transducer of ERBB2%2C 1 [Source:HGNC Symbol%3BAcc:HGNC:11979]
XLOC_003138	ENSGALG00000039462	Chr10:18045687-18048558	Control	Selenium-deficient Group	7.06727	3.96822	-0.832661	0.3327	0.99556	Description not Avl
XLOC_014987	BMP4	Chr5:58698104-58700937	Control	Selenium-deficient Group	42.507	23.8859	-0.831544	0.20475	0.99556	bone morphogenetic protein 4 [Source:NCBI gene%3BAcc:396165]
XLOC_008977	PLEKHA2	Chr22:2434909-2444309	Control	Selenium-deficient Group	8.11743	4.56218	-0.831301	0.3721	0.99556	pleckstrin homology domain containing A2 [Source:NCBI gene%3BAcc:395435]
XLOC_012483	ENSGALG00000035501	Chr33:535111-536801	Control	Selenium-deficient Group	36.7404	20.6539	-0.830956	0.38925	0.99556	Description not Avl
XLOC_002140	SETD4	Chr1:106560581-106570024	Control	Selenium-deficient Group	4.90181	2.75635	-0.830557	0.30445	0.99556	SET domain containing 4 [Source:NCBI gene%3BAcc:418511]
XLOC_003352	MAP1LC3B2	Chr11:18027538-18036281	Control	Selenium-deficient Group	180.566	101.547	-0.830386	0.1542	0.99556	Description not Avl
XLOC_001868	BHLHE41	Chr1:67641435-67643827	Control	Selenium-deficient Group	19.9097	11.1986	-0.830153	0.39165	0.99556	basic helix-loop-helix family member e41 [Source:NCBI gene%3BAcc:101750689]
XLOC_007210	E2F5	Chr2:123234492-123247030	Control	Selenium-deficient Group	54.9784	30.9489	-0.828979	0.164	0.99556	E2F transcription factor 5 [Source:NCBI gene%3BAcc:420206]
XLOC_007098	RBBP8	Chr2:103124811-103156745	Control	Selenium-deficient Group	6.30842	3.55139	-0.828893	0.2518	0.99556	RB binding protein 8%2C endonuclease [Source:NCBI gene%3BAcc:421071]
XLOC_014497	WT1	Chr5:5439368-5522369	Control	Selenium-deficient Group	23.493	13.2267	-0.828777	0.29685	0.99556	Wilms tumor 1 [Source:NCBI gene%3BAcc:101747322]
XLOC_007868	CHMP5	Chr2:85916369-85925033	Control	Selenium-deficient Group	92.9517	52.3478	-0.828353	0.153	0.99556	charged multivesicular body protein 5 [Source:NCBI gene%3BAcc:420968]
XLOC_010477	TNS4	Chr27:4872137-4879191	Control	Selenium-deficient Group	3.71302	2.09164	-0.827955	0.44195	0.99556	tensin 4 [Source:NCBI gene%3BAcc:107055314]
XLOC_013847	FASTKD5	Chr4:89236875-89239329	Control	Selenium-deficient Group	3.4346	1.93539	-0.827518	0.373	0.99556	Description not Avl
XLOC_008566	ENSGALG00000029485	Chr20:10002608-10007876	Control	Selenium-deficient Group	51.0446	28.7678	-0.827304	0.1943	0.99556	tyrosine-protein phosphatase non-receptor type substrate 1-like [Source:NCBI gene%3BAcc:771545]
XLOC_000330	TTC26	Chr1:49026547-49071853	Control	Selenium-deficient Group	6.48243	3.65436	-0.826914	0.34025	0.99556	tetratricopeptide repeat domain 26 [Source:NCBI gene%3BAcc:417969]
XLOC_005029	GUCD1	Chr15:8479512-8485340	Control	Selenium-deficient Group	4.88346	2.75558	-0.82555	0.48975	0.99556	guanylyl cyclase domain containing 1 [Source:NCBI gene%3BAcc:416948]
XLOC_004107	SFXN1	Chr13:10021723-10065150	Control	Selenium-deficient Group	66.7075	37.6446	-0.825408	0.23395	0.99556	sideroflexin 1 [Source:NCBI gene%3BAcc:416221]
XLOC_010838	ENSGALG00000041282	Chr28:4129058-4129936	Control	Selenium-deficient Group	23.5655	13.3086	-0.824324	0.47285	0.99556	Description not Avl
XLOC_014991	ENSGALG00000012468	Chr5:58938716-58950942	Control	Selenium-deficient Group	10.8246	6.11379	-0.824175	0.2899	0.99556	pre-mRNA processing factor 39 [Source:NCBI gene%3BAcc:100858094]
XLOC_006945	ENSGALG00000038226	Chr2:66654455-66724634	Control	Selenium-deficient Group	17.477	9.87144	-0.824127	0.3871	0.99556	Description not Avl
XLOC_004502	MIEF2	Chr14:5104841-5107494	Control	Selenium-deficient Group	3.65112	2.06257	-0.823895	0.47545	0.99556	mitochondrial elongation factor 2 [Source:NCBI gene%3BAcc:416516]
XLOC_002959	TRIP4	Chr10:1113319-1140389	Control	Selenium-deficient Group	10.6733	6.03161	-0.823395	0.27715	0.99556	thyroid hormone receptor interactor 4 [Source:NCBI gene%3BAcc:415330]
XLOC_003587	ENSGALG00000043126	Chr11:19173205-19174830	Control	Selenium-deficient Group	21.3409	12.06	-0.823391	0.3175	0.99556	component of oligomeric golgi complex 8 [Source:NCBI gene%3BAcc:769684]
XLOC_018258	ALDH1A1	ChrZ:35893998-35947479	Control	Selenium-deficient Group	17.576	9.93605	-0.82286	0.20745	0.99556	aldehyde dehydrogenase 1 family member A1 [Source:NCBI gene%3BAcc:395264]
XLOC_009549	TMPRSS13	Chr24:5391161-5394288	Control	Selenium-deficient Group	9.17241	5.18723	-0.822338	0.3733	0.99556	transmembrane serine protease 13 [Source:NCBI gene%3BAcc:100859131]
XLOC_016618	AGL	Chr8:12056097-12089965	Control	Selenium-deficient Group	3.49544	1.97749	-0.821803	0.24785	0.99556	amylo-alpha-1%2C 6-glucosidase%2C 4-alpha-glucanotransferase [Source:NCBI gene%3BAcc:424474]
XLOC_007732	KCNG2	Chr2:56443564-56469064	Control	Selenium-deficient Group	3.56794	2.02054	-0.820352	0.38715	0.99556	potassium voltage-gated channel modifier subfamily G member 2 [Source:NCBI gene%3BAcc:395902]
XLOC_005932	SLC9A3R1	Chr18:10530984-10538278	Control	Selenium-deficient Group	46.0476	26.0773	-0.820334	0.18765	0.99556	SLC9A3 regulator 1 [Source:NCBI gene%3BAcc:422108]
XLOC_001012	NCK2	Chr1:135367140-135448935	Control	Selenium-deficient Group	27.76	15.7234	-0.820097	0.2037	0.99556	Description not Avl
XLOC_014107	PACSIN3	Chr5:23170346-23190317	Control	Selenium-deficient Group	31.2369	17.7095	-0.818728	0.1966	0.99556	protein kinase C and casein kinase substrate in neurons 3 [Source:NCBI gene%3BAcc:423186]
XLOC_009885	ADIPOR1	Chr26:1096732-1102409	Control	Selenium-deficient Group	30.1892	17.1174	-0.81857	0.24535	0.99556	adiponectin receptor 1 [Source:NCBI gene%3BAcc:421148]
XLOC_008165	MTSS1	Chr2:138605175-138721666	Control	Selenium-deficient Group	10.8307	6.14167	-0.818424	0.24895	0.99556	MTSS1%2C I-BAR domain containing [Source:NCBI gene%3BAcc:420336]
XLOC_016365	PIGK	Chr8:19239874-19303699	Control	Selenium-deficient Group	51.5228	29.2496	-0.816794	0.16535	0.99556	phosphatidylinositol glycan anchor biosynthesis class K [Source:NCBI gene%3BAcc:424556]
XLOC_010973	TMX4	Chr3:14631025-14656771	Control	Selenium-deficient Group	18.9852	10.78	-0.816523	0.16525	0.99556	thioredoxin related transmembrane protein 4 [Source:NCBI gene%3BAcc:416729]
XLOC_009380	ST14	Chr24:1562613-1582952	Control	Selenium-deficient Group	9.53978	5.41729	-0.816385	0.2817	0.99556	suppression of tumorigenicity 14 [Source:NCBI gene%3BAcc:419731]
XLOC_013422	MARCH1	Chr4:23589758-23789476	Control	Selenium-deficient Group	3.67586	2.0882	-0.81582	0.2433	0.99556	membrane associated ring-CH-type finger 1 [Source:NCBI gene%3BAcc:422420]
XLOC_001897	MANSC1	Chr1:71890195-71896378	Control	Selenium-deficient Group	8.97933	5.10126	-0.815755	0.34715	0.99556	MANSC domain containing 1 [Source:NCBI gene%3BAcc:426428]
XLOC_008400	SNRPN	Chr20:10952506-10955311	Control	Selenium-deficient Group	182.177	103.536	-0.815203	0.21065	0.99556	small nuclear ribonucleoprotein polypeptide N [Source:NCBI gene%3BAcc:395298]
XLOC_008195	PTP4A3	Chr2:146364085-146370312	Control	Selenium-deficient Group	6.98559	3.97134	-0.814754	0.5199	0.99556	protein tyrosine phosphatase type IVA%2C member 3 [Source:NCBI gene%3BAcc:768713]
XLOC_005366	ENSGALG00000013101,ENSGALG00000040101	Chr16:238279-378917	Control	Selenium-deficient Group	12.741	7.24721	-0.813985	0.52065	0.99556	Description not Avl
XLOC_016602	SWT1	Chr8:10417051-10448198	Control	Selenium-deficient Group	2.2629	1.2873	-0.813828	0.40585	0.99556	SWT1%2C RNA endoribonuclease homolog [Source:NCBI gene%3BAcc:100859817]
XLOC_005176	HVCN1	Chr15:6020786-6036124	Control	Selenium-deficient Group	14.8422	8.44466	-0.813597	0.17995	0.99556	hydrogen voltage gated channel 1 [Source:NCBI gene%3BAcc:416871]
XLOC_016652	LMO4	Chr8:15787882-15801555	Control	Selenium-deficient Group	65.1924	37.1094	-0.812917	0.22895	0.99556	LIM domain only 4 [Source:NCBI gene%3BAcc:373901]
XLOC_010548	ENSGALG00000038794	Chr28:1083325-1083967	Control	Selenium-deficient Group	6.09248	3.46913	-0.812457	0.60885	0.99556	Description not Avl
XLOC_013261	HS6ST2	Chr4:3612122-3713509	Control	Selenium-deficient Group	15.1232	8.61309	-0.81216	0.226	0.99556	heparan sulfate 6-O-sulfotransferase 2 [Source:NCBI gene%3BAcc:395150]
XLOC_015780	ABCB6	Chr7:22353812-22358548	Control	Selenium-deficient Group	14.4796	8.25147	-0.811298	0.27915	0.99556	ATP binding cassette subfamily B member 6 (Langereis blood group) [Source:NCBI gene%3BAcc:425721]
XLOC_001634	USP44	Chr1:45554762-45566132	Control	Selenium-deficient Group	4.75215	2.70824	-0.811227	0.3433	0.99556	ubiquitin specific peptidase 44 [Source:NCBI gene%3BAcc:417913]
XLOC_006286	PIGW	Chr19:8164859-8166541	Control	Selenium-deficient Group	6.73332	3.83756	-0.811129	0.3786	0.99556	phosphatidylinositol glycan anchor biosynthesis class W [Source:NCBI gene%3BAcc:417650]
XLOC_010309	HSPB9	Chr27:5258117-5258992	Control	Selenium-deficient Group	159.772	91.1484	-0.809723	0.18885	0.99556	heat shock protein family B (small) member 9 [Source:NCBI gene%3BAcc:428310]
XLOC_007425	PAXIP1	Chr2:7696078-7728370	Control	Selenium-deficient Group	6.53828	3.7306	-0.809504	0.2717	0.99556	PAX interacting protein 1 [Source:NCBI gene%3BAcc:420441]
XLOC_004090	FBXO38	Chr13:8183389-8202031	Control	Selenium-deficient Group	6.54889	3.74076	-0.807917	0.26195	0.99556	F-box protein 38 [Source:NCBI gene%3BAcc:426699]
XLOC_010522	MPP2	Chr27:5615995-5621784	Control	Selenium-deficient Group	24.2624	13.8591	-0.807893	0.25615	0.99556	membrane palmitoylated protein 2 [Source:NCBI gene%3BAcc:420006]
XLOC_014441	ENSGALG00000036199	Chr5:332224-335499	Control	Selenium-deficient Group	2.42396	1.38466	-0.807835	0.5725	0.99556	Description not Avl
XLOC_005535	WDR5	Chr17:7671911-7683692	Control	Selenium-deficient Group	26.8189	15.3223	-0.807613	0.18775	0.99556	Description not Avl
XLOC_011716	C1D	Chr3:11233264-11246857	Control	Selenium-deficient Group	99.6678	56.9486	-0.807466	0.18205	0.99556	C1D nuclear receptor corepressor [Source:NCBI gene%3BAcc:421267]
XLOC_010025	TIMM17A	Chr26:1104134-1111045	Control	Selenium-deficient Group	88.3378	50.4783	-0.807366	0.3595	0.99556	Description not Avl
XLOC_010794	ADAMTSL5	Chr28:3256974-3261306	Control	Selenium-deficient Group	21.538	12.3092	-0.80715	0.28965	0.99556	ADAMTS like 5 [Source:NCBI gene%3BAcc:427264]
XLOC_004707	ENSGALG00000004329	Chr14:3323397-3344856	Control	Selenium-deficient Group	5.49029	3.13786	-0.807103	0.31365	0.99556	IQ motif containing E [Source:NCBI gene%3BAcc:416473]
XLOC_009015	CDS2	Chr22:322627-341454	Control	Selenium-deficient Group	8.58982	4.91117	-0.806562	0.3546	0.99556	CDP-diacylglycerol synthase (phosphatidate cytidylyltransferase) 2 [Source:NCBI gene%3BAcc:419517]
XLOC_004811	KIAA0556	Chr14:11946754-11997989	Control	Selenium-deficient Group	2.73751	1.56519	-0.806521	0.301	0.99556	Description not Avl
XLOC_016373	PTPRF	Chr8:19988820-20225336	Control	Selenium-deficient Group	32.5129	18.5959	-0.806027	0.15795	0.99556	protein tyrosine phosphatase%2C receptor type F [Source:NCBI gene%3BAcc:424568]
XLOC_001902	PTHLH	Chr1:72518737-72529849	Control	Selenium-deficient Group	7.03532	4.02458	-0.805777	0.36955	0.99556	parathyroid hormone like hormone [Source:NCBI gene%3BAcc:396281]
XLOC_012021	ENSGALG00000033771	Chr3:54348059-54348949	Control	Selenium-deficient Group	2.89573	1.65677	-0.805557	0.54575	0.99556	Description not Avl
XLOC_004859	TELO2	Chr14:13842141-13857628	Control	Selenium-deficient Group	4.58637	2.62437	-0.805381	0.33945	0.99556	telomere maintenance 2 [Source:NCBI gene%3BAcc:416757]
XLOC_016167	MMADHC	Chr7:35110366-35123010	Control	Selenium-deficient Group	15.7169	8.99354	-0.805354	0.1929	0.99556	methylmalonic aciduria and homocystinuria%2C cblD type [Source:NCBI gene%3BAcc:424311]
XLOC_006329	FZD9	Chr19:264593-266693	Control	Selenium-deficient Group	20.2683	11.6026	-0.804779	0.28255	0.99556	frizzled class receptor 9 [Source:NCBI gene%3BAcc:373886]
XLOC_005039	SPPL3	Chr15:9171424-9217537	Control	Selenium-deficient Group	23.4878	13.4495	-0.80436	0.2353	0.99556	signal peptide peptidase like 3 [Source:NCBI gene%3BAcc:416968]
XLOC_003944	MCM2	Chr12:9749557-9760977	Control	Selenium-deficient Group	11.4624	6.56561	-0.803911	0.34425	0.99556	minichromosome maintenance complex component 2 [Source:NCBI gene%3BAcc:416027]
XLOC_001798	ENSGALG00000036675	Chr1:56833896-56835402	Control	Selenium-deficient Group	9.46988	5.42453	-0.803849	0.3021	0.99556	Description not Avl
XLOC_001527	CAV2	Chr1:25079043-25090122	Control	Selenium-deficient Group	37.6232	21.5519	-0.803808	0.218	0.99556	caveolin 2 [Source:NCBI gene%3BAcc:417772]
XLOC_003806	GLT8D1	Chr12:640216-885652	Control	Selenium-deficient Group	28.6353	16.4038	-0.803767	0.6315	0.99556	glycosyltransferase 8 domain containing 1 [Source:NCBI gene%3BAcc:415898]
XLOC_002699	PPIB	Chr10:1233260-1234535	Control	Selenium-deficient Group	996.596	570.907	-0.803754	0.16915	0.99556	peptidylprolyl isomerase B (cyclophilin B) [Source:NCBI gene%3BAcc:396447]
XLOC_009730	ENSGALG00000036662	Chr25:25562-231632	Control	Selenium-deficient Group	3.34479	1.91622	-0.803649	0.76155	0.99556	Description not Avl
XLOC_013932	DHCR7	Chr5:1630026-1636724	Control	Selenium-deficient Group	8.88634	5.09249	-0.80322	0.24305	0.99556	7-dehydrocholesterol reductase [Source:NCBI gene%3BAcc:422982]
XLOC_011787	TGFB2	Chr3:19369481-19432348	Control	Selenium-deficient Group	12.9943	7.44714	-0.803123	0.18045	0.99556	transforming growth factor beta 2 [Source:NCBI gene%3BAcc:421352]
XLOC_011556	RAB10	Chr3:105349840-105387270	Control	Selenium-deficient Group	67.3094	38.5926	-0.802486	0.17285	0.99556	RAB10%2C member RAS oncogene family [Source:NCBI gene%3BAcc:421994]
XLOC_014590	ENSGALG00000007127	Chr5:16761006-16770528	Control	Selenium-deficient Group	9.33995	5.35518	-0.802479	0.2231	0.99556	fatty acid desaturase 1 [Source:NCBI gene%3BAcc:423120]
XLOC_003252	HSDL1	Chr11:2554020-2560166	Control	Selenium-deficient Group	19.7078	11.3012	-0.802289	0.2198	0.99556	hydroxysteroid dehydrogenase like 1 [Source:NCBI gene%3BAcc:415703]
XLOC_006115	CD300L-S1	Chr18:10510366-10511097	Control	Selenium-deficient Group	2.30717	1.32306	-0.802251	0.6937	0.99556	Description not Avl
XLOC_012761	MSMO1	Chr4:24031389-24037718	Control	Selenium-deficient Group	26.0588	14.9478	-0.80184	0.2026	0.99556	methylsterol monooxygenase 1 [Source:NCBI gene%3BAcc:422423]
XLOC_001239	ENSGALG00000044492	Chr1:178714496-178716429	Control	Selenium-deficient Group	5.01114	2.87464	-0.801757	0.41045	0.99556	Description not Avl
XLOC_008784	VAMP3	Chr21:292092-295858	Control	Selenium-deficient Group	234.169	134.515	-0.799785	0.17015	0.99556	vesicle-associated membrane protein 3 [Source:NCBI gene%3BAcc:419368]
XLOC_014468	PTDSS2	Chr5:1455083-1491017	Control	Selenium-deficient Group	6.25089	3.59176	-0.799369	0.35805	0.99556	phosphatidylserine synthase 2 [Source:NCBI gene%3BAcc:422997]
XLOC_001945	VAMP1	Chr1:76915076-76917933	Control	Selenium-deficient Group	2.82385	1.62276	-0.799211	0.54575	0.99556	vesicle-associated membrane protein 1 (synaptobrevin 1) [Source:NCBI gene%3BAcc:418273]
XLOC_005389	ENSGALG00000044472	Chr16:382891-626721	Control	Selenium-deficient Group	3.31596	1.906	-0.798881	0.72425	0.99556	Description not Avl
XLOC_008192	PTK2	Chr2:145815692-145960326	Control	Selenium-deficient Group	21.2816	12.2334	-0.798779	0.247	0.99556	protein tyrosine kinase 2 [Source:NCBI gene%3BAcc:396416]
XLOC_016384	ARMH1	Chr8:20807973-20815213	Control	Selenium-deficient Group	3.46651	1.99268	-0.798773	0.5062	0.99556	chromosome 1 open reading frame 228 [Source:NCBI gene%3BAcc:101751863]
XLOC_005497	FUBP3	Chr17:6376556-6412680	Control	Selenium-deficient Group	29.9453	17.2188	-0.798348	0.2029	0.99556	far upstream element binding protein 3 [Source:NCBI gene%3BAcc:417184]
XLOC_013875	TMEM138	Chr5:70615-72964	Control	Selenium-deficient Group	143.437	82.4936	-0.798065	0.2071	0.99556	transmembrane protein 138 [Source:NCBI gene%3BAcc:426323]
XLOC_008176	LRRC6	Chr2:141751640-141782032	Control	Selenium-deficient Group	12.9952	7.48159	-0.796565	0.2695	0.99556	leucine rich repeat containing 6 [Source:NCBI gene%3BAcc:420324]
XLOC_000231	GLIPR1L	Chr1:37799940-37807895	Control	Selenium-deficient Group	40.9505	23.5786	-0.796402	0.21465	0.99556	GLI pathogenesis-related 1-like [Source:NCBI gene%3BAcc:417862]
XLOC_002763	BNIP2	Chr10:5315235-5324861	Control	Selenium-deficient Group	18.7216	10.7862	-0.795516	0.3064	0.99556	BCL2 interacting protein 2 [Source:NCBI gene%3BAcc:415379]
XLOC_012551	ZDHHC9	Chr4:1636851-1646377	Control	Selenium-deficient Group	38.9498	22.4421	-0.795409	0.26225	0.99556	zinc finger DHHC-type containing 9 [Source:NCBI gene%3BAcc:422139]
XLOC_012850	PAPSS1	Chr4:38320796-38356526	Control	Selenium-deficient Group	97.9826	56.4899	-0.794531	0.16735	0.99556	3'-phosphoadenosine 5'-phosphosulfate synthase 1 [Source:NCBI gene%3BAcc:422530]
XLOC_013413	ENSGALG00000038238	Chr4:21346630-21465992	Control	Selenium-deficient Group	5.54958	3.20029	-0.794177	0.5681	0.99556	Description not Avl
XLOC_000051	ENSGALG00000029446	Chr1:4120318-4150431	Control	Selenium-deficient Group	7.93027	4.57496	-0.79361	0.3493	0.99556	transmembrane protein 110-like [Source:NCBI gene%3BAcc:419112]
XLOC_012081	ENSGALG00000014963	Chr3:64034687-64054970	Control	Selenium-deficient Group	2.06559	1.19182	-0.793386	0.41845	0.99556	dermatan sulfate epimerase [Source:NCBI gene%3BAcc:421745]
XLOC_006773	ANO10	Chr2:41037807-41152313	Control	Selenium-deficient Group	3.47162	2.00359	-0.793023	0.4243	0.99556	anoctamin 10 [Source:NCBI gene%3BAcc:420674]
XLOC_003951	KLF15	Chr12:10637433-10650045	Control	Selenium-deficient Group	6.34988	3.66524	-0.792822	0.3587	0.99556	Kruppel like factor 15 [Source:NCBI gene%3BAcc:427588]
XLOC_013171	ENSGALG00000042700	Chr4:88440982-88447885	Control	Selenium-deficient Group	2.62993	1.5183	-0.792566	0.45655	0.99556	Description not Avl
XLOC_011623	CD2AP	Chr3:110468637-110535055	Control	Selenium-deficient Group	53.6195	30.9658	-0.792081	0.16815	0.99556	CD2 associated protein [Source:NCBI gene%3BAcc:771715]
XLOC_006036	C17orf75	Chr18:6801942-6805493	Control	Selenium-deficient Group	19.1312	11.0707	-0.789188	0.24175	0.99556	chromosome 18 C17orf75 homolog [Source:NCBI gene%3BAcc:417412]
XLOC_002820	FGF7	Chr10:10538344-10565443	Control	Selenium-deficient Group	15.6421	9.05503	-0.78864	0.3534	0.99556	fibroblast growth factor 7 [Source:NCBI gene%3BAcc:415439]
XLOC_014301	GSKIP	Chr5:46532396-46535977	Control	Selenium-deficient Group	28.1825	16.3186	-0.788283	0.2065	0.99556	GSK3B interacting protein [Source:NCBI gene%3BAcc:423442]
XLOC_006953	ENSGALG00000012886	Chr2:68215578-68231778	Control	Selenium-deficient Group	15.9249	9.22195	-0.788142	0.3128	0.99556	MARVEL domain containing 3 [Source:NCBI gene%3BAcc:420903]
XLOC_002527	ENSGALG00000017134	Chr1:178857675-178862588	Control	Selenium-deficient Group	11.7922	6.829	-0.788091	0.42165	0.99556	intraflagellar transport 88 [Source:NCBI gene%3BAcc:418952]
XLOC_006296	DUSP14	Chr19:8603611-8614984	Control	Selenium-deficient Group	47.5007	27.5229	-0.787319	0.1864	0.99556	dual specificity phosphatase 14 [Source:NCBI gene%3BAcc:417657]
XLOC_005939	KCTD2	Chr18:10723444-10730542	Control	Selenium-deficient Group	40.7938	23.6496	-0.786533	0.182	0.99556	potassium channel tetramerization domain containing 2 [Source:NCBI gene%3BAcc:422116]
XLOC_018248	RFKL	ChrZ:34434330-34440653	Control	Selenium-deficient Group	18.0331	10.4554	-0.786392	0.2039	0.99556	riboflavin kinase-like [Source:NCBI gene%3BAcc:431449]
XLOC_011729	BTBD3	Chr3:13082202-13088766	Control	Selenium-deficient Group	2.77668	1.61008	-0.786227	0.4913	0.99556	BTB domain containing 3 [Source:NCBI gene%3BAcc:427688]
XLOC_016016	HOXD4	Chr7:16340651-16342313	Control	Selenium-deficient Group	11.9447	6.92648	-0.786174	0.3061	0.99556	homeobox D4 [Source:NCBI gene%3BAcc:424139]
XLOC_004779	NSMCE1	Chr14:7322764-7328994	Control	Selenium-deficient Group	11.7657	6.82334	-0.786034	0.32165	0.99556	NSE1 homolog%2C SMC5-SMC6 complex component [Source:NCBI gene%3BAcc:416584]
XLOC_002195	PRRG1	Chr1:113283936-113314035	Control	Selenium-deficient Group	19.5962	11.3661	-0.785837	0.1774	0.99556	proline rich and Gla domain 1 [Source:NCBI gene%3BAcc:418582]
XLOC_016107	XRCC5	Chr7:23625445-23667655	Control	Selenium-deficient Group	2.84221	1.64884	-0.78556	0.4205	0.99556	X-ray repair cross complementing 5 [Source:NCBI gene%3BAcc:424222]
XLOC_000491	ADIPOR2	Chr1:60997446-61037837	Control	Selenium-deficient Group	12.4086	7.19974	-0.785329	0.2727	0.99556	adiponectin receptor 2 [Source:NCBI gene%3BAcc:418155]
XLOC_012705	TMEM255A	Chr4:16515156-16536825	Control	Selenium-deficient Group	3.54531	2.05862	-0.784233	0.4939	0.99556	transmembrane protein 255A [Source:NCBI gene%3BAcc:107052097]
XLOC_011722	PCSK2	Chr3:11512294-11607100	Control	Selenium-deficient Group	2.85202	1.65633	-0.783992	0.4277	0.99556	proprotein convertase subtilisin/kexin type 2 [Source:NCBI gene%3BAcc:395136]
XLOC_014322	DYNC1H1	Chr5:49511537-49554155	Control	Selenium-deficient Group	145.974	84.7944	-0.783667	0.59685	0.99556	dynein cytoplasmic 1 heavy chain 1 [Source:NCBI gene%3BAcc:423461]
XLOC_004853	ENSGALG00000002201	Chr14:13315605-13335789	Control	Selenium-deficient Group	19.0377	11.0609	-0.783383	0.19765	0.99556	periplakin [Source:NCBI gene%3BAcc:408044]
XLOC_015872	GPD2	Chr7:36256036-36296622	Control	Selenium-deficient Group	4.09537	2.3804	-0.782787	0.39885	0.99556	glycerol-3-phosphate dehydrogenase 2 [Source:NCBI gene%3BAcc:424321]
XLOC_004681	BAIAP2L1	Chr14:1148770-1183417	Control	Selenium-deficient Group	22.3455	12.9886	-0.782738	0.21455	0.99556	BAI1 associated protein 2 like 1 [Source:NCBI gene%3BAcc:416437]
XLOC_014167	ZFP36L1	Chr5:28356159-28358209	Control	Selenium-deficient Group	183.389	106.674	-0.781694	0.19365	0.99556	ZFP36 ring finger protein like 1 [Source:NCBI gene%3BAcc:101751828]
XLOC_008635	MOCS3	Chr20:13601572-13603231	Control	Selenium-deficient Group	11.4587	6.66633	-0.781476	0.316	0.99556	molybdenum cofactor synthesis 3 [Source:NCBI gene%3BAcc:769390]
XLOC_011010	LIN9	Chr3:17065163-17102739	Control	Selenium-deficient Group	5.5861	3.24994	-0.781428	0.27315	0.99556	lin-9 DREAM MuvB core complex component [Source:NCBI gene%3BAcc:421316]
XLOC_002364	ENSGALG00000042216	Chr1:145564573-145566571	Control	Selenium-deficient Group	4.98187	2.89915	-0.781056	0.4576	0.99556	Description not Avl
XLOC_005711	C9orf116	Chr17:8203403-8204513	Control	Selenium-deficient Group	179.765	104.636	-0.780736	0.2109	0.99556	chromosome 9 open reading frame 116 [Source:NCBI gene%3BAcc:772106]
XLOC_014428	ENSGALG00000039014	Chr5:79551-81877	Control	Selenium-deficient Group	2.80449	1.63264	-0.780533	0.678	0.99556	Description not Avl
XLOC_005477	SET	Chr17:5731515-5895780	Control	Selenium-deficient Group	63.8232	37.1713	-0.779892	0.35205	0.99556	SET nuclear proto-oncogene [Source:NCBI gene%3BAcc:417210]
XLOC_015715	NFE2L2	Chr7:15867685-15883497	Control	Selenium-deficient Group	39.5737	23.0512	-0.779698	0.19245	0.99556	nuclear factor%2C erythroid 2 like 2 [Source:NCBI gene%3BAcc:396014]
XLOC_006003	UBALD2	Chr18:4510915-4514765	Control	Selenium-deficient Group	90.9701	53.0074	-0.779198	0.2958	0.99556	UBA like domain containing 2 [Source:NCBI gene%3BAcc:107054745]
XLOC_008837	ENSGALG00000035017	Chr21:2634545-2766080	Control	Selenium-deficient Group	3.17615	1.85073	-0.77918	0.66625	0.99556	protein tyrosine phosphatase%2C non-receptor type 11-like [Source:NCBI gene%3BAcc:419429]
XLOC_014336	MARK3	Chr5:50326245-50384620	Control	Selenium-deficient Group	23.0783	13.4513	-0.778794	0.2261	0.99556	microtubule affinity regulating kinase 3 [Source:NCBI gene%3BAcc:423480]
XLOC_014309	ENSGALG00000036286	Chr5:48222138-48238688	Control	Selenium-deficient Group	7.4413	4.33754	-0.778677	0.3171	0.99556	HHIP like 1 [Source:NCBI gene%3BAcc:423448]
XLOC_012944	MOB1B	Chr4:50422679-50456669	Control	Selenium-deficient Group	8.63858	5.03744	-0.778103	0.3594	0.99556	MOB kinase activator 1B [Source:HGNC Symbol%3BAcc:HGNC:29801]
XLOC_007593	NKIRAS1	Chr2:37318199-37327078	Control	Selenium-deficient Group	20.4199	11.9226	-0.776284	0.35375	0.99556	NFKB inhibitor interacting Ras like 1 [Source:NCBI gene%3BAcc:420654]
XLOC_008203	ENSGALG00000043582	Chr2:148492681-148497873	Control	Selenium-deficient Group	33.5554	19.5954	-0.776029	0.30255	0.99556	lymphocyte antigen 6 complex%2C locus E-like [Source:NCBI gene%3BAcc:420301]
XLOC_002517	NUP58	Chr1:177067381-177104586	Control	Selenium-deficient Group	10.2404	5.98061	-0.775908	0.22315	0.99556	nucleoporin 58 [Source:NCBI gene%3BAcc:418937]
XLOC_016917	RNF7	Chr9:10262778-10269197	Control	Selenium-deficient Group	79.9598	46.7289	-0.774959	0.18185	0.99556	ring finger protein 7 [Source:NCBI gene%3BAcc:424781]
XLOC_014171	RDH11	Chr5:28902886-28910025	Control	Selenium-deficient Group	8.78692	5.13676	-0.774501	0.282	0.99556	Description not Avl
XLOC_008905	DRAXIN	Chr21:5645574-5657662	Control	Selenium-deficient Group	3.83196	2.24062	-0.774184	0.42445	0.99556	dorsal inhibitory axon guidance protein [Source:NCBI gene%3BAcc:419492]
XLOC_002427	ELF1	Chr1:165748040-165834895	Control	Selenium-deficient Group	36.975	21.6266	-0.773745	0.1886	0.99556	E74 like ETS transcription factor 1 [Source:NCBI gene%3BAcc:418828]
XLOC_001209	UBL3	Chr1:175340868-175397791	Control	Selenium-deficient Group	79.6042	46.5752	-0.773281	0.1802	0.99556	ubiquitin like 3 [Source:NCBI gene%3BAcc:418921]
XLOC_005335	ENSGALG00000040179	Chr16:238279-378917	Control	Selenium-deficient Group	3.75658	2.1982	-0.773094	0.7401	0.99556	Description not Avl
XLOC_014049	FADS2	Chr5:16777262-16794363	Control	Selenium-deficient Group	5.37254	3.14388	-0.77306	0.3655	0.99556	fatty acid desaturase 2 [Source:NCBI gene%3BAcc:423122]
XLOC_004413	SEPT8	Chr13:17080747-17109711	Control	Selenium-deficient Group	9.95955	5.83114	-0.772304	0.30615	0.99556	Description not Avl
XLOC_010684	ENSGALG00000027132	Chr28:4321306-4323834	Control	Selenium-deficient Group	6.1065	3.57613	-0.771948	0.3678	0.99556	Description not Avl
XLOC_000638	PTPN6	Chr1:77339323-77348760	Control	Selenium-deficient Group	43.8661	25.6913	-0.771826	0.18615	0.99556	protein tyrosine phosphatase%2C non-receptor type 6 [Source:NCBI gene%3BAcc:427947]
XLOC_006290	ENSGALG00000041948	Chr19:8230337-8249696	Control	Selenium-deficient Group	4.84889	2.84129	-0.771108	0.5531	0.99556	Description not Avl
XLOC_002175	GPR34	Chr1:111777484-111982403	Control	Selenium-deficient Group	30.7601	18.0277	-0.770847	0.3893	0.99556	G protein-coupled receptor 34 [Source:NCBI gene%3BAcc:771199]
XLOC_001932	ENSGALG00000031681	Chr1:76208716-76214124	Control	Selenium-deficient Group	108.866	63.8438	-0.769941	0.16745	0.99556	mannose-6-phosphate receptor%2C cation dependent [Source:NCBI gene%3BAcc:396044]
XLOC_017734	TMEM175	ChrZ:53469189-53482858	Control	Selenium-deficient Group	19.6598	11.5311	-0.769725	0.2086	0.99556	transmembrane protein 175 [Source:NCBI gene%3BAcc:427293]
XLOC_009105	ENSGALG00000041027	Chr23:1939688-1940769	Control	Selenium-deficient Group	89.5217	52.5082	-0.769696	0.2139	0.99556	Description not Avl
XLOC_004477	FOXK1	Chr14:3958383-4000740	Control	Selenium-deficient Group	10.346	6.0684	-0.769689	0.32605	0.99556	forkhead box K1 [Source:NCBI gene%3BAcc:395463]
XLOC_014595	DTX4	Chr5:16911790-17004311	Control	Selenium-deficient Group	26.4651	15.5256	-0.769448	0.7472	0.99556	deltex E3 ubiquitin ligase 4 [Source:NCBI gene%3BAcc:395516]
XLOC_008070	IMPA1	Chr2:122015226-122026148	Control	Selenium-deficient Group	10.0433	5.89199	-0.769412	0.28095	0.99556	inositol monophosphatase 1 [Source:NCBI gene%3BAcc:420199]
XLOC_016590	NCF2	Chr8:7638600-7645618	Control	Selenium-deficient Group	2.24762	1.31861	-0.769381	0.51575	0.99556	neutrophil cytosolic factor 2 [Source:NCBI gene%3BAcc:424445]
XLOC_011497	ID2	Chr3:96269601-96271725	Control	Selenium-deficient Group	241.25	141.567	-0.769046	0.18675	0.99556	inhibitor of DNA binding 2%2C HLH protein [Source:NCBI gene%3BAcc:395852]
XLOC_005587	ZBTB43	Chr17:10730327-10734909	Control	Selenium-deficient Group	2.70971	1.59023	-0.768898	0.4655	0.99556	zinc finger and BTB domain containing 43 [Source:NCBI gene%3BAcc:417091]
XLOC_006839	YAE1	Chr2:49979495-49987966	Control	Selenium-deficient Group	4.03413	2.36805	-0.768561	0.4303	0.99556	Yae1 domain containing 1 [Source:NCBI gene%3BAcc:420764]
XLOC_001815	ENSGALG00000045168	Chr1:59380188-59387463	Control	Selenium-deficient Group	15.3609	9.01783	-0.768408	0.18955	0.99556	KIAA1551 [Source:NCBI gene%3BAcc:418136]
XLOC_017183	SERPINE2	Chr9:8320169-8343285	Control	Selenium-deficient Group	161.113	94.5989	-0.768173	0.19015	0.99556	serpin family E member 2 [Source:NCBI gene%3BAcc:424805]
XLOC_006528	ENSGALG00000045581	Chr2:445049-446477	Control	Selenium-deficient Group	19.1472	11.2436	-0.768029	0.40475	0.99556	GTPase IMAP family member 8-like [Source:NCBI gene%3BAcc:420368]
XLOC_014774	FOXA1	Chr5:37211186-37215720	Control	Selenium-deficient Group	5.13629	3.01623	-0.76798	0.37405	0.99556	forkhead box A1 [Source:NCBI gene%3BAcc:101752179]
XLOC_007094	THOC1	Chr2:102424357-102444661	Control	Selenium-deficient Group	26.1858	15.3813	-0.76761	0.21095	0.99556	THO complex 1 [Source:NCBI gene%3BAcc:421062]
XLOC_011709	PELI1	Chr3:9637568-9655444	Control	Selenium-deficient Group	24.4819	14.3837	-0.767281	0.2007	0.99556	Description not Avl
XLOC_005411	ENSGALG00000045182	Chr17:1474149-1480217	Control	Selenium-deficient Group	8.55173	5.0246	-0.767208	0.40125	0.99556	Description not Avl
XLOC_005055	TAOK3	Chr15:9865626-9934211	Control	Selenium-deficient Group	14.721	8.65422	-0.766396	0.23485	0.99556	TAO kinase 3 [Source:NCBI gene%3BAcc:395499]
XLOC_010952	LGALSL	Chr3:9738593-9744732	Control	Selenium-deficient Group	13.9949	8.22918	-0.766085	0.24155	0.99556	galectin like [Source:NCBI gene%3BAcc:421278]
XLOC_008973	DDHD2	Chr22:2300073-2306411	Control	Selenium-deficient Group	4.13988	2.43475	-0.765815	0.4022	0.99556	DDHD domain containing 2 [Source:NCBI gene%3BAcc:426777]
XLOC_009694	ENSGALG00000018702	Chr25:2368226-2731219	Control	Selenium-deficient Group	52.6913	30.9939	-0.76558	0.69835	0.99556	uncharacterized LOC770126 [Source:NCBI gene%3BAcc:770126]
XLOC_003691	PDE12	Chr12:8716034-8719109	Control	Selenium-deficient Group	9.04217	5.3192	-0.765459	0.3226	0.99556	phosphodiesterase 12 [Source:NCBI gene%3BAcc:107054443]
XLOC_012155	TPBG	Chr3:78506085-78507225	Control	Selenium-deficient Group	3.61906	2.12937	-0.765187	0.59765	0.99556	trophoblast glycoprotein [Source:HGNC Symbol%3BAcc:HGNC:12004]
XLOC_012436	ENSGALG00000044580	Chr33:1188813-1193158	Control	Selenium-deficient Group	208.406	122.692	-0.764361	0.20355	0.99556	Description not Avl
XLOC_012289	ENSGALG00000034137	Chr3:104992761-105001428	Control	Selenium-deficient Group	33.9281	19.9765	-0.764176	0.41185	0.99556	Description not Avl
XLOC_014418	SOUL	Chr5:58868217-58927474	Control	Selenium-deficient Group	2.93656	1.72913	-0.764081	0.44755	0.99556	SOUL protein [Source:NCBI gene%3BAcc:395567]
XLOC_014717	SLC39A9	Chr5:28008499-28025729	Control	Selenium-deficient Group	11.037	6.49979	-0.76388	0.2148	0.99556	solute carrier family 39 member 9 [Source:NCBI gene%3BAcc:423261]
XLOC_009178	KHDRBS1	Chr23:5096858-5111703	Control	Selenium-deficient Group	19.0748	11.235	-0.763663	0.27755	0.99556	KH RNA binding domain containing%2C signal transduction associated 1 [Source:NCBI gene%3BAcc:374071]
XLOC_011856	RNF8	Chr3:30272646-30300196	Control	Selenium-deficient Group	5.6731	3.34171	-0.76355	0.58975	0.99556	ring finger protein 8 [Source:NCBI gene%3BAcc:421435]
XLOC_008092	C8orf37,CCNE2	Chr2:126909066-127051879	Control	Selenium-deficient Group	3.49539	2.05902	-0.763495	0.7578	0.99556	Description not Avl
XLOC_008086	RBM12B	Chr2:126406455-126412952	Control	Selenium-deficient Group	27.4994	16.201	-0.763316	0.20385	0.99556	RNA binding motif protein 12B [Source:NCBI gene%3BAcc:420223]
XLOC_013318	PRRG3	Chr4:10979502-10984139	Control	Selenium-deficient Group	4.18297	2.46466	-0.763136	0.52325	0.99556	proline rich and Gla domain 3 [Source:NCBI gene%3BAcc:422291]
XLOC_015754	COBLL1	Chr7:20140770-20213740	Control	Selenium-deficient Group	3.44414	2.02995	-0.762696	0.32805	0.99556	cordon-bleu WH2 repeat protein like 1 [Source:NCBI gene%3BAcc:424182]
XLOC_013198	EFNB1	Chr4:1039003-1084494	Control	Selenium-deficient Group	5.33595	3.1451	-0.762639	0.43275	0.99556	ephrin B1 [Source:NCBI gene%3BAcc:395896]
XLOC_016244	STX10	Chr8:5822525-5836519	Control	Selenium-deficient Group	18.1666	10.7078	-0.762634	0.227	0.99556	syntaxin 10 [Source:NCBI gene%3BAcc:424413]
XLOC_014029	DUSP8	Chr5:14163586-14184836	Control	Selenium-deficient Group	7.63654	4.50229	-0.76226	0.4096	0.99556	dual specificity phosphatase 8 [Source:NCBI gene%3BAcc:770435]
XLOC_003887	RAB43	Chr12:5086636-5097777	Control	Selenium-deficient Group	5.99783	3.53711	-0.761869	0.5167	0.99556	RAB43%2C member RAS oncogene family [Source:NCBI gene%3BAcc:415970]
XLOC_008057	PEX2	Chr2:119928006-119951049	Control	Selenium-deficient Group	23.8538	14.0675	-0.761854	0.20005	0.99556	peroxisomal biogenesis factor 2 [Source:NCBI gene%3BAcc:420192]
XLOC_016636	MTF2	Chr8:14027351-14050388	Control	Selenium-deficient Group	39.8907	23.535	-0.761247	0.26305	0.99556	metal response element binding transcription factor 2 [Source:NCBI gene%3BAcc:395174]
XLOC_012743	GUCY1A1	Chr4:20922070-20955918	Control	Selenium-deficient Group	8.21043	4.84611	-0.76063	0.2869	0.99556	guanylate cyclase 1 soluble subunit alpha [Source:NCBI gene%3BAcc:422407]
XLOC_003735	JAGN1	Chr12:11514071-11515141	Control	Selenium-deficient Group	76.6819	45.282	-0.759948	0.3535	0.99556	tubulin tyrosine ligase like 8 [Source:NCBI gene%3BAcc:416052]
XLOC_008865	FBXO42	Chr21:4331469-4369323	Control	Selenium-deficient Group	3.87157	2.28638	-0.759856	0.43665	0.99556	F-box protein 42 [Source:NCBI gene%3BAcc:419461]
XLOC_016227	KIFAP3	Chr8:5007661-5070379	Control	Selenium-deficient Group	32.9023	19.4319	-0.759761	0.18495	0.99556	kinesin associated protein 3 [Source:NCBI gene%3BAcc:424395]
XLOC_013341	RLIM	Chr4:12395082-12408326	Control	Selenium-deficient Group	18.1342	10.7195	-0.758484	0.2512	0.99556	ring finger protein%2C LIM domain interacting [Source:NCBI gene%3BAcc:395630]
XLOC_002474	COG6	Chr1:170890093-170940234	Control	Selenium-deficient Group	9.60622	5.67935	-0.758243	0.28325	0.99556	component of oligomeric golgi complex 6 [Source:NCBI gene%3BAcc:418888]
XLOC_013710	ENSGALG00000032012	Chr4:69586199-69587457	Control	Selenium-deficient Group	14.6599	8.66988	-0.757789	0.5202	0.99556	Description not Avl
XLOC_000042	CHCHD3	Chr1:2002524-2187486	Control	Selenium-deficient Group	98.6285	58.3487	-0.757304	0.19565	0.99556	coiled-coil-helix-coiled-coil-helix domain containing 3 [Source:NCBI gene%3BAcc:418435]
XLOC_012252	TTC32	Chr3:101812192-101813380	Control	Selenium-deficient Group	56.2935	33.3073	-0.757128	0.38105	0.99556	tetratricopeptide repeat domain 32 [Source:NCBI gene%3BAcc:769943]
XLOC_010306	ENSGALG00000003464	Chr27:5149291-5156649	Control	Selenium-deficient Group	94.461	55.893	-0.757051	0.19325	0.99556	tetratricopeptide repeat domain 25 [Source:NCBI gene%3BAcc:100857899]
XLOC_009092	PPP1R8	Chr23:1454059-1471678	Control	Selenium-deficient Group	15.8151	9.35825	-0.756992	0.20935	0.99556	protein phosphatase 1 regulatory subunit 8 [Source:NCBI gene%3BAcc:419564]
XLOC_014743	STXBP6	Chr5:32441310-32495180	Control	Selenium-deficient Group	4.1575	2.46015	-0.756972	0.43455	0.99556	syntaxin binding protein 6 [Source:NCBI gene%3BAcc:423299]
XLOC_007862	FRRS1L	Chr2:84566771-84574269	Control	Selenium-deficient Group	7.29205	4.3159	-0.756663	0.42925	0.99556	ferric chelate reductase 1 like [Source:NCBI gene%3BAcc:420961]
XLOC_007982	ENSGALG00000015183	Chr2:106851536-106876449	Control	Selenium-deficient Group	27.2351	16.126	-0.756074	0.24925	0.99556	Ras-related protein Rab-10-like [Source:NCBI gene%3BAcc:421099]
XLOC_014075	CD44	Chr5:18956775-19014765	Control	Selenium-deficient Group	15.9771	9.46078	-0.755974	0.21235	0.99556	CD44 molecule (Indian blood group) [Source:NCBI gene%3BAcc:395666]
XLOC_006203	TPST1	Chr19:4980961-5005598	Control	Selenium-deficient Group	66.7774	39.5422	-0.755965	0.2085	0.99556	tyrosylprotein sulfotransferase 1 [Source:NCBI gene%3BAcc:417546]
XLOC_008953	ENTPD4	Chr22:1201008-1207911	Control	Selenium-deficient Group	3.95898	2.34491	-0.755599	0.41285	0.99556	ectonucleoside triphosphate diphosphohydrolase 4 [Source:NCBI gene%3BAcc:419531]
XLOC_000428	SLC41A2	Chr1:54375640-54424697	Control	Selenium-deficient Group	6.13666	3.63582	-0.755173	0.27615	0.99556	solute carrier family 41 member 2 [Source:NCBI gene%3BAcc:427913]
XLOC_002046	KIAA1524	Chr1:87568050-87602011	Control	Selenium-deficient Group	2.91935	1.72989	-0.754969	0.3444	0.99556	KIAA1524 [Source:NCBI gene%3BAcc:418410]
XLOC_009100	ZDHHC18	Chr23:1808276-1816324	Control	Selenium-deficient Group	5.52695	3.2758	-0.754635	0.4622	0.99556	zinc finger%2C DHHC-type containing 18 [Source:NCBI gene%3BAcc:419575]
XLOC_013509	CDKN2AIP	Chr4:40109594-40112496	Control	Selenium-deficient Group	22.2376	13.1804	-0.754612	0.27535	0.99556	CDKN2A interacting protein [Source:NCBI gene%3BAcc:769372]
XLOC_001095	RNF219	Chr1:153499602-153525605	Control	Selenium-deficient Group	20.2839	12.0241	-0.754405	0.37325	0.99556	Description not Avl
XLOC_013963	PRRG4	Chr5:5600393-5607333	Control	Selenium-deficient Group	9.37102	5.5586	-0.753485	0.3548	0.99556	proline rich and Gla domain 4 [Source:NCBI gene%3BAcc:421600]
XLOC_015706	ENSGALG00000020788	Chr7:15144368-15196130	Control	Selenium-deficient Group	2.69466	1.59902	-0.752915	0.33415	0.99556	coiled-coil domain containing 141 [Source:NCBI gene%3BAcc:770766]
XLOC_015623	SH3BP4	Chr7:5782839-5795353	Control	Selenium-deficient Group	16.5915	9.85021	-0.752219	0.24635	0.99556	SH3 domain binding protein 4 [Source:NCBI gene%3BAcc:424027]
XLOC_016662	SAMD13	Chr8:16688194-16699990	Control	Selenium-deficient Group	12.2086	7.24849	-0.752145	0.37735	0.99556	sterile alpha motif domain containing 13 [Source:HGNC Symbol%3BAcc:HGNC:24582]
XLOC_013067	TLR1B	Chr4:69951719-69957151	Control	Selenium-deficient Group	7.39375	4.38991	-0.752115	0.294	0.99556	toll-like receptor 1 family member B [Source:NCBI gene%3BAcc:771173]
XLOC_014106	ACP2	Chr5:23143993-23167347	Control	Selenium-deficient Group	41.7338	24.7796	-0.752064	0.2594	0.99556	acid phosphatase 2%2C lysosomal [Source:NCBI gene%3BAcc:428864]
XLOC_006200	ENSGALG00000002463	Chr19:4879161-4882722	Control	Selenium-deficient Group	47.7898	28.3766	-0.752003	0.26205	0.99556	sulfatase modifying factor 2 [Source:NCBI gene%3BAcc:417542]
XLOC_005071	RNF215	Chr15:10874005-10885281	Control	Selenium-deficient Group	25.8482	15.3508	-0.751755	0.3924	0.99556	ring finger protein 215 [Source:NCBI gene%3BAcc:417009]
XLOC_000034	SLC35B4	Chr1:1341914-1354128	Control	Selenium-deficient Group	8.92058	5.2985	-0.751553	0.38085	0.99556	solute carrier family 35 member B4 [Source:NCBI gene%3BAcc:416698]
XLOC_012844	SMARCAD1	Chr4:37406076-37446916	Control	Selenium-deficient Group	3.90943	2.32263	-0.751198	0.3288	0.99556	SWI/SNF-related%2C matrix-associated actin-dependent regulator of chromatin%2C subfamily a%2C containing DEAD/H box 1 [Source:NCBI gene%3BAcc:422522]
XLOC_005787	CYBC1	Chr18:3536062-3544410	Control	Selenium-deficient Group	7.69362	4.57118	-0.751096	0.32885	0.99556	chromosome 18 C17orf62 homolog [Source:NCBI gene%3BAcc:417342]
XLOC_014906	ZBTB1	Chr5:52971777-52983605	Control	Selenium-deficient Group	10.0114	5.94911	-0.750895	0.286	0.99556	zinc finger and BTB domain containing 1 [Source:NCBI gene%3BAcc:428916]
XLOC_009320	HDAC1,LCK	Chr23:5137851-5158527	Control	Selenium-deficient Group	31.9752	19.0038	-0.750663	0.20715	0.99556	Description not Avl
XLOC_006122	HID1	Chr18:10666165-10688098	Control	Selenium-deficient Group	5.99035	3.56081	-0.750435	0.34795	0.99556	HID1 domain containing [Source:NCBI gene%3BAcc:422113]
XLOC_000439	WASHC3	Chr1:55504143-55518514	Control	Selenium-deficient Group	24.0931	14.3235	-0.750235	0.2643	0.99556	coiled-coil domain containing 53 [Source:NCBI gene%3BAcc:418094]
XLOC_009282	ENSGALG00000001310	Chr23:2561957-2574203	Control	Selenium-deficient Group	5.48286	3.2605	-0.749835	0.5107	0.99556	tRNA selenocysteine 1 associated protein 1 [Source:NCBI gene%3BAcc:419597]
XLOC_016966	PSMD1	Chr9:15184040-15245491	Control	Selenium-deficient Group	63.2823	37.6323	-0.74983	0.26335	0.99556	proteasome 26S subunit%2C non-ATPase 1 [Source:NCBI gene%3BAcc:424926]
XLOC_015814	ENSGALG00000011596	Chr7:25546959-25572518	Control	Selenium-deficient Group	4.48925	2.67035	-0.749444	0.3846	0.99556	protein tyrosine phosphatase%2C non-receptor type 4 [Source:NCBI gene%3BAcc:424234]
XLOC_003918	SELENOK	Chr12:7244583-7248628	Control	Selenium-deficient Group	385.053	229.114	-0.748992	0.1923	0.99556	selenoprotein K [Source:NCBI gene%3BAcc:415995]
XLOC_016702	MUTYH	Chr8:21101066-21106303	Control	Selenium-deficient Group	24.7646	14.7361	-0.748924	0.3133	0.99556	Description not Avl
XLOC_001591	ZFC3H1	Chr1:36351341-36388496	Control	Selenium-deficient Group	6.58298	3.9181	-0.748588	0.24435	0.99556	zinc finger C3H1-type containing [Source:NCBI gene%3BAcc:417855]
XLOC_009046	PLPP5	Chr22:2309066-2311222	Control	Selenium-deficient Group	18.9941	11.3097	-0.747986	0.4503	0.99556	phospholipid phosphatase 5 [Source:NCBI gene%3BAcc:770752]
XLOC_008773	DDOST	Chr21:6786829-6792470	Control	Selenium-deficient Group	175.871	104.786	-0.747072	0.201	0.99556	dolichyl-diphosphooligosaccharide--protein glycosyltransferase non-catalytic subunit [Source:NCBI gene%3BAcc:425542]
XLOC_009841	ENSGALG00000031784	Chr25:2368226-2731219	Control	Selenium-deficient Group	30.574	18.2211	-0.746697	0.76005	0.99556	Description not Avl
XLOC_013460	LRBA	Chr4:33100939-33476202	Control	Selenium-deficient Group	5.15534	3.07381	-0.746042	0.3889	0.99556	LPS responsive beige-like anchor protein [Source:NCBI gene%3BAcc:422476]
XLOC_017751	RAD23B	ChrZ:55628874-55660698	Control	Selenium-deficient Group	25.8014	15.3862	-0.745813	0.2683	0.99556	RAD23 homolog B%2C nucleotide excision repair protein [Source:NCBI gene%3BAcc:431623]
XLOC_008043	LACTB2	Chr2:117176791-117190076	Control	Selenium-deficient Group	30.0529	17.9226	-0.745722	0.2157	0.99556	lactamase beta 2 [Source:NCBI gene%3BAcc:420178]
XLOC_007954	ESCO1	Chr2:102709456-102733541	Control	Selenium-deficient Group	2.38526	1.42342	-0.744779	0.3921	0.99556	establishment of sister chromatid cohesion N-acetyltransferase 1 [Source:NCBI gene%3BAcc:421067]
XLOC_009213	ENSGALG00000041611	Chr23:203465-205360	Control	Selenium-deficient Group	137.651	82.2433	-0.743049	0.2978	0.99556	Description not Avl
XLOC_002646	GDPD5	Chr1:195016710-195176210	Control	Selenium-deficient Group	3.17786	1.89918	-0.742677	0.3329	0.99556	glycerophosphodiester phosphodiesterase domain containing 5 [Source:NCBI gene%3BAcc:419070]
XLOC_002908	MAP2K1	Chr10:18493689-18525242	Control	Selenium-deficient Group	64.6441	38.635	-0.742608	0.216	0.99556	mitogen-activated protein kinase kinase 1 [Source:NCBI gene%3BAcc:415549]
XLOC_017181	AP1S3	Chr9:8269420-8285174	Control	Selenium-deficient Group	15.45	9.23997	-0.741649	0.3536	0.99556	adaptor related protein complex 1 sigma 3 subunit [Source:NCBI gene%3BAcc:424807]
XLOC_015401	PLAU	Chr6:15493643-15501817	Control	Selenium-deficient Group	9.74822	5.83145	-0.741284	0.3053	0.99556	plasminogen activator%2C urokinase [Source:NCBI gene%3BAcc:396424]
XLOC_008850	CLSTN1	Chr21:3489329-3523996	Control	Selenium-deficient Group	32.2447	19.2916	-0.741092	0.1994	0.99556	calsyntenin 1 [Source:NCBI gene%3BAcc:395372]
XLOC_009450	ENSGALG00000021174	Chr24:6226905-6251930	Control	Selenium-deficient Group	26.8481	16.0643	-0.740965	0.26115	0.99556	ALG9%2C alpha-1%2C2-mannosyltransferase [Source:NCBI gene%3BAcc:428255]
XLOC_009756	CD48	Chr25:1283094-1284656	Control	Selenium-deficient Group	19.3088	11.5572	-0.740465	0.36685	0.99556	CD48 molecule [Source:NCBI gene%3BAcc:100859319]
XLOC_014762	SNX6	Chr5:35952634-35975560	Control	Selenium-deficient Group	42.1239	25.2199	-0.740076	0.19825	0.99556	Description not Avl
XLOC_008089	ENSGALG00000037933,RAD54B	Chr2:126626956-126688404	Control	Selenium-deficient Group	7.80167	4.67206	-0.739726	0.4193	0.99556	Description not Avl
XLOC_001137	NAA16	Chr1:165931247-165941833	Control	Selenium-deficient Group	5.63525	3.37476	-0.739693	0.39195	0.99556	Description not Avl
XLOC_009511	RNF26	Chr24:4201262-4202672	Control	Selenium-deficient Group	7.13033	4.27082	-0.739457	0.4449	0.99556	ring finger protein 26 [Source:NCBI gene%3BAcc:769803]
XLOC_003260	SLC12A4	Chr11:3582786-3628409	Control	Selenium-deficient Group	7.47176	4.47726	-0.738831	0.28555	0.99556	solute carrier family 12 member 4 [Source:NCBI gene%3BAcc:415715]
XLOC_009877	LAD1	Chr26:789838-794797	Control	Selenium-deficient Group	22.9496	13.7541	-0.738613	0.3269	0.99556	Description not Avl
XLOC_008220	ENSGALG00000033626	Chr2:149330102-149345224	Control	Selenium-deficient Group	10.5151	6.30274	-0.738415	0.38535	0.99556	Description not Avl
XLOC_006164	CAMKK1	Chr19:3300491-3382167	Control	Selenium-deficient Group	4.21362	2.52624	-0.738071	0.38295	0.99556	calcium/calmodulin dependent protein kinase kinase 1 [Source:NCBI gene%3BAcc:771003]
XLOC_006008	UNK	Chr18:4723735-4760008	Control	Selenium-deficient Group	4.42039	2.65116	-0.73755	0.3824	0.99556	unkempt family zinc finger [Source:NCBI gene%3BAcc:417371]
XLOC_018163	SCAMP1	ChrZ:22722762-22759285	Control	Selenium-deficient Group	4.16305	2.4975	-0.737153	0.4375	0.99556	secretory carrier membrane protein 1 [Source:NCBI gene%3BAcc:416368]
XLOC_004956	B3GNT4	Chr15:5834813-5835917	Control	Selenium-deficient Group	4.62985	2.77953	-0.736125	0.52925	0.99556	UDP-GlcNAc:betaGal beta-1%2C3-N-acetylglucosaminyltransferase 4 [Source:HGNC Symbol%3BAcc:HGNC:15683]
XLOC_017203	GK5	Chr9:10392752-10431361	Control	Selenium-deficient Group	6.78229	4.07186	-0.736085	0.2962	0.99556	glycerol kinase 5 (putative) [Source:NCBI gene%3BAcc:424779]
XLOC_002120	SCAF4	Chr1:104661129-104704725	Control	Selenium-deficient Group	11.1795	6.71216	-0.736008	0.2599	0.99556	SR-related CTD associated factor 4 [Source:NCBI gene%3BAcc:418492]
XLOC_006271	YPEL2	Chr19:7232430-7263038	Control	Selenium-deficient Group	10.7369	6.4475	-0.73576	0.2204	0.99556	yippee like 2 [Source:NCBI gene%3BAcc:417632]
XLOC_004137	CLINT1	Chr13:11235504-11283731	Control	Selenium-deficient Group	47.0877	28.28	-0.735567	0.1865	0.99556	clathrin interactor 1 [Source:NCBI gene%3BAcc:416240]
XLOC_005928	ENSGALG00000019761	Chr18:10433381-10468658	Control	Selenium-deficient Group	11.7682	7.06812	-0.735494	0.49375	0.99556	chondroadherin [Source:NCBI gene%3BAcc:769665]
XLOC_005457	NAIF1	Chr17:5358184-5361997	Control	Selenium-deficient Group	23.2475	13.9676	-0.734989	0.2267	0.99556	nuclear apoptosis inducing factor 1 [Source:NCBI gene%3BAcc:417229]
XLOC_006878	RECK	Chr2:56151865-56215550	Control	Selenium-deficient Group	2.58493	1.55337	-0.734718	0.38685	0.99556	reversion inducing cysteine rich protein with kazal motifs [Source:NCBI gene%3BAcc:420804]
XLOC_013175	PTPRA	Chr4:89114206-89212205	Control	Selenium-deficient Group	49.8981	29.9873	-0.734635	0.2055	0.99556	protein tyrosine phosphatase%2C receptor type A [Source:NCBI gene%3BAcc:396060]
XLOC_016856	RYK	Chr9:4479193-4530082	Control	Selenium-deficient Group	16.0635	9.65438	-0.734534	0.26905	0.99556	receptor-like tyrosine kinase [Source:NCBI gene%3BAcc:395409]
XLOC_003936	EEFSEC	Chr12:9395162-9514067	Control	Selenium-deficient Group	6.86244	4.12532	-0.734215	0.37685	0.99556	eukaryotic elongation factor%2C selenocysteine-tRNA specific [Source:NCBI gene%3BAcc:416021]
XLOC_013118	MAN2B2	Chr4:80300161-80327466	Control	Selenium-deficient Group	18.7034	11.2493	-0.733463	0.22005	0.99556	mannosidase alpha class 2B member 2 [Source:NCBI gene%3BAcc:422859]
XLOC_004945	P2RX7	Chr15:5458324-5469803	Control	Selenium-deficient Group	10.6948	6.4331	-0.73332	0.32215	0.99556	purinergic receptor P2X 7 [Source:NCBI gene%3BAcc:771952]
XLOC_000884	MED14	Chr1:112228090-112262154	Control	Selenium-deficient Group	3.6123	2.17403	-0.732548	0.34825	0.99556	mediator complex subunit 14 [Source:NCBI gene%3BAcc:418572]
XLOC_006983	DAP	Chr2:78360493-78404449	Control	Selenium-deficient Group	122.076	73.4708	-0.732532	0.20655	0.99556	death associated protein [Source:NCBI gene%3BAcc:420923]
XLOC_008144	TNFRSF11B	Chr2:136408843-136425722	Control	Selenium-deficient Group	9.15019	5.50713	-0.732501	0.4014	0.99556	TNF receptor superfamily member 11b [Source:NCBI gene%3BAcc:378803]
XLOC_006301	CUEDC1	Chr19:8767107-8771927	Control	Selenium-deficient Group	10.0303	6.03764	-0.732304	0.42245	0.99556	CUE domain containing 1 [Source:NCBI gene%3BAcc:417665]
XLOC_007937	RAB12	Chr2:99102469-99124715	Control	Selenium-deficient Group	20.0904	12.0945	-0.732156	0.38535	0.99556	RAB12%2C member RAS oncogene family [Source:NCBI gene%3BAcc:421048]
XLOC_012603	AGTR2	Chr4:3030737-3031856	Control	Selenium-deficient Group	2.70173	1.62662	-0.732003	0.57995	0.99556	angiotensin II receptor type 2 [Source:NCBI gene%3BAcc:428708]
XLOC_004196	PPP2CA	Chr13:15972375-15988375	Control	Selenium-deficient Group	91.0995	54.9123	-0.730314	0.2093	0.99556	protein phosphatase 2 catalytic subunit alpha [Source:NCBI gene%3BAcc:416318]
XLOC_011198	DACT2	Chr3:42001183-42013826	Control	Selenium-deficient Group	2.48559	1.49833	-0.730234	0.4597	0.99556	dishevelled binding antagonist of beta catenin 2 [Source:NCBI gene%3BAcc:421561]
XLOC_017285	ACTL6A	Chr9:17487620-17496460	Control	Selenium-deficient Group	9.47839	5.71724	-0.729323	0.3057	0.99556	actin like 6A [Source:NCBI gene%3BAcc:424975]
XLOC_005509	ENSGALG00000030692	Chr17:6691219-6708396	Control	Selenium-deficient Group	12.859	7.76063	-0.728528	0.46725	0.99556	Description not Avl
XLOC_010149	DAD1	Chr27:172243-175051	Control	Selenium-deficient Group	387.89	234.17	-0.72809	0.2115	0.99556	defender against cell death 1 [Source:NCBI gene%3BAcc:395343]
XLOC_014710	SIPA1L1	Chr5:26957855-27023611	Control	Selenium-deficient Group	4.13688	2.4975	-0.72806	0.3258	0.99556	signal induced proliferation associated 1 like 1 [Source:NCBI gene%3BAcc:423255]
XLOC_003879	ENSGALG00000032910	Chr12:3500783-3501119	Control	Selenium-deficient Group	86.0052	51.9245	-0.728009	0.3971	0.99556	Description not Avl
XLOC_016723	EFCAB14	Chr8:21927174-21939664	Control	Selenium-deficient Group	9.73546	5.87798	-0.727929	0.3535	0.99556	EF-hand calcium binding domain 14 [Source:NCBI gene%3BAcc:424617]
XLOC_008941	TMEM230	Chr22:346739-364032	Control	Selenium-deficient Group	72.4151	43.7314	-0.727621	0.2175	0.99556	transmembrane protein 230 [Source:NCBI gene%3BAcc:419518]
XLOC_001760	FBXO7	Chr1:53278102-53291713	Control	Selenium-deficient Group	74.5314	45.017	-0.727378	0.215	0.99556	F-box protein 7 [Source:NCBI gene%3BAcc:418063]
XLOC_015868	ENSGALG00000039428	Chr7:35736561-35737769	Control	Selenium-deficient Group	21.9885	13.2868	-0.726753	0.331	0.99556	Description not Avl
XLOC_006623	ITGB1	Chr2:14045946-14087348	Control	Selenium-deficient Group	206.317	124.731	-0.72604	0.22865	0.99556	integrin subunit beta 1 [Source:NCBI gene%3BAcc:374058]
XLOC_017588	DMRT2	ChrZ:26043374-26046985	Control	Selenium-deficient Group	2.14983	1.30031	-0.725369	0.5795	0.99556	doublesex and mab-3 related transcription factor 2 [Source:NCBI gene%3BAcc:100858556]
XLOC_016250	ANGPTL1	Chr8:6315602-6425139	Control	Selenium-deficient Group	10.6998	6.47329	-0.725009	0.5915	0.99556	angiopoietin like 1 [Source:NCBI gene%3BAcc:770850]
XLOC_000063	CDC123	Chr1:6327501-6445602	Control	Selenium-deficient Group	14.5496	8.80362	-0.724813	0.27965	0.99556	cell division cycle 123 [Source:NCBI gene%3BAcc:426366]
XLOC_016510	ENSGALG00000002581	Chr8:3703919-3706342	Control	Selenium-deficient Group	33.5642	20.3138	-0.724464	0.38825	0.99556	HIV-1 Tat interactive protein 2 [Source:NCBI gene%3BAcc:424363]
XLOC_012962	TRPC3	Chr4:54235517-54274712	Control	Selenium-deficient Group	2.55828	1.54838	-0.724415	0.3886	0.99556	transient receptor potential cation channel subfamily C member 3 [Source:NCBI gene%3BAcc:374153]
XLOC_007871	TERT	Chr2:86021204-86050671	Control	Selenium-deficient Group	3.76354	2.27896	-0.723717	0.5677	0.99556	telomerase reverse transcriptase [Source:NCBI gene%3BAcc:420972]
XLOC_017497	OSMR	ChrZ:12151429-12180916	Control	Selenium-deficient Group	7.47509	4.52666	-0.723645	0.325	0.99556	Description not Avl
XLOC_004753	HAGH	Chr14:6068126-6077158	Control	Selenium-deficient Group	58.8897	35.6632	-0.72358	0.2169	0.99556	hydroxyacylglutathione hydrolase [Source:NCBI gene%3BAcc:416537]
XLOC_017849	DTWD2	ChrZ:71760524-71835348	Control	Selenium-deficient Group	2.72084	1.64797	-0.723362	0.3611	0.99556	DTW domain containing 2 [Source:NCBI gene%3BAcc:427386]
XLOC_013233	TMEM35A	Chr4:2112403-2113039	Control	Selenium-deficient Group	27.3361	16.5684	-0.722368	0.4618	0.99556	transmembrane protein 35A [Source:NCBI gene%3BAcc:422194]
XLOC_016121	HACD2	Chr7:27302563-27322244	Control	Selenium-deficient Group	23.0608	13.9773	-0.722359	0.2105	0.99556	3-hydroxyacyl-CoA dehydratase 2 [Source:NCBI gene%3BAcc:424251]
XLOC_016214	SEC22B	Chr8:4162444-4171312	Control	Selenium-deficient Group	24.2601	14.7121	-0.721581	0.2316	0.99556	SEC22 homolog B%2C vesicle trafficking protein [Source:NCBI gene%3BAcc:424377]
XLOC_018215	KIAA2026	ChrZ:27824524-27886373	Control	Selenium-deficient Group	5.99499	3.63625	-0.721304	0.26935	0.99556	KIAA2026 [Source:NCBI gene%3BAcc:427227]
XLOC_007014	RPRD1A	Chr2:83790808-83833193	Control	Selenium-deficient Group	5.51573	3.34602	-0.721104	0.469	0.99556	regulation of nuclear pre-mRNA domain containing 1A [Source:NCBI gene%3BAcc:420953]
XLOC_015242	EMX2	Chr6:29304392-29309456	Control	Selenium-deficient Group	190.779	115.763	-0.720732	0.2405	0.99556	empty spiracles homeobox 2 [Source:NCBI gene%3BAcc:423923]
XLOC_007389	ARF1	Chr2:2395980-2408032	Control	Selenium-deficient Group	212	128.667	-0.720425	0.21415	0.99556	ADP ribosylation factor 1 [Source:NCBI gene%3BAcc:420398]
XLOC_015503	SEMA4G	Chr6:23090873-23099929	Control	Selenium-deficient Group	15.7068	9.53314	-0.720361	0.3227	0.99556	semaphorin 4G [Source:NCBI gene%3BAcc:423857]
XLOC_016341	BCL10	Chr8:16349745-16357586	Control	Selenium-deficient Group	13.6436	8.28115	-0.720322	0.2526	0.99556	B-cell CLL/lymphoma 10 [Source:NCBI gene%3BAcc:424528]
XLOC_010767	ENSGALG00000044296	Chr28:2443794-2444471	Control	Selenium-deficient Group	29.6901	18.0248	-0.720001	0.43635	0.99556	Description not Avl
XLOC_007211	CA13	Chr2:123250306-123260107	Control	Selenium-deficient Group	2.54641	1.54623	-0.719713	0.5378	0.99556	carbonic anhydrase 13 [Source:NCBI gene%3BAcc:100858989]
XLOC_008978	ADAM9	Chr22:2453218-2473529	Control	Selenium-deficient Group	24.8616	15.1058	-0.718814	0.21085	0.99556	ADAM metallopeptidase domain 9 [Source:NCBI gene%3BAcc:426781]
XLOC_007474	MLLT10	Chr2:17937231-18049080	Control	Selenium-deficient Group	3.8419	2.33451	-0.718702	0.35475	0.99556	myeloid/lymphoid or mixed-lineage leukemia%3B translocated to%2C 10 [Source:NCBI gene%3BAcc:420509]
XLOC_016342	C8H1orf52	Chr8:16358347-16360327	Control	Selenium-deficient Group	25.8584	15.7152	-0.718468	0.29105	0.99556	chromosome 8 C1orf52 homolog [Source:NCBI gene%3BAcc:424529]
XLOC_017771	FAM172A	ChrZ:58092016-58355057	Control	Selenium-deficient Group	12.4304	7.55684	-0.718017	0.3862	0.99556	family with sequence similarity 172 member A [Source:NCBI gene%3BAcc:427109]
XLOC_003273	ZNF423	Chr11:6819993-7018204	Control	Selenium-deficient Group	57.8307	35.1588	-0.717952	0.3483	0.99556	zinc finger protein 423 [Source:NCBI gene%3BAcc:415738]
XLOC_001862	CMAS	Chr1:66896904-66907097	Control	Selenium-deficient Group	16.7129	10.1609	-0.717942	0.2555	0.99556	cytidine monophosphate N-acetylneuraminic acid synthetase [Source:NCBI gene%3BAcc:418199]
XLOC_000400	IL2RB	Chr1:51491999-51505358	Control	Selenium-deficient Group	3.75449	2.28261	-0.717936	0.3843	0.99556	interleukin 2 receptor subunit beta [Source:NCBI gene%3BAcc:100859707]
XLOC_013519	ENSGALG00000032195	Chr4:43656823-43670985	Control	Selenium-deficient Group	16.3531	9.94248	-0.717886	0.3552	0.99556	Description not Avl
XLOC_005504	NUP214	Chr17:6557676-6595136	Control	Selenium-deficient Group	7.01214	4.26396	-0.717659	0.26825	0.99556	nucleoporin 214 [Source:NCBI gene%3BAcc:427760]
XLOC_006373	IFT22	Chr19:3481272-3484813	Control	Selenium-deficient Group	43.9733	26.74	-0.71763	0.2448	0.99556	intraflagellar transport 22 [Source:NCBI gene%3BAcc:417503]
XLOC_007580	ANKRD28	Chr2:34106866-34212704	Control	Selenium-deficient Group	4.73249	2.87781	-0.717626	0.3651	0.99556	ankyrin repeat domain 28 [Source:NCBI gene%3BAcc:420640]
XLOC_015897	ENSGALG00000002866	Chr7:2690869-2723639	Control	Selenium-deficient Group	8.65554	5.26422	-0.717405	0.35685	0.99556	KAT8 regulatory NSL complex subunit 1-like [Source:NCBI gene%3BAcc:424004]
XLOC_003052	PIGB	Chr10:7931179-7999976	Control	Selenium-deficient Group	20.8373	12.6796	-0.716655	0.7341	0.99556	phosphatidylinositol glycan anchor biosynthesis class B [Source:NCBI gene%3BAcc:100858627]
XLOC_014036	PIDD1	Chr5:15787965-15800805	Control	Selenium-deficient Group	3.01223	1.83437	-0.71555	0.43245	0.99556	Description not Avl
XLOC_004032	PURA	Chr13:1414275-1415577	Control	Selenium-deficient Group	15.3184	9.332	-0.71501	0.463	0.99556	purine rich element binding protein A [Source:NCBI gene%3BAcc:430546]
XLOC_001241	ENSGALG00000033065	Chr1:178811006-178812008	Control	Selenium-deficient Group	3.31083	2.01698	-0.714999	0.5949	0.99556	Description not Avl
XLOC_007073	AFG3L2	Chr2:97433437-97456386	Control	Selenium-deficient Group	15.0301	9.1614	-0.714212	0.27875	0.99556	AFG3 like matrix AAA peptidase subunit 2 [Source:NCBI gene%3BAcc:421036]
XLOC_007804	PHLPP1	Chr2:68241487-68371532	Control	Selenium-deficient Group	5.0435	3.07436	-0.714138	0.33895	0.99556	PH domain and leucine rich repeat protein phosphatase 1 [Source:NCBI gene%3BAcc:420904]
XLOC_003488	CYLD	Chr11:6275127-6297360	Control	Selenium-deficient Group	2.08374	1.27066	-0.713599	0.434	0.99556	CYLD lysine 63 deubiquitinase [Source:NCBI gene%3BAcc:415725]
XLOC_005906	TIMP2	Chr18:9854401-9861353	Control	Selenium-deficient Group	439.077	267.784	-0.713405	0.2261	0.99556	TIMP metallopeptidase inhibitor 2 [Source:NCBI gene%3BAcc:374178]
XLOC_013625	MCUB	Chr4:58526505-58553506	Control	Selenium-deficient Group	115.703	70.5792	-0.713107	0.2279	0.99556	mitochondrial calcium uniporter dominant negative beta subunit [Source:NCBI gene%3BAcc:422698]
XLOC_016806	NEGR1	Chr8:29262887-29428386	Control	Selenium-deficient Group	5.96544	3.63981	-0.712765	0.4078	0.99556	neuronal growth regulator 1 [Source:NCBI gene%3BAcc:395662]
XLOC_013924	SIGIRR	Chr5:1511992-1516792	Control	Selenium-deficient Group	24.1392	14.731	-0.712523	0.2843	0.99556	single Ig and TIR domain containing [Source:NCBI gene%3BAcc:422995]
XLOC_001797	SLC37A3	Chr1:56807018-56827366	Control	Selenium-deficient Group	5.64562	3.44543	-0.712445	0.35865	0.99556	solute carrier family 37 member 3 [Source:NCBI gene%3BAcc:418112]
XLOC_001763	BTBD11	Chr1:53427815-53497435	Control	Selenium-deficient Group	2.61493	1.59649	-0.711868	0.44965	0.99556	BTB domain containing 11 [Source:NCBI gene%3BAcc:771493]
XLOC_008503	TTPAL	Chr20:5549543-5557118	Control	Selenium-deficient Group	10.0257	6.12503	-0.710919	0.2573	0.99556	alpha tocopherol transfer protein like [Source:NCBI gene%3BAcc:419197]
XLOC_007440	KLF6	Chr2:11799037-11808009	Control	Selenium-deficient Group	32.5831	19.9087	-0.710727	0.2076	0.99556	Kruppel like factor 6 [Source:NCBI gene%3BAcc:420463]
XLOC_002171	ENSGALG00000016217	Chr1:110833547-110980821	Control	Selenium-deficient Group	7.59086	4.63873	-0.710533	0.30285	0.99556	lysine demethylase 6A [Source:NCBI gene%3BAcc:418556]
XLOC_000521	GOLT1B	Chr1:65390753-65401845	Control	Selenium-deficient Group	24.6022	15.0354	-0.71042	0.276	0.99556	golgi transport 1B [Source:NCBI gene%3BAcc:418192]
XLOC_016851	ENSGALG00000006564	Chr9:4355097-4368727	Control	Selenium-deficient Group	36.2787	22.1779	-0.710002	0.288	0.99556	DnaJ heat shock protein family (Hsp40) member B11 [Source:NCBI gene%3BAcc:424868]
XLOC_013203	PDZD11	Chr4:1279955-1283267	Control	Selenium-deficient Group	76.6431	46.8573	-0.709881	0.2457	0.99556	PDZ domain containing 11 [Source:NCBI gene%3BAcc:422153]
XLOC_017557	SERINC5	ChrZ:21970237-22006909	Control	Selenium-deficient Group	2.18946	1.33861	-0.709837	0.54175	0.99556	serine incorporator 5 [Source:NCBI gene%3BAcc:427175]
XLOC_016461	RAVER2	Chr8:28266952-28296420	Control	Selenium-deficient Group	7.68344	4.69824	-0.709632	0.3563	0.99556	ribonucleoprotein%2C PTB binding 2 [Source:NCBI gene%3BAcc:424694]
XLOC_009691	ENSGALG00000014640	Chr25:2321182-2323873	Control	Selenium-deficient Group	210.991	129.21	-0.707459	0.2408	0.99556	golgi phosphoprotein 3 like [Source:NCBI gene%3BAcc:425072]
XLOC_003043	MINDY2	Chr10:6841148-6872083	Control	Selenium-deficient Group	15.3921	9.42637	-0.707413	0.26325	0.99556	family with sequence similarity 63 member B [Source:NCBI gene%3BAcc:771386]
XLOC_002271	JADE3	Chr1:130179594-130223708	Control	Selenium-deficient Group	2.5025	1.53305	-0.706961	0.46565	0.99556	jade family PHD finger 3 [Source:NCBI gene%3BAcc:418674]
XLOC_012550	AIFM1	Chr4:1587894-1625497	Control	Selenium-deficient Group	27.7807	17.0215	-0.706723	0.4524	0.99556	apoptosis inducing factor%2C mitochondria associated 1 [Source:NCBI gene%3BAcc:428688]
XLOC_002945	IQGAP1	Chr10:20331934-20379943	Control	Selenium-deficient Group	12.4172	7.60881	-0.706599	0.23225	0.99556	IQ motif containing GTPase activating protein 3 [Source:NCBI gene%3BAcc:415591]
XLOC_016204	ASPM	Chr8:2613831-2645512	Control	Selenium-deficient Group	2.7467	1.6833	-0.706402	0.6503	0.99556	abnormal spindle microtubule assembly [Source:NCBI gene%3BAcc:424354]
XLOC_011062	MTA3	Chr3:24009246-24120893	Control	Selenium-deficient Group	15.1686	9.29892	-0.705948	0.2975	0.99556	metastasis associated 1 family member 3 [Source:NCBI gene%3BAcc:421395]
XLOC_010729	FZR1	Chr28:1059695-1073878	Control	Selenium-deficient Group	15.7627	9.66377	-0.70586	0.2523	0.99556	fizzy/cell division cycle 20 related 1 [Source:NCBI gene%3BAcc:395297]
XLOC_010246	MPP3	Chr27:3468035-3481568	Control	Selenium-deficient Group	2.87671	1.76375	-0.705772	0.4759	0.99556	membrane palmitoylated protein 3 [Source:NCBI gene%3BAcc:419985]
XLOC_014178	KATNBL1	Chr5:30030023-30045554	Control	Selenium-deficient Group	13.9021	8.52359	-0.705766	0.25135	0.99556	katanin regulatory subunit B1 like 1 [Source:NCBI gene%3BAcc:423287]
XLOC_007153	RAB2A	Chr2:113181320-113222168	Control	Selenium-deficient Group	127.582	78.2234	-0.705755	0.24855	0.99556	RAB2A%2C member RAS oncogene family [Source:NCBI gene%3BAcc:396153]
XLOC_000780	VGLL3	Chr1:92953375-92971050	Control	Selenium-deficient Group	2.28448	1.40073	-0.70568	0.63415	0.99556	vestigial like family member 3 [Source:NCBI gene%3BAcc:418462]
XLOC_015427	ZFAND4	Chr6:17763902-17784063	Control	Selenium-deficient Group	5.35962	3.28701	-0.705353	0.3472	0.99556	zinc finger AN1-type containing 4 [Source:NCBI gene%3BAcc:423771]
XLOC_001724	KDELR3	Chr1:50931514-50936669	Control	Selenium-deficient Group	25.5583	15.677	-0.705144	0.27875	0.99556	KDEL endoplasmic reticulum protein retention receptor 3 [Source:NCBI gene%3BAcc:418026]
XLOC_013715	WDR19	Chr4:69714759-69833817	Control	Selenium-deficient Group	4.2392	2.60077	-0.704854	0.78935	0.99556	Description not Avl
XLOC_008916	C1QA	Chr21:6088914-6090874	Control	Selenium-deficient Group	142.852	87.6499	-0.7047	0.242	0.99556	complement C1q A chain [Source:NCBI gene%3BAcc:419504]
XLOC_012813	ARFIP1	Chr4:34140529-34184212	Control	Selenium-deficient Group	58.278	35.7629	-0.704488	0.224	0.99556	ADP ribosylation factor interacting protein 1 [Source:NCBI gene%3BAcc:770884]
XLOC_003678	ENSGALG00000005020	Chr12:5067715-5075239	Control	Selenium-deficient Group	3.44293	2.11294	-0.704389	0.54425	0.99556	cat eye syndrome chromosome region%2C candidate 5-like [Source:NCBI gene%3BAcc:415969]
XLOC_001184	LHFPL6	Chr1:170960520-171083526	Control	Selenium-deficient Group	21.922	13.4548	-0.704255	0.41035	0.99556	Description not Avl
XLOC_013596	ENSGALG00000011833	Chr4:53867501-53921430	Control	Selenium-deficient Group	4.26902	2.62144	-0.703546	0.41155	0.99556	spermatogenesis associated 5 [Source:NCBI gene%3BAcc:422665]
XLOC_008106	RNF19A	Chr2:129040781-129061227	Control	Selenium-deficient Group	7.90632	4.85565	-0.703341	0.3516	0.99556	ring finger protein 19A%2C RBR E3 ubiquitin protein ligase [Source:NCBI gene%3BAcc:420251]
XLOC_001461	NAPEPLD	Chr1:12927117-12946956	Control	Selenium-deficient Group	48.4834	29.7849	-0.702908	0.2308	0.99556	N-acyl phosphatidylethanolamine phospholipase D [Source:NCBI gene%3BAcc:417719]
XLOC_000410	TXN2	Chr1:51772259-51785102	Control	Selenium-deficient Group	130.695	80.2989	-0.70275	0.23375	0.99556	thioredoxin 2 [Source:NCBI gene%3BAcc:426978]
XLOC_014652	ENSGALG00000040042	Chr5:23482202-23484159	Control	Selenium-deficient Group	122.522	75.3202	-0.701933	0.23085	0.99556	Description not Avl
XLOC_000579	CREBL2	Chr1:72050788-72060671	Control	Selenium-deficient Group	86.8659	53.4136	-0.701583	0.21175	0.99556	cAMP responsive element binding protein like 2 [Source:NCBI gene%3BAcc:426496]
XLOC_007244	ENSGALG00000044675	Chr2:127978272-128050362	Control	Selenium-deficient Group	5.0452	3.10289	-0.7013	0.3747	0.99556	matrilin 2 [Source:NCBI gene%3BAcc:426584]
XLOC_010695	DPP9,ENSGALG00000004252	Chr28:4925538-4948239	Control	Selenium-deficient Group	16.3273	10.0423	-0.701189	0.28565	0.99556	Description not Avl
XLOC_016716	FAAH	Chr8:21699926-21708817	Control	Selenium-deficient Group	32.5236	20.006	-0.701056	0.26295	0.99556	Description not Avl
XLOC_005981	FOXK2	Chr18:3449626-3532446	Control	Selenium-deficient Group	8.77214	5.39659	-0.700881	0.4053	0.99556	forkhead box K2 [Source:NCBI gene%3BAcc:107049008]
XLOC_003764	MITF	Chr12:15509713-15595891	Control	Selenium-deficient Group	6.46684	3.97856	-0.700813	0.3188	0.99556	melanogenesis associated transcription factor [Source:NCBI gene%3BAcc:395886]
XLOC_009106	TMEM222	Chr23:1945537-1950433	Control	Selenium-deficient Group	21.2151	13.0531	-0.700706	0.35495	0.99556	transmembrane protein 222 [Source:NCBI gene%3BAcc:419582]
XLOC_015400	VCL	Chr6:15394777-15448303	Control	Selenium-deficient Group	9.59113	5.90133	-0.70066	0.3	0.99556	vinculin [Source:NCBI gene%3BAcc:396422]
XLOC_006240	CPD	Chr19:6246343-6269003	Control	Selenium-deficient Group	5.26858	3.24327	-0.699963	0.3653	0.99556	carboxypeptidase D [Source:NCBI gene%3BAcc:417590]
XLOC_001020	ENSGALG00000016808	Chr1:136303010-136437800	Control	Selenium-deficient Group	10.5575	6.49931	-0.699907	0.36665	0.99556	Description not Avl
XLOC_012047	L3MBTL3	Chr3:58102292-58133242	Control	Selenium-deficient Group	2.39253	1.47295	-0.699831	0.5402	0.99556	l(3)mbt-like 3 (Drosophila) [Source:NCBI gene%3BAcc:421705]
XLOC_002472	ENSGALG00000017029	Chr1:170476438-170481605	Control	Selenium-deficient Group	9.84761	6.06273	-0.699805	0.4756	0.99556	fibrinogen-like protein 1-like [Source:NCBI gene%3BAcc:428073]
XLOC_007740	MRS2	Chr2:58055705-58065788	Control	Selenium-deficient Group	3.84749	2.37003	-0.699012	0.5072	0.99556	MRS2%2C magnesium transporter [Source:NCBI gene%3BAcc:420820]
XLOC_014521	WEE1	Chr5:9313713-9322206	Control	Selenium-deficient Group	27.4077	16.8838	-0.698942	0.2396	0.99556	WEE1 G2 checkpoint kinase [Source:NCBI gene%3BAcc:423045]
XLOC_011654	ACYP2	Chr3:2881466-2928190	Control	Selenium-deficient Group	40.365	24.8692	-0.698742	0.28435	0.99556	acylphosphatase 2 [Source:NCBI gene%3BAcc:421217]
XLOC_013059	RBM47	Chr4:69357332-69363626	Control	Selenium-deficient Group	3.4594	2.13154	-0.698627	0.49525	0.99556	RNA binding motif protein 47 [Source:HGNC Symbol%3BAcc:HGNC:30358]
XLOC_008354	FKBP1A	Chr20:10023246-10031218	Control	Selenium-deficient Group	319.313	196.895	-0.697549	0.30055	0.99556	FK506 binding protein 1A [Source:NCBI gene%3BAcc:374233]
XLOC_009697	CADM3	Chr25:2368226-2731219	Control	Selenium-deficient Group	8.54057	5.2667	-0.697434	0.77565	0.99556	cell adhesion molecule 3 [Source:NCBI gene%3BAcc:772356]
XLOC_014284	TMEM251	Chr5:45129563-45133553	Control	Selenium-deficient Group	13.3813	8.25184	-0.697432	0.3297	0.99556	transmembrane protein 251 [Source:NCBI gene%3BAcc:423422]
XLOC_007614	ABHD4	Chr2:40990422-41020031	Control	Selenium-deficient Group	15.1087	9.31798	-0.697289	0.24265	0.99556	abhydrolase domain containing 4 [Source:NCBI gene%3BAcc:420673]
XLOC_002397	CLN5	Chr1:154459229-154467752	Control	Selenium-deficient Group	7.80717	4.81508	-0.697239	0.3678	0.99556	ceroid-lipofuscinosis%2C neuronal 5 [Source:NCBI gene%3BAcc:101752092]
XLOC_006743	WIPF3	Chr2:33916993-33935957	Control	Selenium-deficient Group	3.84569	2.37185	-0.697231	0.50845	0.99556	WAS/WASL interacting protein family member 3 [Source:NCBI gene%3BAcc:420634]
XLOC_010955	CEP68	Chr3:9969191-9974236	Control	Selenium-deficient Group	18.3829	11.3418	-0.69671	0.35845	0.99556	centrosomal protein 68 [Source:NCBI gene%3BAcc:421274]
XLOC_006905	MYLIP	Chr2:61679758-61693984	Control	Selenium-deficient Group	91.9739	56.7799	-0.695845	0.2328	0.99556	myosin regulatory light chain interacting protein [Source:NCBI gene%3BAcc:420841]
XLOC_002137	RCAN1	Chr1:105909216-105918527	Control	Selenium-deficient Group	14.5012	8.95296	-0.695734	0.2539	0.99556	regulator of calcineurin 1 [Source:NCBI gene%3BAcc:418510]
XLOC_013876	TMEM216	Chr5:73183-76460	Control	Selenium-deficient Group	37.2096	22.9751	-0.695604	0.37095	0.99556	Description not Avl
XLOC_013700	ENSGALG00000031415	Chr4:68757238-68780483	Control	Selenium-deficient Group	5.04	3.11303	-0.695107	0.4126	0.99556	solute carrier family 30 member 9 [Source:NCBI gene%3BAcc:422778]
XLOC_017219	HES1	Chr9:12963816-12974386	Control	Selenium-deficient Group	41.6324	25.7173	-0.694966	0.45135	0.99556	hes family bHLH transcription factor 1 [Source:NCBI gene%3BAcc:769039]
XLOC_008141	EXT1	Chr2:135959508-136122463	Control	Selenium-deficient Group	13.4777	8.32566	-0.694936	0.3165	0.99556	exostosin glycosyltransferase 1 [Source:NCBI gene%3BAcc:100858205]
XLOC_001041	ARHGEF7	Chr1:139355133-139413259	Control	Selenium-deficient Group	2.06584	1.27637	-0.694687	0.506	0.99556	Rho guanine nucleotide exchange factor 7 [Source:NCBI gene%3BAcc:418761]
XLOC_017779	CETN3	ChrZ:59736247-59752830	Control	Selenium-deficient Group	57.6927	35.6621	-0.693999	0.25195	0.99556	centrin 3 [Source:NCBI gene%3BAcc:427104]
XLOC_018062	CREB3	ChrZ:9168674-9172752	Control	Selenium-deficient Group	16.7092	10.3293	-0.693894	0.36715	0.99556	cAMP responsive element binding protein 3 like 4 [Source:NCBI gene%3BAcc:427417]
XLOC_002772	MCEE	Chr10:5733314-5743137	Control	Selenium-deficient Group	20.258	12.526	-0.693573	0.3662	0.99556	methylmalonyl-CoA epimerase [Source:NCBI gene%3BAcc:415385]
XLOC_010599	FSTL3	Chr28:2762166-2769464	Control	Selenium-deficient Group	2.6225	1.62233	-0.69287	0.658	0.99556	follistatin like 3 [Source:NCBI gene%3BAcc:770427]
XLOC_012996	METAP1	Chr4:60307682-60331666	Control	Selenium-deficient Group	4.75357	2.94085	-0.692778	0.36755	0.99556	methionyl aminopeptidase 1 [Source:NCBI gene%3BAcc:422704]
XLOC_005251	ENSGALG00000043622	Chr15:9169475-9171038	Control	Selenium-deficient Group	4.51436	2.793	-0.692708	0.54415	0.99556	Description not Avl
XLOC_015551	EIF3A,ENSGALG00000041242	Chr6:29998328-30026081	Control	Selenium-deficient Group	92.9488	57.5085	-0.692662	0.33185	0.99556	Description not Avl
XLOC_010880	PSME4	Chr3:2947672-3011366	Control	Selenium-deficient Group	4.36353	2.70049	-0.692274	0.3124	0.99556	proteasome activator subunit 4 [Source:NCBI gene%3BAcc:421218]
XLOC_013414	FAM198B	Chr4:21917220-21932142	Control	Selenium-deficient Group	4.11136	2.54464	-0.692156	0.3668	0.99556	Description not Avl
XLOC_005699	SURF4	Chr17:7351941-7365144	Control	Selenium-deficient Group	51.8758	32.1114	-0.691974	0.2124	0.99556	surfeit 4 [Source:NCBI gene%3BAcc:374273]
XLOC_013959	ELP4	Chr5:5061826-5193031	Control	Selenium-deficient Group	17.5991	10.8943	-0.691934	0.39725	0.99556	elongator acetyltransferase complex subunit 4 [Source:NCBI gene%3BAcc:428603]
XLOC_011135	SMYD3	Chr3:34311458-34422873	Control	Selenium-deficient Group	6.28859	3.89369	-0.6916	0.4275	0.99556	SET and MYND domain containing 3 [Source:NCBI gene%3BAcc:421489]
XLOC_001738	PDXP	Chr1:51216087-51219459	Control	Selenium-deficient Group	16.7689	10.3848	-0.691314	0.3498	0.99556	pyridoxal phosphatase [Source:NCBI gene%3BAcc:771207]
XLOC_001544	ENSGALG00000040936	Chr1:29501967-29505058	Control	Selenium-deficient Group	2.30964	1.43036	-0.691295	0.5907	0.99556	Description not Avl
XLOC_009130	PAQR7	Chr23:3254353-3257700	Control	Selenium-deficient Group	20.245	12.5444	-0.690527	0.36055	0.99556	progestin and adipoQ receptor family member 7 [Source:NCBI gene%3BAcc:425505]
XLOC_013838	CTNNA2	Chr4:87986698-88095672	Control	Selenium-deficient Group	3.95878	2.45378	-0.690051	0.4854	0.99556	catenin alpha 2 [Source:NCBI gene%3BAcc:396035]
XLOC_017113	ENSGALG00000032807	Chr9:1530386-1536880	Control	Selenium-deficient Group	5.75361	3.56658	-0.689928	0.51325	0.99556	Description not Avl
XLOC_008114	RRM2B	Chr2:129686125-129700944	Control	Selenium-deficient Group	6.95041	4.30854	-0.689898	0.41775	0.99556	ribonucleotide reductase regulatory TP53 inducible subunit M2B [Source:NCBI gene%3BAcc:420253]
XLOC_001325	CCDC83	Chr1:190389806-190403692	Control	Selenium-deficient Group	2.06159	1.27811	-0.689748	0.5507	0.99556	Description not Avl
XLOC_008052	ELOC	Chr2:118445077-118458839	Control	Selenium-deficient Group	22.3718	13.8701	-0.689705	0.2281	0.99556	Description not Avl
XLOC_013531	ANTXR2	Chr4:45520826-45620890	Control	Selenium-deficient Group	12.5019	7.75112	-0.689676	0.34675	0.99556	ANTXR cell adhesion molecule 2 [Source:NCBI gene%3BAcc:422580]
XLOC_009219	LAPTM5	Chr23:270343-284774	Control	Selenium-deficient Group	146.87	91.0902	-0.689167	0.2318	0.99556	lysosomal protein transmembrane 5 [Source:NCBI gene%3BAcc:419552]
XLOC_011835	PIGF	Chr3:26793487-26828291	Control	Selenium-deficient Group	25.9098	16.0703	-0.689102	0.34705	0.99556	phosphatidylinositol glycan anchor biosynthesis class F [Source:NCBI gene%3BAcc:100858021]
XLOC_002322	TMCO3	Chr1:137351598-137382930	Control	Selenium-deficient Group	18.7503	11.632	-0.688813	0.24205	0.99556	transmembrane and coiled-coil domains 3 [Source:NCBI gene%3BAcc:395675]
XLOC_007285	ZHX2	Chr2:137987771-137990264	Control	Selenium-deficient Group	4.94559	3.06809	-0.688803	0.374	0.99556	zinc fingers and homeoboxes 2 [Source:NCBI gene%3BAcc:420351]
XLOC_004049	PCDHGC3	Chr13:1828639-1876670	Control	Selenium-deficient Group	30.5234	18.944	-0.688177	0.3379	0.99556	Gallus gallus protocadherin gamma subfamily A%2C 2 (PCDHGA2)%2C mRNA. [Source:RefSeq mRNA%3BAcc:NM_001245037]
XLOC_003753	C3orf14	Chr12:13146915-13155374	Control	Selenium-deficient Group	9.47552	5.88089	-0.688171	0.59165	0.99556	chromosome 12 C3orf14 homolog [Source:NCBI gene%3BAcc:416073]
XLOC_001635	NTN4	Chr1:45599390-45634244	Control	Selenium-deficient Group	4.77883	2.96764	-0.687341	0.4764	0.99556	netrin 4 [Source:NCBI gene%3BAcc:417914]
XLOC_013784	ADD1	Chr4:82871400-82928604	Control	Selenium-deficient Group	48.736	30.2744	-0.686893	0.2389	0.99556	adducin 1 [Source:NCBI gene%3BAcc:422882]
XLOC_015769	ENSGALG00000042929	Chr7:22164890-22168726	Control	Selenium-deficient Group	7.65955	4.75911	-0.686568	0.38705	0.99556	gap junction gamma-1 protein-like [Source:NCBI gene%3BAcc:107049146]
XLOC_010140	CCND3	Chr26:5031083-5043504	Control	Selenium-deficient Group	21.6121	13.4343	-0.685918	0.3093	0.99556	cyclin D3 [Source:NCBI gene%3BAcc:419928]
XLOC_005893	ENSGALG00000042060	Chr18:9346340-9347687	Control	Selenium-deficient Group	31.7178	19.7375	-0.684354	0.38195	0.99556	Description not Avl
XLOC_009292	DNALI1	Chr23:3762542-3766166	Control	Selenium-deficient Group	88.5476	55.1155	-0.683995	0.2454	0.99556	dynein axonemal light intermediate chain 1 [Source:HGNC Symbol%3BAcc:HGNC:14353]
XLOC_004688	ADAP1	Chr14:2188396-2214314	Control	Selenium-deficient Group	5.92414	3.68797	-0.683779	0.54985	0.99556	Description not Avl
XLOC_000256	SOCS2	Chr1:44892183-44894286	Control	Selenium-deficient Group	70.449	43.8609	-0.683643	0.2552	0.99556	suppressor of cytokine signaling 2 [Source:NCBI gene%3BAcc:395219]
XLOC_016633	DR1	Chr8:13951182-13975103	Control	Selenium-deficient Group	32.8465	20.4525	-0.683465	0.2421	0.99556	down-regulator of transcription 1 [Source:NCBI gene%3BAcc:424496]
XLOC_012415	COQ10A	Chr33:745138-753416	Control	Selenium-deficient Group	12.9162	8.04266	-0.683436	0.4855	0.99556	Description not Avl
XLOC_015041	ERLIN1	Chr6:9344754-9360945	Control	Selenium-deficient Group	17.6462	10.9911	-0.683029	0.27195	0.99556	ER lipid raft associated 1 [Source:NCBI gene%3BAcc:423670]
XLOC_016056	G6PC2	Chr7:19012477-19027011	Control	Selenium-deficient Group	2.06506	1.28644	-0.682806	0.65865	0.99556	glucose-6-phosphatase catalytic subunit 2 [Source:NCBI gene%3BAcc:424171]
XLOC_014191	ZNF770	Chr5:32206471-32209601	Control	Selenium-deficient Group	3.21283	2.00174	-0.682588	0.4541	0.99556	aquarius intron-binding spliceosomal factor [Source:NCBI gene%3BAcc:423296]
XLOC_004087	PWWP2A	Chr13:7910589-7933798	Control	Selenium-deficient Group	2.97533	1.85401	-0.682397	0.55035	0.99556	PWWP domain containing 2A [Source:NCBI gene%3BAcc:416153]
XLOC_013287	SRPX2	Chr4:5209856-5212690	Control	Selenium-deficient Group	4.08231	2.54436	-0.682081	0.51695	0.99556	sushi repeat containing protein%2C X-linked 2 [Source:NCBI gene%3BAcc:422261]
XLOC_013283	ENSGALG00000039706	Chr4:5116595-5171239	Control	Selenium-deficient Group	70.6784	44.0643	-0.681659	0.2798	0.99556	Description not Avl
XLOC_014180	ENSGALG00000027520	Chr5:30075483-30078307	Control	Selenium-deficient Group	3.56444	2.22251	-0.681485	0.5509	0.99556	fibrinogen-like protein 1-like protein [Source:NCBI gene%3BAcc:112532477]
XLOC_016525	ENSGALG00000032037	Chr8:4093889-4094956	Control	Selenium-deficient Group	49.1836	30.6693	-0.681382	0.3244	0.99556	Description not Avl
XLOC_012203	MCPH1	Chr3:88911017-89032445	Control	Selenium-deficient Group	4.57605	2.85446	-0.680882	0.81825	0.99556	microcephalin 1 [Source:NCBI gene%3BAcc:100125976]
XLOC_000380	CSNK1E	Chr1:50962354-50982806	Control	Selenium-deficient Group	14.4236	8.99778	-0.68079	0.37255	0.99556	casein kinase 1 epsilon [Source:NCBI gene%3BAcc:378891]
XLOC_007835	MTRR	Chr2:79446862-79471101	Control	Selenium-deficient Group	2.90545	1.81261	-0.680694	0.4542	0.99556	5-methyltetrahydrofolate-homocysteine methyltransferase reductase [Source:NCBI gene%3BAcc:428502]
XLOC_010328	NBR1	Chr27:5594510-5612269	Control	Selenium-deficient Group	17.0013	10.6109	-0.6801	0.29235	0.99556	NBR1%2C autophagy cargo receptor [Source:NCBI gene%3BAcc:420007]
XLOC_011566	SCARA5	Chr3:105581244-105594207	Control	Selenium-deficient Group	35.0288	21.8648	-0.67993	0.33945	0.99556	scavenger receptor class A%2C member 5 (putative) [Source:NCBI gene%3BAcc:771061]
XLOC_009364	ESAM	Chr24:293236-295905	Control	Selenium-deficient Group	29.1181	18.1788	-0.679659	0.37325	0.99556	Description not Avl
XLOC_010293	ORMDL3	Chr27:4610696-4775528	Control	Selenium-deficient Group	6.15438	3.84244	-0.679592	0.7605	0.99556	Description not Avl
XLOC_011370	ASCC3	Chr3:70898792-71165070	Control	Selenium-deficient Group	3.57757	2.23371	-0.679539	0.30955	0.99556	activating signal cointegrator 1 complex subunit 3 [Source:NCBI gene%3BAcc:421790]
XLOC_000295	OC3	Chr1:48061737-48067659	Control	Selenium-deficient Group	35.6399	22.2548	-0.67938	0.30325	0.99556	osteocalcin-like protein OC3 [Source:NCBI gene%3BAcc:417943]
XLOC_005738	ZBTB26	Chr17:9297244-9363121	Control	Selenium-deficient Group	4.44775	2.77845	-0.678797	0.53945	0.99556	zinc finger and BTB domain containing 26 [Source:NCBI gene%3BAcc:417107]
XLOC_010409	CD79B	Chr27:1793525-1797961	Control	Selenium-deficient Group	7.3056	4.56465	-0.678499	0.4542	0.99556	CD79b molecule [Source:NCBI gene%3BAcc:419940]
XLOC_010440	KPNB1	Chr27:4030719-4050040	Control	Selenium-deficient Group	13.6086	8.50306	-0.678469	0.3081	0.99556	karyopherin subunit beta 1 [Source:NCBI gene%3BAcc:426499]
XLOC_010986	CST7	Chr3:15825415-15830701	Control	Selenium-deficient Group	5.41759	3.38507	-0.678465	0.4837	0.99556	cystatin F [Source:NCBI gene%3BAcc:416716]
XLOC_006188	RFFL	Chr19:4452956-4476638	Control	Selenium-deficient Group	28.1543	17.5922	-0.678421	0.237	0.99556	ring finger and FYVE like domain containing E3 ubiquitin protein ligase [Source:NCBI gene%3BAcc:417529]
XLOC_007204	CHMP4C	Chr2:122037632-122051680	Control	Selenium-deficient Group	8.02974	5.01802	-0.678236	0.40525	0.99556	charged multivesicular body protein 4C [Source:NCBI gene%3BAcc:420201]
XLOC_008179	NDRG1	Chr2:142082572-142086949	Control	Selenium-deficient Group	68.0675	42.5411	-0.67811	0.4377	0.99556	N-myc downstream regulated 1 [Source:NCBI gene%3BAcc:420321]
XLOC_007643	CLEC3B	Chr2:43249989-43256640	Control	Selenium-deficient Group	102.619	64.1391	-0.678022	0.24615	0.99556	C-type lectin domain family 3 member B [Source:NCBI gene%3BAcc:395386]
XLOC_016301	OLFM3	Chr8:11447670-11502314	Control	Selenium-deficient Group	15.721	9.82721	-0.677838	0.30045	0.99556	olfactomedin 3 [Source:NCBI gene%3BAcc:424461]
XLOC_011252	ZDHHC14	Chr3:51721300-51828330	Control	Selenium-deficient Group	3.76512	2.35368	-0.677777	0.496	0.99556	zinc finger DHHC-type containing 14 [Source:HGNC Symbol%3BAcc:HGNC:20341]
XLOC_016626	HCCS	Chr8:13331192-13338560	Control	Selenium-deficient Group	32.4039	20.2612	-0.677445	0.24355	0.99556	holocytochrome c synthase [Source:NCBI gene%3BAcc:424482]
XLOC_002528	ENSGALG00000017139	Chr1:179051033-179094239	Control	Selenium-deficient Group	4.96476	3.10446	-0.677379	0.388	0.99556	zinc finger MYM-type containing 2 [Source:NCBI gene%3BAcc:418954]
XLOC_013271	FAM122B	Chr4:4097688-4105863	Control	Selenium-deficient Group	23.566	14.754	-0.675597	0.3125	0.99556	family with sequence similarity 122B [Source:NCBI gene%3BAcc:422236]
XLOC_012675	UPRT	Chr4:12609402-12621427	Control	Selenium-deficient Group	27.2708	17.0736	-0.675596	0.33845	0.99556	uracil phosphoribosyltransferase homolog [Source:NCBI gene%3BAcc:422327]
XLOC_016854	IGF2BP2	Chr9:4414718-4430179	Control	Selenium-deficient Group	11.2563	7.04909	-0.675226	0.3843	0.99556	insulin like growth factor 2 mRNA binding protein 2 [Source:NCBI gene%3BAcc:424865]
XLOC_010555	ENSGALG00000027147,NCLN	Chr28:1279265-1293124	Control	Selenium-deficient Group	17.1532	10.7433	-0.675036	0.3654	0.99556	Description not Avl
XLOC_005750	HSPA5	Chr17:10076956-10081027	Control	Selenium-deficient Group	103.955	65.1118	-0.674975	0.242	0.99556	heat shock 70kDa protein 5 (glucose-regulated protein%2C 78kDa) [Source:NCBI gene%3BAcc:396487]
XLOC_016958	TFR2	Chr9:14984086-14998385	Control	Selenium-deficient Group	5.72915	3.58935	-0.674597	0.30775	0.99556	Description not Avl
XLOC_017590	SMARCA2	ChrZ:26328237-26435687	Control	Selenium-deficient Group	119.951	75.1751	-0.674116	0.2569	0.99556	SWI/SNF related%2C matrix associated%2C actin dependent regulator of chromatin%2C subfamily a%2C member 2 [Source:NCBI gene%3BAcc:396040]
XLOC_006930	ENSGALG00000019568	Chr2:64822240-64832333	Control	Selenium-deficient Group	5.65562	3.5449	-0.673941	0.43005	0.99556	Description not Avl
XLOC_008656	ICMT	Chr21:614974-617908	Control	Selenium-deficient Group	46.5367	29.1729	-0.673738	0.27535	0.99556	isoprenylcysteine carboxyl methyltransferase [Source:NCBI gene%3BAcc:419373]
XLOC_007695	INHBA	Chr2:50747739-50762675	Control	Selenium-deficient Group	3.46836	2.17639	-0.672321	0.4997	0.99556	inhibin beta A subunit [Source:NCBI gene%3BAcc:396361]
XLOC_003165	BLM	Chr10:19886092-20028017	Control	Selenium-deficient Group	2.86655	1.79895	-0.67216	0.75935	0.99556	Bloom syndrome RecQ like helicase [Source:NCBI gene%3BAcc:415577]
XLOC_002824	BLOC1S6	Chr10:10695133-10700906	Control	Selenium-deficient Group	32.1957	20.2066	-0.672039	0.2487	0.99556	biogenesis of lysosomal organelles complex 1 subunit 6 [Source:NCBI gene%3BAcc:415447]
XLOC_005269	HSPB8	Chr15:9765687-9767739	Control	Selenium-deficient Group	67.6524	42.4775	-0.671443	0.3774	0.99556	heat shock protein family B (small) member 8 [Source:NCBI gene%3BAcc:416988]
XLOC_016516	UHMK1	Chr8:3827709-3841196	Control	Selenium-deficient Group	25.1005	15.7618	-0.671282	0.2509	0.99556	U2AF homology motif kinase 1 [Source:NCBI gene%3BAcc:424369]
XLOC_010991	CNPY3,ENSGALG00000045228	Chr3:16038039-16041757	Control	Selenium-deficient Group	271.276	170.353	-0.671231	0.25885	0.99556	Description not Avl
XLOC_012366	ENSGALG00000029012	Chr3:111042232-111235595	Control	Selenium-deficient Group	2.16367	1.35878	-0.671169	0.5604	0.99556	eva-1 homolog A%2C regulator of programmed cell death [Source:NCBI gene%3BAcc:422065]
XLOC_007923	CIDEA	Chr2:97484737-97493933	Control	Selenium-deficient Group	4.13811	2.59896	-0.67104	0.45765	0.99556	cell death-inducing DFFA-like effector a [Source:NCBI gene%3BAcc:768659]
XLOC_017070	P2RY13	Chr9:23593757-23694770	Control	Selenium-deficient Group	12.9995	8.16445	-0.671027	0.5548	0.99556	purinergic receptor P2Y13 [Source:NCBI gene%3BAcc:107049027]
XLOC_010424	ITGA3	Chr27:3186221-3201493	Control	Selenium-deficient Group	32.3613	20.3345	-0.670342	0.25495	0.99556	integrin subunit alpha 3 [Source:NCBI gene%3BAcc:373946]
XLOC_012772	SH3RF1	Chr4:25668583-25740316	Control	Selenium-deficient Group	3.27834	2.06002	-0.670307	0.43095	0.99556	SH3 domain containing ring finger 1 [Source:NCBI gene%3BAcc:422434]
XLOC_017338	P2RY1	Chr9:23467257-23468933	Control	Selenium-deficient Group	2.24542	1.41187	-0.669378	0.6044	0.99556	purinergic receptor P2Y1 [Source:NCBI gene%3BAcc:396275]
XLOC_016212	ATF6	Chr8:3720749-3789997	Control	Selenium-deficient Group	4.01844	2.5269	-0.66927	0.497	0.99556	activating transcription factor 6 beta [Source:NCBI gene%3BAcc:424365]
XLOC_003684	NINJ1	Chr12:6615330-6632947	Control	Selenium-deficient Group	20.8716	13.1268	-0.669031	0.27035	0.99556	ninjurin 1 [Source:NCBI gene%3BAcc:415986]
XLOC_004917	STX2	Chr15:2926590-3223483	Control	Selenium-deficient Group	33.6114	21.1485	-0.668394	0.5117	0.99556	syntaxin 2 [Source:NCBI gene%3BAcc:378895]
XLOC_010685	SLC35E1	Chr28:4326846-4331603	Control	Selenium-deficient Group	7.74483	4.87334	-0.668322	0.38885	0.99556	solute carrier family 35 member E1 [Source:NCBI gene%3BAcc:420143]
XLOC_015650	ENSGALG00000033329	Chr7:9273896-9443440	Control	Selenium-deficient Group	10.8735	6.84707	-0.667254	0.4369	0.99556	Description not Avl
XLOC_013207	ITM2A	Chr4:1483211-1492246	Control	Selenium-deficient Group	1350.19	850.838	-0.666202	0.3368	0.99556	integral membrane protein 2A [Source:NCBI gene%3BAcc:422145]
XLOC_014695	PTGR2	Chr5:26068173-26082465	Control	Selenium-deficient Group	14.473	9.12171	-0.66599	0.2678	0.99556	prostaglandin reductase 2 [Source:NCBI gene%3BAcc:423244]
XLOC_001387	DNAJB13	Chr1:195741785-195746074	Control	Selenium-deficient Group	30.0896	18.9732	-0.665301	0.34485	0.99556	DnaJ heat shock protein family (Hsp40) member B13 [Source:NCBI gene%3BAcc:419060]
XLOC_010332	ENSGALG00000036395	Chr27:181408-221892	Control	Selenium-deficient Group	48.6051	30.6528	-0.665088	0.29045	0.99556	Ig heavy chain Mem5-like [Source:NCBI gene%3BAcc:769232]
XLOC_005307	RNFT2	Chr15:11478737-11502340	Control	Selenium-deficient Group	4.40024	2.77632	-0.664406	0.5203	0.99556	ring finger protein%2C transmembrane 2 [Source:NCBI gene%3BAcc:427723]
XLOC_008017	ASPH	Chr2:113648721-113776295	Control	Selenium-deficient Group	2.15798	1.36209	-0.663868	0.4793	0.99556	aspartate beta-hydroxylase [Source:HGNC Symbol%3BAcc:HGNC:757]
XLOC_010114	ENSGALG00000002561	Chr26:4080349-4082578	Control	Selenium-deficient Group	34.7812	21.9542	-0.663809	0.391	0.99556	Fanconi anemia complementation group E [Source:NCBI gene%3BAcc:419891]
XLOC_015186	FBXW4	Chr6:22731955-22790541	Control	Selenium-deficient Group	65.3703	41.2653	-0.663707	0.26915	0.99556	Description not Avl
XLOC_004721	PDAP1	Chr14:4391618-4396704	Control	Selenium-deficient Group	68.8317	43.4605	-0.66337	0.3379	0.99556	PDGFA associated protein 1 [Source:NCBI gene%3BAcc:416491]
XLOC_013960	ENSGALG00000012121	Chr5:5325870-5333060	Control	Selenium-deficient Group	4.48512	2.83287	-0.662886	0.5634	0.99556	reticulocalbin 1 [Source:NCBI gene%3BAcc:428602]
XLOC_003956	CHCHD4	Chr12:10779097-10787668	Control	Selenium-deficient Group	31.2111	19.7144	-0.662812	0.2857	0.99556	coiled-coil-helix-coiled-coil-helix domain containing 4 [Source:NCBI gene%3BAcc:416037]
XLOC_005914	ENSGALG00000038671	Chr18:9966700-9967708	Control	Selenium-deficient Group	196.285	124.012	-0.662471	0.25835	0.99556	uncharacterized LOC422090 [Source:NCBI gene%3BAcc:422090]
XLOC_016630	ABCD3	Chr8:13570707-13597078	Control	Selenium-deficient Group	7.21988	4.56231	-0.662209	0.33025	0.99556	ATP binding cassette subfamily D member 3 [Source:NCBI gene%3BAcc:424487]
XLOC_001718	MGAT3	Chr1:50662883-50679863	Control	Selenium-deficient Group	34.3244	21.692	-0.662071	0.25995	0.99556	mannosyl (beta-1%2C4-)-glycoprotein beta-1%2C4-N-acetylglucosaminyltransferase [Source:NCBI gene%3BAcc:418013]
XLOC_011438	ENSGALG00000029372	Chr3:81071239-81072101	Control	Selenium-deficient Group	66.3014	41.919	-0.661435	0.32315	0.99556	Description not Avl
XLOC_002741	TSPAN3	Chr10:3039542-3065075	Control	Selenium-deficient Group	531.941	336.409	-0.66105	0.27	0.99556	tetraspanin 3 [Source:NCBI gene%3BAcc:415348]
XLOC_000701	NEPRO	Chr1:83251976-83428864	Control	Selenium-deficient Group	8.36937	5.29334	-0.66094	0.8202	0.99556	nucleolus and neural progenitor protein [Source:NCBI gene%3BAcc:418364]
XLOC_003164	WDR76	Chr10:19886092-20028017	Control	Selenium-deficient Group	25.8498	16.3551	-0.660418	0.84395	0.99556	WD repeat domain 76 [Source:NCBI gene%3BAcc:426208]
XLOC_005575	NEK6	Chr17:9813136-9859322	Control	Selenium-deficient Group	49.0601	31.0407	-0.660391	0.24905	0.99556	NIMA related kinase 6 [Source:NCBI gene%3BAcc:417101]
XLOC_003446	ENSGALG00000028466	Chr11:1776706-1780905	Control	Selenium-deficient Group	70.9652	44.9023	-0.660322	0.27745	0.99556	interleukin 34 [Source:NCBI gene%3BAcc:100858424]
XLOC_004113	PRR7	Chr13:10143321-10144113	Control	Selenium-deficient Group	14.8957	9.42621	-0.66015	0.5293	0.99556	proline rich 7%2C synaptic [Source:NCBI gene%3BAcc:107054513]
XLOC_002340	ABHD13	Chr1:140167719-140175705	Control	Selenium-deficient Group	12.788	8.09328	-0.659996	0.32625	0.99556	abhydrolase domain containing 13 [Source:NCBI gene%3BAcc:418763]
XLOC_005778	TEKT3	Chr18:2340326-2346218	Control	Selenium-deficient Group	7.62237	4.82443	-0.659882	0.4711	0.99556	tektin 3 [Source:NCBI gene%3BAcc:417326]
XLOC_007228	ENSGALG00000041493,ENSGALG00000046258	Chr2:126386167-126404515	Control	Selenium-deficient Group	33.386	21.1352	-0.659593	0.2676	0.99556	Description not Avl
XLOC_007885	STX17	Chr2:89613157-89644897	Control	Selenium-deficient Group	6.80204	4.30734	-0.65917	0.3514	0.99556	syntaxin 17 [Source:NCBI gene%3BAcc:420995]
XLOC_006126	SUMO2	Chr18:10765475-10777024	Control	Selenium-deficient Group	385.213	243.938	-0.659142	0.26505	0.99556	small ubiquitin-like modifier 2 [Source:NCBI gene%3BAcc:770125]
XLOC_000001	ENSGALG00000045540	Chr1:29-2665	Control	Selenium-deficient Group	11.0913	7.02399	-0.659071	0.56585	0.99556	C-type lectin domain family 2 member D-like 5 [Source:NCBI gene%3BAcc:776458]
XLOC_011113	LRRC73	Chr3:31006924-31012835	Control	Selenium-deficient Group	23.9668	15.1805	-0.658811	0.39825	0.99556	leucine rich repeat containing 73 [Source:NCBI gene%3BAcc:421454]
XLOC_013738	SLIT2	Chr4:75487238-75766552	Control	Selenium-deficient Group	26.6921	16.9108	-0.658465	0.2548	0.99556	slit guidance ligand 2 [Source:NCBI gene%3BAcc:373967]
XLOC_011614	MUT	Chr3:109275575-109293110	Control	Selenium-deficient Group	10.7807	6.83053	-0.658378	0.364	0.99556	Description not Avl
XLOC_003563	SLC7A5	Chr11:18186087-18218511	Control	Selenium-deficient Group	4.53906	2.87607	-0.658296	0.4404	0.99556	solute carrier family 7 member 5 [Source:NCBI gene%3BAcc:415832]
XLOC_009640	RHBG	Chr25:1490888-1495432	Control	Selenium-deficient Group	45.3514	28.7414	-0.658018	0.30105	0.99556	Rh family B glycoprotein [Source:NCBI gene%3BAcc:378792]
XLOC_013152	CTBP1	Chr4:85212798-85346817	Control	Selenium-deficient Group	90.8944	57.6137	-0.657779	0.2574	0.99556	C-terminal binding protein 1 [Source:NCBI gene%3BAcc:422904]
XLOC_004264	ENSGALG00000037416	Chr13:2393574-2393982	Control	Selenium-deficient Group	2.58969	1.64372	-0.655816	0.7113	0.99556	Description not Avl
XLOC_016610	SLC30A7	Chr8:11727626-11750700	Control	Selenium-deficient Group	17.6054	11.1778	-0.655377	0.33535	0.99556	solute carrier family 30 member 7 [Source:NCBI gene%3BAcc:424464]
XLOC_002481	RFXAP	Chr1:172406885-172413359	Control	Selenium-deficient Group	103.411	65.6674	-0.655143	0.2647	0.99556	regulatory factor X associated protein [Source:NCBI gene%3BAcc:418899]
XLOC_016343	SYDE2	Chr8:16377600-16398255	Control	Selenium-deficient Group	7.93697	5.04102	-0.654874	0.35405	0.99556	synapse defective Rho GTPase homolog 2 [Source:NCBI gene%3BAcc:424530]
XLOC_003497	PHKB	Chr11:7629814-7701347	Control	Selenium-deficient Group	19.7055	12.5199	-0.654371	0.25515	0.99556	phosphorylase kinase regulatory subunit beta [Source:NCBI gene%3BAcc:415741]
XLOC_017228	ENSGALG00000036440	Chr9:13702441-13704529	Control	Selenium-deficient Group	44.2354	28.1058	-0.654331	0.2868	0.99556	Description not Avl
XLOC_012544	ENSGALG00000004127	Chr4:1381870-1382524	Control	Selenium-deficient Group	2.89486	1.83989	-0.653876	0.66845	0.99556	c-X-C chemokine receptor type 3-like [Source:NCBI gene%3BAcc:422150]
XLOC_011079	SOCS5	Chr3:26905250-26910789	Control	Selenium-deficient Group	8.03316	5.10644	-0.653649	0.3407	0.99556	suppressor of cytokine signaling 5 [Source:NCBI gene%3BAcc:428570]
XLOC_007551	IGF2BP3	Chr2:31211303-31319341	Control	Selenium-deficient Group	3.65748	2.32519	-0.653501	0.3787	0.99556	insulin like growth factor 2 mRNA binding protein 3 [Source:NCBI gene%3BAcc:420617]
XLOC_018186	TNPO1	ChrZ:25038350-25112743	Control	Selenium-deficient Group	2.22021	1.4118	-0.653167	0.49355	0.99556	transportin 1 [Source:NCBI gene%3BAcc:427218]
XLOC_007058	TMX3	Chr2:94550576-94576769	Control	Selenium-deficient Group	38.6482	24.5759	-0.653155	0.2634	0.99556	thioredoxin related transmembrane protein 3 [Source:NCBI gene%3BAcc:421027]
XLOC_002788	MNS1	Chr10:7620167-7625810	Control	Selenium-deficient Group	8.64195	5.49617	-0.652929	0.43005	0.99556	meiosis specific nuclear structural 1 [Source:NCBI gene%3BAcc:426295]
XLOC_008511	ZMYND8	Chr20:5956856-5997973	Control	Selenium-deficient Group	2.53152	1.61045	-0.652544	0.4286	0.99556	zinc finger MYND-type containing 8 [Source:NCBI gene%3BAcc:419207]
XLOC_011167	IRF2BP2	Chr3:38511652-38513601	Control	Selenium-deficient Group	37.8014	24.0574	-0.651958	0.38375	0.99556	interferon regulatory factor 2 binding protein 2 [Source:NCBI gene%3BAcc:428585]
XLOC_013390	ENSGALG00000037446	Chr4:18035608-18112507	Control	Selenium-deficient Group	4.68031	2.97928	-0.65164	0.60555	0.99556	Description not Avl
XLOC_000197	RASSF3	Chr1:33715724-33766463	Control	Selenium-deficient Group	32.3258	20.5835	-0.6512	0.2635	0.99556	Ras association domain family member 3 [Source:NCBI gene%3BAcc:417828]
XLOC_017179	FARSB	Chr9:7993563-8027901	Control	Selenium-deficient Group	16.4713	10.4885	-0.651137	0.3195	0.99556	phenylalanyl-tRNA synthetase beta subunit [Source:NCBI gene%3BAcc:424812]
XLOC_016477	FPGT	Chr8:29654459-29658890	Control	Selenium-deficient Group	12.8753	8.1993	-0.651034	0.33965	0.99556	fucose-1-phosphate guanylyltransferase [Source:NCBI gene%3BAcc:100533998]
XLOC_000475	SINHCAF	Chr1:59618209-59633491	Control	Selenium-deficient Group	19.1618	12.203	-0.650995	0.293	0.99556	Description not Avl
XLOC_009963	OLFML3	Chr26:3733067-3803416	Control	Selenium-deficient Group	74.1232	47.2167	-0.650628	0.63645	0.99556	olfactomedin like 3 [Source:NCBI gene%3BAcc:419882]
XLOC_012959	CETN1	Chr4:53989694-53994661	Control	Selenium-deficient Group	20.3137	12.9403	-0.650575	0.30355	0.99556	centrin 1 [Source:NCBI gene%3BAcc:422303]
XLOC_013701	TMEM33	Chr4:68790454-68799641	Control	Selenium-deficient Group	28.7395	18.3121	-0.650238	0.2742	0.99556	transmembrane protein 33 [Source:NCBI gene%3BAcc:422779]
XLOC_011849	ENSGALG00000035284	Chr3:28814230-28817102	Control	Selenium-deficient Group	11.7668	7.49768	-0.6502	0.38335	0.99556	Description not Avl
XLOC_001193	ALG5	Chr1:172318484-172337874	Control	Selenium-deficient Group	25.6723	16.3584	-0.650177	0.2787	0.99556	ALG5%2C dolichyl-phosphate beta-glucosyltransferase [Source:NCBI gene%3BAcc:418898]
XLOC_002847	MESD	Chr10:12236291-12242168	Control	Selenium-deficient Group	34.889	22.2436	-0.649378	0.26515	0.99556	Description not Avl
XLOC_000298	ENSGALG00000011745	Chr1:48081433-48092200	Control	Selenium-deficient Group	24.0334	15.3227	-0.649368	0.27705	0.99556	WW domain binding protein 11 [Source:NCBI gene%3BAcc:427880]
XLOC_010602	PTBP1	Chr28:2817696-2846212	Control	Selenium-deficient Group	50.3446	32.1054	-0.649023	0.2603	0.99556	polypyrimidine tract binding protein 1 [Source:NCBI gene%3BAcc:420098]
XLOC_006094	P4HB	Chr18:10010614-10018970	Control	Selenium-deficient Group	382.013	243.681	-0.648628	0.27375	0.99556	prolyl 4-hydroxylase subunit beta [Source:NCBI gene%3BAcc:374091]
XLOC_002692	SEC11A	Chr10:927089-936283	Control	Selenium-deficient Group	64.6055	41.2144	-0.648508	0.28775	0.99556	SEC11 homolog A%2C signal peptidase complex subunit [Source:NCBI gene%3BAcc:415334]
XLOC_000126	ENSGALG00000046441	Chr1:16109135-16110123	Control	Selenium-deficient Group	201.002	128.233	-0.648437	0.2687	0.99556	Description not Avl
XLOC_006597	C9ORF152	Chr2:6221208-6227096	Control	Selenium-deficient Group	43.5651	27.7949	-0.648352	0.27635	0.99556	chromosome 2 open reading frame%2C human C9orf152 [Source:NCBI gene%3BAcc:101750288]
XLOC_000677	FSTL1	Chr1:79864142-79907705	Control	Selenium-deficient Group	80.3892	51.2952	-0.648177	0.26105	0.99556	follistatin like 1 [Source:NCBI gene%3BAcc:395349]
XLOC_017506	NNT	ChrZ:13747363-13788623	Control	Selenium-deficient Group	3.70208	2.36316	-0.647616	0.41585	0.99556	nicotinamide nucleotide transhydrogenase [Source:NCBI gene%3BAcc:427196]
XLOC_011966	MAP3K4	Chr3:45383833-45456638	Control	Selenium-deficient Group	2.88257	1.84035	-0.647375	0.4219	0.99556	mitogen-activated protein kinase kinase kinase 4 [Source:NCBI gene%3BAcc:421579]
XLOC_007545	CDCA7L	Chr2:30643565-30664008	Control	Selenium-deficient Group	25.7257	16.425	-0.64731	0.27485	0.99556	cell division cycle associated 7 like [Source:NCBI gene%3BAcc:420608]
XLOC_009269	MAN1C1	Chr23:2297999-2325825	Control	Selenium-deficient Group	13.1378	8.38883	-0.647183	0.4063	0.99556	mannosidase%2C alpha%2C class 1C%2C member 1 [Source:NCBI gene%3BAcc:419588]
XLOC_016143	STEAP3	Chr7:28555697-28573430	Control	Selenium-deficient Group	7.5465	4.8192	-0.647014	0.43875	0.99556	STEAP3 metalloreductase [Source:NCBI gene%3BAcc:424275]
XLOC_008985	ENSGALG00000003518	Chr22:2633240-2636679	Control	Selenium-deficient Group	28.9858	18.5114	-0.646935	0.3387	0.99556	glycerol-3-phosphate acyltransferase 4 [Source:NCBI gene%3BAcc:426788]
XLOC_007322	TIGD5	Chr2:149011525-149013484	Control	Selenium-deficient Group	2.5057	1.60101	-0.646233	0.5717	0.99556	tigger transposable element derived 5 [Source:NCBI gene%3BAcc:101749031]
XLOC_017756	PHAX	ChrZ:56181075-56190055	Control	Selenium-deficient Group	24.8949	15.9077	-0.646126	0.31545	0.99556	phosphorylated adaptor for RNA export [Source:NCBI gene%3BAcc:427124]
XLOC_000893	DYNLT3	Chr1:113133104-113139987	Control	Selenium-deficient Group	38.8597	24.8315	-0.6461	0.2688	0.99556	dynein light chain Tctex-type 3 [Source:NCBI gene%3BAcc:418580]
XLOC_016683	DPH2	Chr8:20256268-20450472	Control	Selenium-deficient Group	9.67222	6.18194	-0.645787	0.72225	0.99556	DPH2 homolog [Source:NCBI gene%3BAcc:424574]
XLOC_018446	GNG10	ChrZ:66386556-66392556	Control	Selenium-deficient Group	262.016	167.473	-0.645726	0.2656	0.99556	G protein subunit gamma 10 [Source:NCBI gene%3BAcc:769603]
XLOC_011191	DLL1	Chr3:40973213-40979620	Control	Selenium-deficient Group	9.98809	6.38593	-0.645312	0.4032	0.99556	delta like canonical Notch ligand 1 [Source:NCBI gene%3BAcc:395820]
XLOC_005409	ENSGALG00000008936	Chr17:1417240-1421885	Control	Selenium-deficient Group	13.9276	8.90482	-0.64529	0.38185	0.99556	ectonucleoside triphosphate diphosphohydrolase 8-like [Source:NCBI gene%3BAcc:417281]
XLOC_000119	CPNE8	Chr1:15507103-15601794	Control	Selenium-deficient Group	2.96596	1.89745	-0.644439	0.48215	0.99556	copine 8 [Source:NCBI gene%3BAcc:417690]
XLOC_003197	CIAPIN1	Chr11:620352-626331	Control	Selenium-deficient Group	55.1507	35.2857	-0.644293	0.2848	0.99556	cytokine induced apoptosis inhibitor 1 [Source:NCBI gene%3BAcc:415637]
XLOC_017666	RMI1	ChrZ:40095784-40099640	Control	Selenium-deficient Group	3.14108	2.00989	-0.64414	0.42565	0.99556	RecQ mediated genome instability 1 [Source:NCBI gene%3BAcc:431669]
XLOC_003116	ENSGALG00000037428	Chr10:15840849-15846453	Control	Selenium-deficient Group	33.5669	21.4817	-0.64393	0.44	0.99556	Description not Avl
XLOC_012184	PRIM2	Chr3:86965135-87048983	Control	Selenium-deficient Group	4.52717	2.89738	-0.643863	0.38545	0.99556	primase (DNA) subunit 2 [Source:NCBI gene%3BAcc:421878]
XLOC_002664	POLD3	Chr1:195956743-195986474	Control	Selenium-deficient Group	15.2072	9.73396	-0.643655	0.3257	0.99556	DNA polymerase delta 3%2C accessory subunit [Source:NCBI gene%3BAcc:419053]
XLOC_008746	KIAA2013	Chr21:5514104-5536808	Control	Selenium-deficient Group	2.40125	1.5377	-0.643012	0.72975	0.99556	KIAA2013 [Source:NCBI gene%3BAcc:428195]
XLOC_015612	ENSGALG00000039707	Chr7:4390374-4439659	Control	Selenium-deficient Group	7.60151	4.86874	-0.642738	0.77445	0.99556	Description not Avl
XLOC_010029	PSMA5	Chr26:1202706-1211393	Control	Selenium-deficient Group	143.123	91.6964	-0.642319	0.28195	0.99556	proteasome subunit alpha 5 [Source:NCBI gene%3BAcc:426937]
XLOC_013190	ENSGALG00000044799	Chr4:255369-259277	Control	Selenium-deficient Group	2.59498	1.66329	-0.641682	0.67045	0.99556	V-set and immunoglobulin domain containing 4 [Source:NCBI gene%3BAcc:422170]
XLOC_004251	SLC35A4	Chr13:946571-1014021	Control	Selenium-deficient Group	31.2269	20.018	-0.641489	0.76085	0.99556	Description not Avl
XLOC_011723	COQ8B	Chr3:12445299-12477141	Control	Selenium-deficient Group	48.7786	31.2755	-0.641214	0.2747	0.99556	Description not Avl
XLOC_017820	ECPAS	ChrZ:66404349-66462465	Control	Selenium-deficient Group	7.91578	5.07616	-0.640994	0.3833	0.99556	Ecm29 proteasome adaptor and scaffold [Source:HGNC Symbol%3BAcc:HGNC:29020]
XLOC_016397	MMACHC	Chr8:21207905-21213579	Control	Selenium-deficient Group	3.453	2.21541	-0.640277	0.45955	0.99556	methylmalonic aciduria (cobalamin deficiency) cblC type%2C with homocystinuria [Source:NCBI gene%3BAcc:424597]
XLOC_003928	ARF4	Chr12:8722022-8732436	Control	Selenium-deficient Group	194.582	124.854	-0.640128	0.25825	0.99556	ADP ribosylation factor 4 [Source:NCBI gene%3BAcc:769725]
XLOC_010879	RTN4	Chr3:2483731-2576540	Control	Selenium-deficient Group	65.8971	42.3025	-0.639473	0.37025	0.99556	reticulon 4 [Source:NCBI gene%3BAcc:378790]
XLOC_017140	SENP2	Chr9:4434447-4447828	Control	Selenium-deficient Group	4.10649	2.63677	-0.639131	0.51845	0.99556	SUMO1/sentrin/SMT3 specific peptidase 2 [Source:NCBI gene%3BAcc:424864]
XLOC_013718	KLF3	Chr4:69980271-70000045	Control	Selenium-deficient Group	17.9135	11.5035	-0.638973	0.41475	0.99556	Kruppel-like factor 3 (basic) [Source:NCBI gene%3BAcc:429811]
XLOC_002021	ATP1B1	Chr1:83683836-83787119	Control	Selenium-deficient Group	157.932	101.427	-0.638859	0.3267	0.99556	ATPase Na+/K+ transporting subunit beta 1 [Source:NCBI gene%3BAcc:396529]
XLOC_011601	ENSGALG00000045634	Chr3:107936543-107941195	Control	Selenium-deficient Group	2.51134	1.61285	-0.638843	0.57365	0.99556	XK related 5 [Source:NCBI gene%3BAcc:422039]
XLOC_010984	CST3	Chr3:15591700-15594391	Control	Selenium-deficient Group	6491	4170.95	-0.638063	0.41505	0.99556	cystatin C [Source:NCBI gene%3BAcc:396497]
XLOC_012781	NAA15	Chr4:29497112-29529148	Control	Selenium-deficient Group	5.19966	3.34127	-0.638021	0.4201	0.99556	N(alpha)-acetyltransferase 15%2C NatA auxiliary subunit [Source:NCBI gene%3BAcc:422440]
XLOC_002814	SLC24A5	Chr10:10039454-10065343	Control	Selenium-deficient Group	2.98002	1.91523	-0.637804	0.29255	0.99556	solute carrier family 24 member 5 [Source:NCBI gene%3BAcc:415431]
[truncated: 8,431 more rows]

## Sheet: Table S7
Table S7: List of differentially expressed genes (DEGs)
gene_id	genes	locus	sample_1	sample_2	FPKM_Control	FPKM_Selenium-deficient Group	log2(fold_change)	p_value	q_value	Description
XLOC_006190	CCL1	Chr19:4765353-4766571	Control	Selenium-deficient Group	22.7444	0.883188	-4.68665	0.21445	0.99556	C-C motif chemokine ligand 1 [Source:NCBI gene%3BAcc:395552]
XLOC_001590	TSPAN8	Chr1:36146150-36163273	Control	Selenium-deficient Group	5.60148	0.249793	-4.48701	0.2147	0.99556	tetraspanin 8 [Source:NCBI gene%3BAcc:417854]
XLOC_008390	WFDC2	Chr20:10684936-10686040	Control	Selenium-deficient Group	45.6287	2.20842	-4.36886	0.2148	0.99556	WAP four-disulfide core domain protein 2-like [Source:NCBI gene%3BAcc:100859272]
XLOC_011840	ENSGALG00000029862	Chr3:27352064-27361903	Control	Selenium-deficient Group	3.23105	0.174825	-4.20802	0.21475	0.99556	Description not Avl
XLOC_001161	CDADC1	Chr1:169134670-169142953	Control	Selenium-deficient Group	3.50044	0.189813	-4.20488	0.21505	0.99556	cytidine and dCMP deaminase domain containing 1 [Source:NCBI gene%3BAcc:418864]
XLOC_014540	USH1C	Chr5:11938572-11982935	Control	Selenium-deficient Group	9.84651	0.552351	-4.15596	0.0185	0.795679	USH1 protein network component harmonin [Source:NCBI gene%3BAcc:423073]
XLOC_010483	ENSGALG00000039447	Chr27:4952992-4962757	Control	Selenium-deficient Group	6.58028	0.403983	-4.02578	0.06265	0.99556	keratin 23 [Source:NCBI gene%3BAcc:420044]
XLOC_015902	ENSGALG00000036881	Chr7:3067087-3068934	Control	Selenium-deficient Group	3.65764	0.263553	-3.79475	0.21765	0.99556	Description not Avl
XLOC_009944	ENSGALG00000028858	Chr26:3145546-3149510	Control	Selenium-deficient Group	7.40217	0.559613	-3.72545	0.21665	0.99556	hydroxysteroid (11-beta) dehydrogenase 1a [Source:NCBI gene%3BAcc:771930]
XLOC_000844	KCNJ15	Chr1:107539723-107541289	Control	Selenium-deficient Group	25.4539	1.93192	-3.71978	0.0076	0.528403	potassium inwardly rectifying channel subfamily J member 15 [Source:NCBI gene%3BAcc:427984]
XLOC_007118	DSG2	Chr2:106423070-106443930	Control	Selenium-deficient Group	2.08711	0.158594	-3.7181	0.1086	0.99556	desmoglein 2 [Source:NCBI gene%3BAcc:428529]
XLOC_012649	GABRA3	Chr4:10806792-10852313	Control	Selenium-deficient Group	3.46955	0.269806	-3.68475	0.21675	0.99556	gamma-aminobutyric acid type A receptor alpha3 subunit [Source:NCBI gene%3BAcc:422289]
XLOC_014995	LRFN5	Chr5:59626098-59629021	Control	Selenium-deficient Group	2.12456	0.167076	-3.66859	0.2169	0.99556	leucine rich repeat and fibronectin type III domain containing 5 [Source:NCBI gene%3BAcc:423599]
XLOC_012784	MGST2	Chr4:29603080-29611243	Control	Selenium-deficient Group	23.8304	1.96224	-3.60223	0.21635	0.99556	microsomal glutathione S-transferase 2 [Source:NCBI gene%3BAcc:770916]
XLOC_005365	KIFC1	Chr16:238279-378917	Control	Selenium-deficient Group	94.7645	8.14269	-3.54077	0.009	0.555391	kinesin family member C1 [Source:NCBI gene%3BAcc:417037]
XLOC_011360	CD24	Chr3:68172466-68176409	Control	Selenium-deficient Group	70.7816	6.21658	-3.50918	5e-05	0.0325906	CD24 molecule [Source:NCBI gene%3BAcc:100859742]
XLOC_009550	ENSGALG00000039419	Chr24:5406557-5407708	Control	Selenium-deficient Group	8.95929	0.819582	-3.45042	0.21745	0.99556	Description not Avl
XLOC_007083	TMEM200C	Chr2:100224354-100225974	Control	Selenium-deficient Group	29.7934	2.78111	-3.42126	0.0049	0.47759	transmembrane protein 200C [Source:HGNC Symbol%3BAcc:HGNC:37208]
XLOC_013562	PPP1R3B	Chr4:49871076-49871970	Control	Selenium-deficient Group	3.94977	0.369177	-3.41938	0.219	0.99556	protein phosphatase 1 regulatory subunit 3B [Source:NCBI gene%3BAcc:422630]
XLOC_002154	RIPK4	Chr1:109023685-109043492	Control	Selenium-deficient Group	2.88996	0.271009	-3.41464	0.10985	0.99556	receptor interacting serine/threonine kinase 4 [Source:NCBI gene%3BAcc:418529]
XLOC_013643	SLC39A8	Chr4:61121024-61141216	Control	Selenium-deficient Group	30.0294	2.91291	-3.36584	0.004	0.448559	solute carrier family 39 member 8 [Source:NCBI gene%3BAcc:430411]
XLOC_001561	AMIGO2	Chr1:31248895-31258419	Control	Selenium-deficient Group	29.4563	2.8847	-3.35209	0.0007	0.177515	adhesion molecule with Ig like domain 2 [Source:NCBI gene%3BAcc:417810]
XLOC_000657	STYK1	Chr1:78365922-78371775	Control	Selenium-deficient Group	2.40122	0.237525	-3.33762	0.21975	0.99556	serine/threonine/tyrosine kinase 1 [Source:NCBI gene%3BAcc:418310]
XLOC_017560	ENSGALG00000043952	ChrZ:22404803-22414392	Control	Selenium-deficient Group	2.92006	0.313496	-3.21948	0.1816	0.99556	Description not Avl
XLOC_008875	ENSGALG00000044688	Chr21:4838411-4840380	Control	Selenium-deficient Group	43.0464	4.63883	-3.21406	0.0172	0.762289	Description not Avl
XLOC_011853	ZFAND3	Chr3:29752864-29880449	Control	Selenium-deficient Group	6.17174	0.687049	-3.16719	0.2214	0.99556	zinc finger AN1-type containing 3 [Source:NCBI gene%3BAcc:421430]
XLOC_006346	CLDN3	Chr19:657605-776272	Control	Selenium-deficient Group	132.324	14.7518	-3.16511	0.273	0.99556	claudin 3 [Source:NCBI gene%3BAcc:374029]
XLOC_005788	OGFOD3	Chr18:3560688-3587092	Control	Selenium-deficient Group	4.163	0.464357	-3.16432	0.22915	0.99556	2-oxoglutarate and iron dependent oxygenase domain containing 3 [Source:NCBI gene%3BAcc:769717]
XLOC_004059	MZB1	Chr13:2436040-2437104	Control	Selenium-deficient Group	38.4016	4.31052	-3.15523	0.071	0.99556	Description not Avl
XLOC_008289	SLC2A10	Chr20:5758429-5766067	Control	Selenium-deficient Group	2.32273	0.265335	-3.12993	0.22045	0.99556	solute carrier family 2 member 10 [Source:NCBI gene%3BAcc:419206]
XLOC_012514	FAIM2	Chr33:1421844-1435440	Control	Selenium-deficient Group	4.37221	0.501516	-3.12399	0.2214	0.99556	Fas apoptotic inhibitory molecule 2 [Source:NCBI gene%3BAcc:426899]
XLOC_013563	CLDN23	Chr4:49904520-49905204	Control	Selenium-deficient Group	42.2942	4.91054	-3.10651	0.0216	0.824043	claudin 23 [Source:NCBI gene%3BAcc:428756]
XLOC_000931	ADGRG2	Chr1:120395078-120415594	Control	Selenium-deficient Group	3.44057	0.402821	-3.09444	0.01645	0.762289	adhesion G protein-coupled receptor G2 [Source:NCBI gene%3BAcc:418611]
XLOC_009488	ENSGALG00000037373	Chr24:2519566-2526298	Control	Selenium-deficient Group	2.33205	0.275955	-3.07909	0.22355	0.99556	Description not Avl
XLOC_006889	DCDC2	Chr2:58072386-58131805	Control	Selenium-deficient Group	28.0263	3.32852	-3.07383	5e-05	0.0325906	doublecortin domain containing 2 [Source:NCBI gene%3BAcc:420821]
XLOC_004577	ENSGALG00000007030	Chr14:8757389-8764076	Control	Selenium-deficient Group	2.12918	0.252879	-3.07378	0.23305	0.99556	transmembrane protein 180-like [Source:NCBI gene%3BAcc:416622]
XLOC_003974	FAM3D	Chr12:11897290-11901425	Control	Selenium-deficient Group	41.6143	5.01853	-3.05174	0.0066	0.502419	family with sequence similarity 3%2C member D [Source:NCBI gene%3BAcc:416069]
XLOC_002628	FOLR1	Chr1:194532763-194535871	Control	Selenium-deficient Group	84.0484	10.1479	-3.05004	0.00015	0.0823342	folate receptor 1 [Source:NCBI gene%3BAcc:395638]
XLOC_005789	ENSGALG00000046130	Chr18:3737834-3740420	Control	Selenium-deficient Group	31.0029	3.75185	-3.04673	0.0167	0.762289	Description not Avl
XLOC_006509	ENSGALG00000044841	Chr19:9545880-9641678	Control	Selenium-deficient Group	10.1124	1.23053	-3.03877	0.3819	0.99556	tapasin-related protein-like [Source:NCBI gene%3BAcc:100857331]
XLOC_009310	GJB3	Chr23:4466716-4467490	Control	Selenium-deficient Group	19.8782	2.44151	-3.02534	0.0329	0.890476	Description not Avl
XLOC_013206	CYSLTR1	Chr4:1361143-1372692	Control	Selenium-deficient Group	5.66066	0.696273	-3.02325	0.1149	0.99556	cysteinyl leukotriene receptor 1 [Source:NCBI gene%3BAcc:428691]
XLOC_010735	ENSGALG00000044661	Chr28:1271206-1272845	Control	Selenium-deficient Group	30.7985	3.79028	-3.02248	0.02205	0.826096	cathepsin G [Source:NCBI gene%3BAcc:426049]
XLOC_003706	ENSGALG00000026449	Chr12:9127165-9127546	Control	Selenium-deficient Group	19.216	2.41532	-2.99203	0.2248	0.99556	histone H2A type 2-B-like [Source:NCBI gene%3BAcc:101751709]
XLOC_016791	ENSGALG00000044130	Chr8:28373183-28374047	Control	Selenium-deficient Group	20.4543	2.57626	-2.98905	0.2253	0.99556	Description not Avl
XLOC_009529	ENSGALG00000037459	Chr24:4559837-4560959	Control	Selenium-deficient Group	3.53084	0.446651	-2.98279	0.2328	0.99556	Description not Avl
XLOC_009847	ENSGALG00000045486	Chr25:2805161-2806394	Control	Selenium-deficient Group	3.69033	0.472231	-2.96619	0.22345	0.99556	Description not Avl
XLOC_000220	KCNMB4	Chr1:35820989-35831958	Control	Selenium-deficient Group	5.00986	0.642641	-2.96268	0.22275	0.99556	potassium calcium-activated channel subfamily M regulatory beta subunit 4 [Source:NCBI gene%3BAcc:417852]
XLOC_010980	OVOL2	Chr3:15460177-15465535	Control	Selenium-deficient Group	5.91227	0.760559	-2.95858	0.22415	0.99556	ovo like zinc finger 3 [Source:NCBI gene%3BAcc:416720]
XLOC_006958	ENSGALG00000035312	Chr2:69258887-69269597	Control	Selenium-deficient Group	25.3008	3.27855	-2.94805	0.23645	0.99556	Description not Avl
XLOC_013333	ENSGALG00000037361	Chr4:11516565-11517803	Control	Selenium-deficient Group	9.44676	1.22459	-2.94752	0.22475	0.99556	Krueppel-like factor 8 [Source:NCBI gene%3BAcc:101749773]
XLOC_012721	RNF128	Chr4:17396690-17432723	Control	Selenium-deficient Group	11.4442	1.48526	-2.94582	0.0269	0.884689	ring finger protein 128%2C E3 ubiquitin protein ligase [Source:NCBI gene%3BAcc:422382]
XLOC_004079	ENSGALG00000041720	Chr13:4816281-5306069	Control	Selenium-deficient Group	5.22174	0.679128	-2.94278	0.5201	0.99556	Description not Avl
XLOC_001376	AT1,ENSGALG00000032614	Chr1:194845634-194873090	Control	Selenium-deficient Group	4.6926	0.613442	-2.93539	0.2613	0.99556	Description not Avl
XLOC_010926	FSHR	Chr3:7457072-7558965	Control	Selenium-deficient Group	2.4434	0.320614	-2.92998	0.04235	0.944157	follicle stimulating hormone receptor [Source:NCBI gene%3BAcc:395962]
XLOC_012257	SDC1	Chr3:102005546-102025143	Control	Selenium-deficient Group	11.7571	1.5536	-2.91984	0.0383	0.933249	syndecan 1 [Source:NCBI gene%3BAcc:421960]
XLOC_013791	ENSGALG00000029321,NAT8L	Chr4:83586478-83614083	Control	Selenium-deficient Group	5.05607	0.683545	-2.88691	0.18565	0.99556	Description not Avl
XLOC_016950	CLDN1	Chr9:13990202-14000682	Control	Selenium-deficient Group	511.505	69.4604	-2.88048	5e-05	0.0325906	claudin 1 [Source:NCBI gene%3BAcc:424910]
XLOC_018301	CFC1	ChrZ:42420868-42425911	Control	Selenium-deficient Group	7.65515	1.04795	-2.86886	0.0283	0.884801	cripto%2C FRL-1%2C cryptic family 1 [Source:NCBI gene%3BAcc:395437]
XLOC_004606	ENSGALG00000032279	Chr14:12336512-12337262	Control	Selenium-deficient Group	9.52259	1.30719	-2.86489	0.22595	0.99556	Description not Avl
XLOC_018114	EMB	ChrZ:14736700-14761276	Control	Selenium-deficient Group	4.6397	0.640856	-2.85596	0.0033	0.419704	embigin [Source:NCBI gene%3BAcc:395242]
XLOC_002643	DGAT2	Chr1:194877498-194892393	Control	Selenium-deficient Group	2.37598	0.330847	-2.84429	0.1774	0.99556	diacylglycerol O-acyltransferase 2 [Source:NCBI gene%3BAcc:421309]
XLOC_005640	ENSGALG00000045962	Chr17:2444704-2454891	Control	Selenium-deficient Group	6.51281	0.910712	-2.83821	0.01965	0.806428	Description not Avl
XLOC_012333	AvBD12	Chr3:107860149-107861091	Control	Selenium-deficient Group	118.247	16.5611	-2.83593	0.0029	0.406325	avian beta-defensin 12 [Source:NCBI gene%3BAcc:414339]
XLOC_010414	ENSGALG00000000367	Chr27:1939763-2016704	Control	Selenium-deficient Group	3.43742	0.482154	-2.83376	0.07865	0.99556	acid sensing ion channel subunit 2 [Source:NCBI gene%3BAcc:419945]
XLOC_010985	SYNDIG1	Chr3:15719394-15767957	Control	Selenium-deficient Group	4.25211	0.601941	-2.82049	0.23505	0.99556	synapse differentiation inducing 1 [Source:NCBI gene%3BAcc:416717]
XLOC_015751	GALNT3	Chr7:19795081-19807861	Control	Selenium-deficient Group	4.14773	0.598287	-2.79341	0.03385	0.898274	polypeptide N-acetylgalactosaminyltransferase 3 [Source:NCBI gene%3BAcc:424177]
XLOC_004414	ENSGALG00000007080	Chr13:17126955-17144545	Control	Selenium-deficient Group	5.22426	0.756898	-2.78706	0.0107	0.616521	Description not Avl
XLOC_008587	VSTM2L	Chr20:10617076-10619214	Control	Selenium-deficient Group	5.92375	0.875425	-2.75846	0.24365	0.99556	V-set and transmembrane domain containing 2 like [Source:NCBI gene%3BAcc:419297]
XLOC_000326	ENSGALG00000011796	Chr1:48250643-48251708	Control	Selenium-deficient Group	7.3187	1.08411	-2.75507	0.09155	0.99556	Description not Avl
XLOC_016569	TOR1AIP1	Chr8:6083216-6088226	Control	Selenium-deficient Group	5.50919	0.818895	-2.75009	0.0918	0.99556	Description not Avl
XLOC_011261	ENSGALG00000046008	Chr3:52380916-52389464	Control	Selenium-deficient Group	7.71111	1.15102	-2.74402	0.0447	0.967484	radial spoke 3 homolog [Source:NCBI gene%3BAcc:421663]
XLOC_011275	PERP1	Chr3:54693251-54709177	Control	Selenium-deficient Group	7.11577	1.06904	-2.7347	0.1342	0.99556	PERP1%2C TP53 apoptosis effector [Source:NCBI gene%3BAcc:421683]
XLOC_008637	PARD6B	Chr20:13684033-13696732	Control	Selenium-deficient Group	2.17847	0.327733	-2.73272	0.13305	0.99556	par-6 family cell polarity regulator beta [Source:NCBI gene%3BAcc:419352]
XLOC_000458	PTN	Chr1:57724422-57794404	Control	Selenium-deficient Group	11.9179	1.81051	-2.71867	0.0006	0.160446	pleiotrophin [Source:NCBI gene%3BAcc:418125]
XLOC_015840	SLC35F5	Chr7:29801111-29824842	Control	Selenium-deficient Group	2.98479	0.454188	-2.71627	0.09865	0.99556	solute carrier family 35 member F5 [Source:NCBI gene%3BAcc:424281]
XLOC_014294	PPP4R4	Chr5:45522169-45579629	Control	Selenium-deficient Group	4.88311	0.745254	-2.712	0.02545	0.873086	protein phosphatase 4 regulatory subunit 4 [Source:NCBI gene%3BAcc:423430]
XLOC_011333	FRK	Chr3:64213847-64259508	Control	Selenium-deficient Group	5.31316	0.820112	-2.69568	0.036	0.911591	fyn related Src family tyrosine kinase [Source:NCBI gene%3BAcc:421747]
XLOC_003274	CBLN1	Chr11:7161485-7163937	Control	Selenium-deficient Group	3.36476	0.519765	-2.69457	0.1354	0.99556	cerebellin 1 precursor [Source:NCBI gene%3BAcc:771265]
XLOC_015936	ENSGALG00000036145	Chr7:6803174-6803883	Control	Selenium-deficient Group	32.3581	5.00098	-2.69385	0.0911	0.99556	Description not Avl
XLOC_009589	ENSGALG00000037802	Chr25:825755-827508	Control	Selenium-deficient Group	8.2969	1.29522	-2.67938	0.24685	0.99556	RAB2B%2C member RAS oncogene family [Source:NCBI gene%3BAcc:100858328]
XLOC_015089	ZNF503	Chr6:14569072-14571934	Control	Selenium-deficient Group	12.3158	1.92551	-2.6772	0.12935	0.99556	zinc finger protein 503 [Source:NCBI gene%3BAcc:770136]
XLOC_003082	SAXO2	Chr10:11660423-11665477	Control	Selenium-deficient Group	20.609	3.23724	-2.67044	0.0037	0.433565	stabilizer of axonemal microtubules 2 [Source:NCBI gene%3BAcc:427505]
XLOC_006053	RGS9	Chr18:7794577-7821660	Control	Selenium-deficient Group	2.72004	0.42991	-2.66152	0.13565	0.99556	regulator of G-protein signaling 9 [Source:NCBI gene%3BAcc:417433]
XLOC_007465	ENSGALG00000043625	Chr2:17358205-17359236	Control	Selenium-deficient Group	74.0991	11.7406	-2.65795	0.0009	0.195544	Description not Avl
XLOC_017171	RBP1	Chr9:5939147-5956961	Control	Selenium-deficient Group	3.1693	0.503788	-2.65328	0.2416	0.99556	retinol binding protein 1 [Source:NCBI gene%3BAcc:424821]
XLOC_006215	SERPINF2	Chr19:5397322-5403025	Control	Selenium-deficient Group	4.61079	0.734218	-2.65073	0.0937	0.99556	serpin family F member 2 [Source:NCBI gene%3BAcc:100857105]
XLOC_012447	KRT80	Chr33:1377870-1391864	Control	Selenium-deficient Group	10.1467	1.61902	-2.64782	0.033	0.890476	keratin 80 [Source:NCBI gene%3BAcc:431302]
XLOC_003600	ENSGALG00000045621	Chr11:20072042-20072932	Control	Selenium-deficient Group	32.2128	5.142	-2.64723	0.0337	0.896575	Description not Avl
XLOC_010638	OCLN	Chr28:3378954-3384106	Control	Selenium-deficient Group	50.0226	8.11889	-2.62323	0.0055	0.48535	occludin [Source:NCBI gene%3BAcc:396026]
XLOC_018166	CRHBP	ChrZ:23367197-23375648	Control	Selenium-deficient Group	22.2594	3.61744	-2.62137	0.00295	0.406325	corticotropin releasing hormone binding protein [Source:NCBI gene%3BAcc:427214]
XLOC_016643	EPHX4	Chr8:14326725-14338131	Control	Selenium-deficient Group	3.17472	0.51822	-2.61499	0.2539	0.99556	epoxide hydrolase 3 [Source:NCBI gene%3BAcc:424505]
XLOC_007027	GALNT12	Chr2:88163639-88207592	Control	Selenium-deficient Group	3.18947	0.522879	-2.60877	0.09435	0.99556	polypeptide N-acetylgalactosaminyltransferase 12 [Source:NCBI gene%3BAcc:420978]
XLOC_009510	ENSGALG00000039907	Chr24:4199474-4200912	Control	Selenium-deficient Group	22.875	3.76251	-2.604	0.0126	0.662949	Description not Avl
XLOC_000697	ENSGALG00000046548	Chr1:83108717-83116269	Control	Selenium-deficient Group	3.14087	0.516621	-2.60399	0.24815	0.99556	Ig lambda chain V-VI region EB4-like [Source:NCBI gene%3BAcc:418355]
XLOC_014400	MGAT2	Chr5:57729122-57763640	Control	Selenium-deficient Group	3.53619	0.587704	-2.58903	0.5223	0.99556	mannosyl (alpha-1%2C6-)-glycoprotein beta-1%2C2-N-acetylglucosaminyltransferase [Source:NCBI gene%3BAcc:428925]
XLOC_004341	ENSGALG00000027920	Chr13:10431192-10453289	Control	Selenium-deficient Group	39.8095	6.68144	-2.57488	0.33425	0.99556	complexin 2 [Source:NCBI gene%3BAcc:100857281]
XLOC_017733	ENSGALG00000044797	ChrZ:53184239-53191016	Control	Selenium-deficient Group	3.63554	0.612379	-2.56967	0.15425	0.99556	Description not Avl
XLOC_009446	IL18	Chr24:6140261-6143113	Control	Selenium-deficient Group	2.60818	0.439864	-2.56791	0.26205	0.99556	interleukin 18 [Source:NCBI gene%3BAcc:395312]
XLOC_016278	ENSGALG00000004627	Chr8:7557777-7561205	Control	Selenium-deficient Group	2.30538	0.393192	-2.5517	0.25125	0.99556	Description not Avl
XLOC_011260	TAGAP	Chr3:52365942-52372134	Control	Selenium-deficient Group	7.40373	1.28103	-2.53094	0.01685	0.762289	T-cell activation RhoGTPase activating protein [Source:NCBI gene%3BAcc:421662]
XLOC_004217	GDF9	Chr13:17156640-17159344	Control	Selenium-deficient Group	3.35818	0.588719	-2.51203	0.10535	0.99556	growth differentiation factor 9 [Source:NCBI gene%3BAcc:404533]
XLOC_012637	POF1B	Chr4:8696585-8712050	Control	Selenium-deficient Group	15.9949	2.81747	-2.50514	0.0125	0.662949	premature ovarian failure%2C 1B [Source:NCBI gene%3BAcc:422268]
XLOC_017621	ENSGALG00000044074	ChrZ:31140558-31141546	Control	Selenium-deficient Group	139.228	24.7255	-2.49337	0.0008	0.177515	Description not Avl
XLOC_013311	TRAIL-LIKE	Chr4:9629282-9632212	Control	Selenium-deficient Group	55.1088	9.93539	-2.47164	0.00575	0.48535	TNF-related apoptosis inducing ligand-like [Source:NCBI gene%3BAcc:395283]
XLOC_009935	ENSGALG00000023953	Chr26:2634609-2641479	Control	Selenium-deficient Group	131.363	23.8662	-2.46052	0.0001	0.0613471	complement component 4 binding protein%2C alpha chain [Source:NCBI gene%3BAcc:419851]
XLOC_004454	NPTX2	Chr14:1225062-1235848	Control	Selenium-deficient Group	13.4413	2.44985	-2.4559	0.00605	0.48535	neuronal pentraxin 2 [Source:NCBI gene%3BAcc:416438]
XLOC_013105	HS3ST1	Chr4:78622366-78623329	Control	Selenium-deficient Group	64.1121	11.8155	-2.43992	0.00255	0.391088	heparan sulfate-glucosamine 3-sulfotransferase 1 [Source:NCBI gene%3BAcc:422840]
XLOC_007278	MAL2	Chr2:136508342-136520068	Control	Selenium-deficient Group	31.7018	5.86373	-2.43468	0.00105	0.214715	mal%2C T-cell differentiation protein 2 [Source:NCBI gene%3BAcc:420280]
XLOC_008047	SBSPON	Chr2:118052589-118085414	Control	Selenium-deficient Group	3.78045	0.69995	-2.43324	0.0885	0.99556	chromosome 2 open reading frame%2C human C8orf84 [Source:NCBI gene%3BAcc:420181]
XLOC_003756	SNTN	Chr12:13520235-13522160	Control	Selenium-deficient Group	529.214	98.4429	-2.42649	0.00075	0.177515	sentan%2C cilia apical structure protein [Source:NCBI gene%3BAcc:416076]
XLOC_014302	AK7	Chr5:46536990-46555522	Control	Selenium-deficient Group	7.6626	1.43577	-2.41601	0.01925	0.79666	adenylate kinase 7 [Source:NCBI gene%3BAcc:428907]
XLOC_013983	TMEM41B	Chr5:9410535-9418217	Control	Selenium-deficient Group	8.74562	1.63891	-2.41582	0.0058	0.48535	transmembrane protein 41B [Source:NCBI gene%3BAcc:423047]
XLOC_015067	TSPAN15	Chr6:10919211-10930743	Control	Selenium-deficient Group	13.8483	2.61719	-2.40362	0.0074	0.524997	tetraspanin 15 [Source:NCBI gene%3BAcc:423699]
XLOC_005991	RASL10A	Chr18:4107615-4108893	Control	Selenium-deficient Group	444.51	84.2289	-2.39983	0.00015	0.0823342	RAS-like%2C family 10%2C member A [Source:NCBI gene%3BAcc:417349]
XLOC_006334	CCL5	Chr19:395343-396508	Control	Selenium-deficient Group	21.1077	4.00011	-2.39966	0.2626	0.99556	chemokine (C-C motif) ligand 5 [Source:NCBI gene%3BAcc:417465]
XLOC_006101	NME1	Chr18:10070303-10073843	Control	Selenium-deficient Group	12.5635	2.39138	-2.39332	0.02035	0.81627	NME/NM23 nucleoside diphosphate kinase 1 [Source:NCBI gene%3BAcc:422094]
XLOC_011304	PTPRK	Chr3:58821364-59132416	Control	Selenium-deficient Group	7.58234	1.46037	-2.37631	0.009	0.555391	protein tyrosine phosphatase%2C receptor type K [Source:NCBI gene%3BAcc:421711]
XLOC_009376	TMEM45B	Chr24:1420684-1424248	Control	Selenium-deficient Group	54.6187	10.6779	-2.35476	0.00985	0.586263	Description not Avl
XLOC_000247	NTS	Chr1:42173475-42186023	Control	Selenium-deficient Group	2.71597	0.532153	-2.35156	0.12325	0.99556	neurotensin [Source:NCBI gene%3BAcc:417883]
XLOC_012187	BEND6	Chr3:87150128-87156007	Control	Selenium-deficient Group	4.11621	0.807539	-2.34971	0.15385	0.99556	BEN domain containing 6 [Source:NCBI gene%3BAcc:775985]
XLOC_017468	ENSGALG00000040221	ChrZ:9072666-9075160	Control	Selenium-deficient Group	4.61584	0.90751	-2.34661	0.261	0.99556	undifferentiated embryonic cell transcription factor 1-like [Source:NCBI gene%3BAcc:100859284]
XLOC_005337	ENSGALG00000039340	Chr16:238279-378917	Control	Selenium-deficient Group	7.43444	1.46543	-2.3429	0.4992	0.99556	Description not Avl
XLOC_015418	ENSGALG00000043263	Chr6:17094959-17097738	Control	Selenium-deficient Group	6.58739	1.31012	-2.33001	0.02115	0.824043	Description not Avl
XLOC_017303	GPR160	Chr9:19948550-19951591	Control	Selenium-deficient Group	2.95476	0.595799	-2.31014	0.0838	0.99556	G protein-coupled receptor 160 [Source:NCBI gene%3BAcc:424992]
XLOC_006370	MIS12	Chr19:3387551-3388959	Control	Selenium-deficient Group	3.55541	0.723272	-2.29741	0.14035	0.99556	Description not Avl
XLOC_012757	NPY5R	Chr4:23544620-23545952	Control	Selenium-deficient Group	4.60081	0.946251	-2.28159	0.0809	0.99556	neuropeptide Y receptor Y5 [Source:NCBI gene%3BAcc:422419]
XLOC_000015	ENSGALG00000013811	Chr1:659229-661272	Control	Selenium-deficient Group	9.67612	2.00036	-2.27417	0.0833	0.99556	Description not Avl
XLOC_001027	GAS6	Chr1:137167179-137204808	Control	Selenium-deficient Group	43.1148	8.93451	-2.27072	0.0011	0.216451	growth arrest specific 6 [Source:NCBI gene%3BAcc:418737]
XLOC_016934	APOD	Chr9:12704198-12707547	Control	Selenium-deficient Group	68.8865	14.3461	-2.26356	0.003	0.406325	apolipoprotein D [Source:NCBI gene%3BAcc:424893]
XLOC_013470	MFSD8	Chr4:34621532-34653703	Control	Selenium-deficient Group	3.34922	0.699014	-2.26043	0.3415	0.99556	major facilitator superfamily domain containing 8 [Source:NCBI gene%3BAcc:422498]
XLOC_015581	ENSGALG00000036689	Chr6:32803126-32814128	Control	Selenium-deficient Group	8.19912	1.71125	-2.26042	0.28715	0.99556	Description not Avl
XLOC_004456	FAM20C	Chr14:1727504-1778937	Control	Selenium-deficient Group	48.9596	10.2221	-2.2599	0.0031	0.414486	FAM20C%2C golgi associated secretory pathway kinase [Source:NCBI gene%3BAcc:416445]
XLOC_007536	AGR2	Chr2:28627302-28631323	Control	Selenium-deficient Group	595.239	125.674	-2.24378	0.00045	0.151389	anterior gradient 2%2C protein disulphide isomerase family member [Source:NCBI gene%3BAcc:420596]
XLOC_016829	ENSGALG00000039905	Chr9:1471115-1490604	Control	Selenium-deficient Group	11.7812	2.49027	-2.24211	0.54795	0.99556	Description not Avl
XLOC_008544	EEF1A2	Chr20:9201510-9216588	Control	Selenium-deficient Group	16.6222	3.52191	-2.23868	0.01175	0.638233	eukaryotic translation elongation factor 1 alpha 2 [Source:NCBI gene%3BAcc:419244]
XLOC_016841	ENSGALG00000031071	Chr9:3445250-3450856	Control	Selenium-deficient Group	18.6417	3.95772	-2.23579	0.0271	0.884689	Description not Avl
XLOC_001574	WIF1	Chr1:33881873-33923658	Control	Selenium-deficient Group	27.2291	5.7811	-2.23573	0.00405	0.449335	WNT inhibitory factor 1 [Source:NCBI gene%3BAcc:417831]
XLOC_011947	SMOC2	Chr3:41742518-41876553	Control	Selenium-deficient Group	10.0851	2.1431	-2.23446	0.02705	0.884689	SPARC related modular calcium binding 2 [Source:NCBI gene%3BAcc:421559]
XLOC_014958	CDKN3	Chr5:56605357-56611639	Control	Selenium-deficient Group	3.32281	0.706466	-2.23371	0.14335	0.99556	cyclin dependent kinase inhibitor 3 [Source:NCBI gene%3BAcc:423562]
XLOC_000952	ANOS1	Chr1:125695763-125824428	Control	Selenium-deficient Group	7.22807	1.53689	-2.2336	0.00365	0.433565	anosmin 1 [Source:NCBI gene%3BAcc:396395]
XLOC_007018	ENSGALG00000013155	Chr2:85751423-85904369	Control	Selenium-deficient Group	3.52541	0.754278	-2.22462	0.40725	0.99556	poly(rC) binding protein 2 [Source:NCBI gene%3BAcc:420965]
XLOC_010792	ENSGALG00000015192	Chr28:3241766-3243886	Control	Selenium-deficient Group	18.5745	3.98486	-2.22072	0.07275	0.99556	Description not Avl
XLOC_016318	ENSGALG00000005619	Chr8:13463305-13561661	Control	Selenium-deficient Group	69.8781	14.9988	-2.22	0.0283	0.884801	coagulation factor III%2C tissue factor [Source:NCBI gene%3BAcc:429084]
XLOC_012102	ARMC2	Chr3:67233669-67405182	Control	Selenium-deficient Group	3.08372	0.663243	-2.21706	0.52835	0.99556	armadillo repeat containing 2 [Source:NCBI gene%3BAcc:421767]
XLOC_011184	GALNT2	Chr3:40338165-40430496	Control	Selenium-deficient Group	2.42199	0.521105	-2.21655	0.1449	0.99556	polypeptide N-acetylgalactosaminyltransferase 2 [Source:NCBI gene%3BAcc:421540]
XLOC_000599	CD9	Chr1:74470351-74515119	Control	Selenium-deficient Group	32.9979	7.1035	-2.21577	0.00715	0.517854	CD9 molecule [Source:NCBI gene%3BAcc:395527]
XLOC_012228	KIDINS220	Chr3:96290904-96331571	Control	Selenium-deficient Group	9.91004	2.13679	-2.21344	0.00565	0.48535	kinase D-interacting substrate 220kDa [Source:NCBI gene%3BAcc:421924]
XLOC_011187	ARV1	Chr3:40721311-40724648	Control	Selenium-deficient Group	2.83411	0.611454	-2.21258	0.3001	0.99556	ARV1 homolog%2C fatty acid homeostasis modulator [Source:NCBI gene%3BAcc:421546]
XLOC_011739	BMP2	Chr3:15110368-15113622	Control	Selenium-deficient Group	9.70709	2.10088	-2.20804	0.05975	0.99556	bone morphogenetic protein 2 [Source:NCBI gene%3BAcc:378779]
XLOC_009355	ENSGALG00000004231	Chr23:5687283-5691773	Control	Selenium-deficient Group	5.42745	1.17864	-2.20316	0.0605	0.99556	Interferon lambda receptor 1 [Source:UniProtKB/Swiss-Prot%3BAcc:K9JA28]
XLOC_006642	PRTFDC1	Chr2:16752953-16797681	Control	Selenium-deficient Group	5.04914	1.10001	-2.19852	0.1555	0.99556	phosphoribosyl transferase domain containing 1 [Source:NCBI gene%3BAcc:420499]
XLOC_010416	CYB561	Chr27:2818780-2822414	Control	Selenium-deficient Group	29.2861	6.39431	-2.19535	0.0274	0.884689	cytochrome b561 [Source:NCBI gene%3BAcc:419952]
XLOC_009940	C4BPA	Chr26:2686742-2697121	Control	Selenium-deficient Group	29.1738	6.37303	-2.19462	0.0033	0.419704	complement component 4 binding protein%2C alpha [Source:NCBI gene%3BAcc:395384]
XLOC_014459	LUZP2	Chr5:1064702-1231569	Control	Selenium-deficient Group	5.13649	1.12425	-2.19182	0.07295	0.99556	leucine zipper protein 2 [Source:NCBI gene%3BAcc:423001]
XLOC_003010	ENSGALG00000031166	Chr10:3442682-3476186	Control	Selenium-deficient Group	9.89613	2.1661	-2.19177	0.28815	0.99556	Description not Avl
XLOC_010976	LRRN4	Chr3:15330847-15337331	Control	Selenium-deficient Group	3.98492	0.875317	-2.18667	0.05975	0.99556	leucine rich repeat neuronal 4 [Source:NCBI gene%3BAcc:427686]
XLOC_012276	KRTCAP3	Chr3:104855588-104857946	Control	Selenium-deficient Group	16.3257	3.5893	-2.18537	0.0598	0.99556	keratinocyte associated protein 3 [Source:NCBI gene%3BAcc:421984]
XLOC_000224	TMEM19	Chr1:36408412-36421447	Control	Selenium-deficient Group	6.90989	1.52398	-2.18082	0.06145	0.99556	transmembrane protein 19 [Source:NCBI gene%3BAcc:417856]
XLOC_016311	FRRS1	Chr8:12096265-12113785	Control	Selenium-deficient Group	2.71678	0.600106	-2.17861	0.07445	0.99556	ferric chelate reductase 1 [Source:NCBI gene%3BAcc:429082]
XLOC_001483	CELSR1	Chr1:15740824-15899595	Control	Selenium-deficient Group	3.70481	0.818853	-2.17772	0.01375	0.70205	Description not Avl
XLOC_011915	EDARADD	Chr3:37886877-37905405	Control	Selenium-deficient Group	9.7324	2.15288	-2.17653	0.00695	0.517854	EDAR associated death domain [Source:NCBI gene%3BAcc:497625]
XLOC_002107	CYYR1	Chr1:102882362-102939069	Control	Selenium-deficient Group	7.41134	1.64277	-2.17361	0.0139	0.703704	cysteine and tyrosine rich 1 [Source:NCBI gene%3BAcc:770067]
XLOC_014831	EFCAB11	Chr5:43659561-43715163	Control	Selenium-deficient Group	8.87959	1.97841	-2.16615	0.03475	0.900336	EF-hand calcium binding domain 11 [Source:NCBI gene%3BAcc:428903]
XLOC_016614	MFSD14B	Chr8:11936570-11950828	Control	Selenium-deficient Group	9.31741	2.07961	-2.16362	0.0323	0.888804	Description not Avl
XLOC_010123	HMGA1	Chr26:4415933-4417701	Control	Selenium-deficient Group	43.1292	9.65733	-2.15897	0.1882	0.99556	high mobility group AT-hook 1 [Source:NCBI gene%3BAcc:378795]
XLOC_018447	ENSGALG00000015684	ChrZ:66396988-66403494	Control	Selenium-deficient Group	18.4147	4.13502	-2.15489	0.03185	0.884801	DnaJ heat shock protein family (Hsp40) member C25 [Source:NCBI gene%3BAcc:431639]
XLOC_017720	ENSGALG00000026768	ChrZ:50223339-50282675	Control	Selenium-deficient Group	3.06697	0.691559	-2.14889	0.0782	0.99556	solute carrier organic anion transporter family member 4C1 [Source:NCBI gene%3BAcc:769132]
XLOC_001610	TSPAN19	Chr1:41728239-41737904	Control	Selenium-deficient Group	3.92653	0.885953	-2.14795	0.15655	0.99556	tetraspanin 19 [Source:NCBI gene%3BAcc:100859115]
XLOC_007635	CCR5	Chr2:42832405-42838099	Control	Selenium-deficient Group	10.8401	2.4464	-2.14764	0.03185	0.884801	C-C motif chemokine receptor 5 [Source:NCBI gene%3BAcc:420695]
XLOC_011316	MAN1A1	Chr3:62648642-62801757	Control	Selenium-deficient Group	2.98066	0.675464	-2.14168	0.0422	0.944157	mannosidase alpha class 1A member 1 [Source:NCBI gene%3BAcc:421726]
XLOC_005456	ORM1	Chr17:5326465-5328212	Control	Selenium-deficient Group	657.36	149.045	-2.14094	0.0006	0.160446	orosomucoid 1 (ovoglycoprotein) [Source:NCBI gene%3BAcc:395220]
XLOC_001459	ENSGALG00000008309	Chr1:12739742-12791062	Control	Selenium-deficient Group	7.57742	1.71928	-2.1399	0.20565	0.99556	Description not Avl
XLOC_012271	PFN4	Chr3:104684159-104685466	Control	Selenium-deficient Group	5.93256	1.34727	-2.13862	0.29595	0.99556	profilin family member 4 [Source:NCBI gene%3BAcc:107053160]
XLOC_012847	ETNPPL	Chr4:37934302-37947629	Control	Selenium-deficient Group	3.32559	0.756327	-2.13653	0.06585	0.99556	ethanolamine-phosphate phospho-lyase [Source:NCBI gene%3BAcc:428743]
XLOC_012909	TMEM150C	Chr4:46703046-46715192	Control	Selenium-deficient Group	8.13602	1.8515	-2.13563	0.035	0.900336	transmembrane protein 150C [Source:NCBI gene%3BAcc:422599]
XLOC_013548	HPSE	Chr4:46759038-46763458	Control	Selenium-deficient Group	8.68074	1.98607	-2.1279	0.0678	0.99556	heparanase [Source:NCBI gene%3BAcc:373981]
XLOC_014288	UNC79	Chr5:45257198-45282149	Control	Selenium-deficient Group	3.03768	0.696469	-2.12484	0.0314	0.884801	unc-79 homolog (C. elegans) [Source:NCBI gene%3BAcc:423426]
XLOC_013443	CLGN	Chr4:29873451-29888948	Control	Selenium-deficient Group	6.65136	1.52573	-2.12415	0.0333	0.890476	calmegin [Source:NCBI gene%3BAcc:422447]
XLOC_013296	DACH2	Chr4:8317079-8581041	Control	Selenium-deficient Group	15.1403	3.47537	-2.12316	0.0154	0.736728	dachshund family transcription factor 2 [Source:NCBI gene%3BAcc:395576]
XLOC_011744	BIRC5	Chr3:15427650-15428804	Control	Selenium-deficient Group	7.48221	1.71826	-2.12251	0.08965	0.99556	baculoviral IAP repeat containing 5 [Source:NCBI gene%3BAcc:374078]
XLOC_005036	PIK3IP1	Chr15:9093094-9095888	Control	Selenium-deficient Group	111.403	25.6722	-2.11751	0.00885	0.552675	phosphoinositide-3-kinase interacting protein 1 [Source:NCBI gene%3BAcc:416964]
XLOC_016708	RBP	Chr8:21313114-21490422	Control	Selenium-deficient Group	10.9313	2.5221	-2.11577	0.2097	0.99556	riboflavin binding protein [Source:NCBI gene%3BAcc:396449]
XLOC_010701	ENSGALG00000043352	Chr28:87665-118213	Control	Selenium-deficient Group	5.5136	1.27478	-2.11274	0.09765	0.99556	ceramide synthase 4 [Source:NCBI gene%3BAcc:420050]
XLOC_011796	RPS6KC1	Chr3:21668156-21696656	Control	Selenium-deficient Group	4.3506	1.012	-2.104	0.0658	0.99556	ribosomal protein S6 kinase C1 [Source:NCBI gene%3BAcc:421362]
XLOC_002592	CCDC89	Chr1:190326654-190327658	Control	Selenium-deficient Group	7.42008	1.75198	-2.08245	0.0982	0.99556	coiled-coil domain containing 89 [Source:NCBI gene%3BAcc:426393]
XLOC_004277	GABRP	Chr13:3488059-3500500	Control	Selenium-deficient Group	3.93766	0.934235	-2.07548	0.1058	0.99556	gamma-aminobutyric acid type A receptor pi subunit [Source:NCBI gene%3BAcc:416174]
XLOC_009068	TGFA	Chr22:3594206-3607707	Control	Selenium-deficient Group	5.07232	1.20365	-2.07523	0.1439	0.99556	transforming growth factor alpha [Source:NCBI gene%3BAcc:414743]
XLOC_004337	ENSGALG00000044912	Chr13:10407213-10414162	Control	Selenium-deficient Group	49.8667	11.8541	-2.07269	0.39915	0.99556	Description not Avl
XLOC_000328	EMP1	Chr1:48351488-48365693	Control	Selenium-deficient Group	16.3847	3.91423	-2.06554	0.00925	0.560862	epithelial membrane protein 1 [Source:NCBI gene%3BAcc:417964]
XLOC_007830	ANKRD33B	Chr2:78418693-78456518	Control	Selenium-deficient Group	2.20386	0.530048	-2.05584	0.19415	0.99556	ankyrin repeat domain 33B [Source:NCBI gene%3BAcc:420924]
XLOC_007052	FBXO15	Chr2:92301221-92334345	Control	Selenium-deficient Group	4.89728	1.17827	-2.05531	0.0655	0.99556	F-box protein 15 [Source:NCBI gene%3BAcc:421017]
XLOC_015415	ENSGALG00000005613	Chr6:16808536-16814246	Control	Selenium-deficient Group	2.54438	0.616781	-2.04448	0.2977	0.99556	Description not Avl
XLOC_004000	ENSGALG00000033025	Chr12:16432432-16463366	Control	Selenium-deficient Group	3.92838	0.954351	-2.04134	0.196	0.99556	RING1 and YY1 binding protein [Source:NCBI gene%3BAcc:416095]
XLOC_014202	COCH	Chr5:34263827-34280520	Control	Selenium-deficient Group	2.54775	0.620475	-2.03778	0.11625	0.99556	cochlin [Source:NCBI gene%3BAcc:395779]
XLOC_005589	RALGPS1	Chr17:10765225-10860650	Control	Selenium-deficient Group	4.27173	1.04217	-2.03523	0.2553	0.99556	Ral GEF with PH domain and SH3 binding motif 1 [Source:NCBI gene%3BAcc:417089]
XLOC_007363	ENSGALG00000029569	Chr2:458815-461126	Control	Selenium-deficient Group	9.11206	2.22971	-2.03092	0.0749	0.99556	GTPase IMAP family member 7-like [Source:NCBI gene%3BAcc:429682]
XLOC_007788	ENSGALG00000029497	Chr2:67254178-67422176	Control	Selenium-deficient Group	28.0071	6.86288	-2.02891	0.0394	0.944157	Description not Avl
XLOC_000584	KLHL42	Chr1:72420205-72430748	Control	Selenium-deficient Group	8.67834	2.12938	-2.02699	0.04115	0.944157	kelch like family member 42 [Source:NCBI gene%3BAcc:419046]
XLOC_008273	SDC4	Chr20:5273294-5288746	Control	Selenium-deficient Group	41.2077	10.1317	-2.02404	0.0058	0.48535	syndecan 4 [Source:NCBI gene%3BAcc:419184]
XLOC_016460	CACHD1	Chr8:28175498-28257343	Control	Selenium-deficient Group	3.51094	0.863373	-2.0238	0.04365	0.951456	cache domain containing 1 [Source:NCBI gene%3BAcc:424693]
XLOC_006942	IRF4	Chr2:66654455-66724634	Control	Selenium-deficient Group	9.19953	2.26598	-2.02143	0.0559	0.99556	interferon regulatory factor 4 [Source:NCBI gene%3BAcc:374179]
XLOC_012066	GJA1	Chr3:61930600-61938188	Control	Selenium-deficient Group	15.7431	3.90585	-2.01101	0.0198	0.806428	gap junction protein alpha 1 [Source:NCBI gene%3BAcc:395278]
XLOC_006397	CCAH221	Chr19:4787698-4789411	Control	Selenium-deficient Group	6.14782	1.52602	-2.0103	0.16265	0.99556	Description not Avl
XLOC_003326	WWOX	Chr11:14260942-14381632	Control	Selenium-deficient Group	4.78663	1.1889	-2.00938	0.117	0.99556	WW domain containing oxidoreductase [Source:NCBI gene%3BAcc:415801]
XLOC_013833	CD8B	Chr4:86469039-86474132	Control	Selenium-deficient Group	4.77387	1.19221	-2.00153	0.0975	0.99556	Description not Avl
XLOC_015915	MLPH	Chr7:4777560-4795271	Control	Selenium-deficient Group	4.52883	1.13115	-2.00134	0.0533	0.983016	melanophilin [Source:NCBI gene%3BAcc:424019]
XLOC_009050	TM2D2	Chr22:2448284-2449185	Control	Selenium-deficient Group	39.1691	9.8207	-1.99582	0.07925	0.99556	TM2 domain containing 2 [Source:NCBI gene%3BAcc:426780]
XLOC_008121	LRP12	Chr2:130599463-130659121	Control	Selenium-deficient Group	3.3243	0.836096	-1.99131	0.0468	0.970332	LDL receptor related protein 12 [Source:NCBI gene%3BAcc:420267]
XLOC_003759	SLC25A26	Chr12:14387926-14468967	Control	Selenium-deficient Group	3.5298	0.887998	-1.99096	0.12115	0.99556	solute carrier family 25 member 26 [Source:NCBI gene%3BAcc:416084]
XLOC_002520	TNFRSF19	Chr1:177513345-177560920	Control	Selenium-deficient Group	3.17178	0.798216	-1.99044	0.1718	0.99556	TNF receptor superfamily member 19 [Source:NCBI gene%3BAcc:418943]
XLOC_006898	NHLRC1	Chr2:60584278-60585526	Control	Selenium-deficient Group	2.31879	0.58516	-1.98647	0.3278	0.99556	NHL repeat containing E3 ubiquitin protein ligase 1 [Source:HGNC Symbol%3BAcc:HGNC:21576]
XLOC_016612	ENSGALG00000045129	Chr8:11888214-11890079	Control	Selenium-deficient Group	12.6227	3.18897	-1.98486	0.33015	0.99556	Description not Avl
XLOC_018326	ENSGALG00000044782	ChrZ:45985833-45987796	Control	Selenium-deficient Group	2.36152	0.599476	-1.97794	0.1876	0.99556	Description not Avl
XLOC_012684	ENSGALG00000045426	Chr4:13361208-13366274	Control	Selenium-deficient Group	2.67894	0.680922	-1.9761	0.04255	0.944157	Description not Avl
XLOC_010736	HSD11B1L	Chr28:1327075-1332053	Control	Selenium-deficient Group	16.9647	4.31743	-1.97429	0.0382	0.933249	hydroxysteroid 11-beta dehydrogenase 1 like [Source:NCBI gene%3BAcc:408034]
XLOC_004793	TMC7	Chr14:8523890-8537360	Control	Selenium-deficient Group	4.01597	1.02487	-1.97031	0.07425	0.99556	transmembrane channel like 7 [Source:NCBI gene%3BAcc:416610]
XLOC_017584	ENSGALG00000010156	ChrZ:25783100-25805188	Control	Selenium-deficient Group	3.70111	0.947278	-1.9661	0.05155	0.983016	dedicator of cytokinesis 8 [Source:NCBI gene%3BAcc:427348]
XLOC_007925	IMPA2	Chr2:97513653-97531725	Control	Selenium-deficient Group	2.84951	0.729957	-1.96483	0.2532	0.99556	inositol monophosphatase 2 [Source:NCBI gene%3BAcc:421032]
XLOC_005330	TRIM7	Chr16:191905-201219	Control	Selenium-deficient Group	3.21997	0.826785	-1.96146	0.19075	0.99556	Description not Avl
XLOC_016130	ZNF148	Chr7:28191738-28205266	Control	Selenium-deficient Group	2.49656	0.641198	-1.9611	0.06555	0.99556	zinc finger protein 148 [Source:NCBI gene%3BAcc:424259]
XLOC_003040	FAM81A	Chr10:6654749-6665773	Control	Selenium-deficient Group	3.14399	0.81282	-1.95159	0.19295	0.99556	family with sequence similarity 81 member A [Source:NCBI gene%3BAcc:415396]
XLOC_005875	SOX9	Chr18:8866455-8869366	Control	Selenium-deficient Group	9.47264	2.47314	-1.93742	0.08825	0.99556	SRY (sex determining region Y)-box 9 [Source:NCBI gene%3BAcc:374148]
XLOC_000921	ENSGALG00000034845	Chr1:118349773-118359176	Control	Selenium-deficient Group	37.1486	9.76694	-1.92733	0.44435	0.99556	Description not Avl
XLOC_017762	SLC12A2	ChrZ:56691801-56743665	Control	Selenium-deficient Group	6.96576	1.83359	-1.92561	0.0137	0.70205	solute carrier family 12 member 2 [Source:NCBI gene%3BAcc:427123]
XLOC_007798	OVA	Chr2:67948050-67955623	Control	Selenium-deficient Group	5.70574	1.50403	-1.92358	0.05435	0.986772	ovalbumin (SERPINB14) [Source:NCBI gene%3BAcc:396058]
XLOC_007683	AVL9	Chr2:48244695-48279632	Control	Selenium-deficient Group	9.49006	2.50204	-1.92331	0.0303	0.884801	AVL9 cell migration associated [Source:NCBI gene%3BAcc:420750]
XLOC_011603	TRAM2	Chr3:107944017-107955985	Control	Selenium-deficient Group	6.09639	1.60749	-1.92314	0.1044	0.99556	translocation associated membrane protein 2 [Source:NCBI gene%3BAcc:422040]
XLOC_017631	ENSGALG00000020554	ChrZ:33379223-33557131	Control	Selenium-deficient Group	2.15602	0.568551	-1.92301	0.17455	0.99556	ADAMTS like 1 [Source:NCBI gene%3BAcc:431603]
XLOC_005885	GPRC5C	Chr18:9226555-9229211	Control	Selenium-deficient Group	12.6315	3.35006	-1.91476	0.08695	0.99556	G protein-coupled receptor class C group 5 member C [Source:NCBI gene%3BAcc:427814]
XLOC_005514	CFAP77	Chr17:7034048-7055559	Control	Selenium-deficient Group	39.1644	10.4231	-1.90977	0.0512	0.983016	cilia and flagella associated protein 77 [Source:NCBI gene%3BAcc:417168]
XLOC_008111	NCALD	Chr2:129501285-129543306	Control	Selenium-deficient Group	2.6256	0.699416	-1.90842	0.11585	0.99556	neurocalcin delta [Source:NCBI gene%3BAcc:396048]
XLOC_009497	SORL1	Chr24:3488614-3526611	Control	Selenium-deficient Group	14.835	3.97044	-1.90164	0.0023	0.369026	sortilin related receptor 1 [Source:NCBI gene%3BAcc:395998]
XLOC_018096	RICTOR	ChrZ:12187345-12262666	Control	Selenium-deficient Group	12.6512	3.39299	-1.89864	0.00455	0.47759	RPTOR independent companion of MTOR complex 2 [Source:NCBI gene%3BAcc:427447]
XLOC_011769	EPHX1	Chr3:17239078-17259481	Control	Selenium-deficient Group	7.58173	2.03572	-1.89699	0.03075	0.884801	epoxide hydrolase 1 [Source:NCBI gene%3BAcc:421321]
XLOC_011103	SLC35B2	Chr3:30349208-30352178	Control	Selenium-deficient Group	3.75379	1.00833	-1.89639	0.19805	0.99556	solute carrier family 35 member B2 [Source:NCBI gene%3BAcc:428575]
XLOC_011863	VEGFA	Chr3:30739146-30759022	Control	Selenium-deficient Group	5.06114	1.3596	-1.89628	0.17055	0.99556	vascular endothelial growth factor A [Source:NCBI gene%3BAcc:395909]
XLOC_016563	IER5	Chr8:5814757-5815465	Control	Selenium-deficient Group	13.9932	3.76139	-1.89539	0.23115	0.99556	immediate early response 5 [Source:NCBI gene%3BAcc:101750986]
XLOC_018143	ELOVL7	ChrZ:18878164-18908770	Control	Selenium-deficient Group	8.22556	2.21357	-1.89374	0.07815	0.99556	ELOVL fatty acid elongase 7 [Source:NCBI gene%3BAcc:431579]
XLOC_014554	KCNQ1	Chr5:13449732-13471369	Control	Selenium-deficient Group	3.31907	0.898663	-1.88493	0.2008	0.99556	potassium voltage-gated channel subfamily Q member 1 [Source:NCBI gene%3BAcc:423090]
XLOC_004748	ENSGALG00000032326	Chr14:5772748-5946808	Control	Selenium-deficient Group	13.0468	3.53762	-1.88284	0.2468	0.99556	Description not Avl
XLOC_017300	ENSGALG00000009355	Chr9:19861752-19870101	Control	Selenium-deficient Group	3.67772	0.999635	-1.87934	0.19925	0.99556	claudin 11 [Source:NCBI gene%3BAcc:424990]
XLOC_007687	TARP	Chr2:49271078-49306268	Control	Selenium-deficient Group	48.4874	13.2005	-1.87702	0.0034	0.422126	TCR gamma alternate reading frame protein [Source:NCBI gene%3BAcc:776306]
XLOC_010078	PIGR	Chr26:2579725-2590284	Control	Selenium-deficient Group	267.733	72.8971	-1.87686	0.0018	0.31287	polymeric immunoglobulin receptor [Source:NCBI gene%3BAcc:419848]
XLOC_017614	KDM4C	ChrZ:28100524-28396866	Control	Selenium-deficient Group	10.7235	2.92276	-1.87536	0.0083	0.552675	lysine demethylase 4C [Source:NCBI gene%3BAcc:427231]
XLOC_012503	ENSGALG00000039134	Chr33:869128-875415	Control	Selenium-deficient Group	11.0071	3.00265	-1.87412	0.1119	0.99556	activating transcription factor 7 [Source:NCBI gene%3BAcc:769661]
XLOC_016038	DCAF17	Chr7:18106239-18124391	Control	Selenium-deficient Group	9.50903	2.59484	-1.87365	0.03315	0.890476	DDB1 and CUL4 associated factor 17 [Source:NCBI gene%3BAcc:424153]
XLOC_012545	LPAR4	Chr4:1409331-1423642	Control	Selenium-deficient Group	27.1194	7.42111	-1.86962	0.00875	0.552675	lysophosphatidic acid receptor 4 [Source:NCBI gene%3BAcc:422149]
XLOC_013613	UGT8	Chr4:56620971-56646024	Control	Selenium-deficient Group	2.87598	0.789138	-1.8657	0.1107	0.99556	UDP glycosyltransferase 8 [Source:NCBI gene%3BAcc:374033]
XLOC_006641	ENKUR	Chr2:16734596-16743605	Control	Selenium-deficient Group	66.6065	18.2847	-1.86502	0.00525	0.48535	enkurin%2C TRPC channel interacting protein [Source:NCBI gene%3BAcc:420498]
XLOC_005564	ENSGALG00000041238	Chr17:9150620-9173530	Control	Selenium-deficient Group	4.60574	1.2655	-1.86373	0.20115	0.99556	carboxyl-terminal PDZ ligand of neuronal nitric oxide synthase protein-like [Source:NCBI gene%3BAcc:417113]
XLOC_001013	C2orf40	Chr1:135506244-135509378	Control	Selenium-deficient Group	91.1933	25.0683	-1.86306	0.0215	0.824043	Description not Avl
XLOC_015388	ENSGALG00000035829	Chr6:12074036-12081892	Control	Selenium-deficient Group	6.93955	1.90917	-1.86189	0.10775	0.99556	Description not Avl
XLOC_009375	BARX2	Chr24:1345214-1371346	Control	Selenium-deficient Group	21.5877	5.96264	-1.85619	0.0599	0.99556	BARX homeobox 2 [Source:NCBI gene%3BAcc:395714]
XLOC_009973	SPDEF	Chr26:4355983-4357800	Control	Selenium-deficient Group	11.432	3.17464	-1.84842	0.12705	0.99556	SAM pointed domain containing ETS transcription factor [Source:NCBI gene%3BAcc:428271]
XLOC_002052	ENSGALG00000015398	Chr1:88756398-88767807	Control	Selenium-deficient Group	31.8926	8.86739	-1.84664	0.0677	0.99556	Description not Avl
XLOC_009252	CD164L2	Chr23:1969661-1975770	Control	Selenium-deficient Group	7.31943	2.04158	-1.84205	0.05605	0.99556	CD164 molecule like 2 [Source:NCBI gene%3BAcc:101748332]
[truncated: 10,009 more rows]

## Sheet: Title of manuscript&author list
Identification of Prognostic Hub genes and Therapeutic Targets for Selenium Deficiency in Chicks Model through Transcriptome Profiling
Authors
[truncated: 16 more rows]
