# Supplementary material for: Identification of prognostic hub genes and therapeutic targets for selenium deficiency in chicks model through transcriptome profiling
Source: Sci Rep. 2023 May 29;13:8695. doi: 10.1038/s41598-023-34955-6 (PMC10226025; doi:10.1038/s41598-023-34955-6)
Supplement: Supplementary file 6 — Supplementary Tables. [file 41598_2023_34955_MOESM6_ESM.xlsx]

## Sheet: Title of manuscript&author list
Identification of Prognostic Hub genes and Therapeutic Targets for Selenium Deficiency in Chicks Model through Transcriptome Profiling
Authors
Lakshman Kumar Lingamgunta1,*, Bindu Prasuna Aloor4, Sreenivasulu Dasari1, Ranjani Ramakrishnan2, Mahendran Botlagunta5, Ashok Kumar Madikonda6, Shankar Gopal1, Ankanna Sade3
Affiliations
1Department of Biochemistry, Sri Venkateswara University, Tirupati-517502, Andhra Pradesh, India.
2Department of Virology, Sri Venkateswara University, Tirupati-517502, Andhra Pradesh, India.
3Department of Botany, Sri Venkateswara University, Tirupati-517502, Andhra Pradesh, India.
4Department of Botany, Rayalaseema University, Kurnool-518002, Andhra Pradesh, India.
5School of Biosciences, Engineering and Technology, Vellore Institute of Technology (VIT), Bhopal-466114, Madhya Pradesh, India.
6Department of Biochemistry & Molecular Biology, Central University of Kerala, Kerala-671316, India.
*Corresponding Author
Dr. Lakshman Kumar Lingamgunta
Department of Biochemistry
Sri Venkateswara University
Tirupati-517502, Andhra Pradesh
India.
E-mail: laxman.lingam@gmail.com
Phone No: +91 9182357591

## Sheet: Table S9
Table S9: List of genes in exclusive control group
gene_id	gene	locus	sample_1	sample_2	FPKM_Control	FPKM_Selenium-deficient group	log2(fold_change)	p_value	q_value	Description
XLOC_010617	EFNA2	Chr28:3128200-3159679	Control	Selenium-deficient Group	2.06225	0	-inf	0.0314	0.884801	ephrin A2 [Source:NCBI gene%3BAcc:395831]
XLOC_001596	PHLDA1	Chr1:37937946-37938426	Control	Selenium-deficient Group	2.07015	0	-inf	0.0813	0.99556	pleckstrin homology like domain family A member 1 [Source:HGNC Symbol%3BAcc:HGNC:8933]
XLOC_000783	ENSGALG00000031990	Chr1:94991020-95105960	Control	Selenium-deficient Group	2.07246	0	-inf	0.0063	0.490319	Description not Avl
XLOC_005624	RNF208	Chr17:1464875-1465673	Control	Selenium-deficient Group	2.0755	0	-inf	0.0242	0.864931	ring finger protein 208 [Source:HGNC Symbol%3BAcc:HGNC:25420]
XLOC_000647	FAM131B	Chr1:77586268-77592786	Control	Selenium-deficient Group	2.10533	0	-inf	0.0008	0.177515	family with sequence similarity 131 member B [Source:HGNC Symbol%3BAcc:HGNC:22202]
XLOC_003622	ENSGALG00000044834	Chr12:1156710-1252102	Control	Selenium-deficient Group	2.13589	0	-inf	0.22645	0.99556	Description not Avl
XLOC_001204	ZAR1L	Chr1:174599431-174601247	Control	Selenium-deficient Group	2.15582	0	-inf	0.00605	0.48535	zygote arrest 1-like [Source:NCBI gene%3BAcc:771155]
XLOC_005349	CENPA	Chr16:56577-58190	Control	Selenium-deficient Group	2.16894	0	-inf	0.10455	0.99556	centromere protein A [Source:NCBI gene%3BAcc:100113359]
XLOC_010778	C2CD4C	Chr28:2655667-2656909	Control	Selenium-deficient Group	2.18184	0	-inf	0.00595	0.48535	C2 calcium dependent domain containing 4C [Source:NCBI gene%3BAcc:428334]
XLOC_014149	TMEM62	Chr5:26043043-26063006	Control	Selenium-deficient Group	2.2086	0	-inf	0.00035	0.151389	transmembrane protein 62 [Source:NCBI gene%3BAcc:423243]
XLOC_004989	CRYBB2	Chr15:7044229-7046377	Control	Selenium-deficient Group	2.21972	0	-inf	0.0021	0.342202	crystallin beta B2 [Source:NCBI gene%3BAcc:396088]
XLOC_000319	ENSGALG00000042263	Chr1:48184356-48184737	Control	Selenium-deficient Group	2.23544	0	-inf	0.0813	0.99556	Description not Avl
XLOC_010902	ENSGALG00000042483	Chr3:4123711-4127363	Control	Selenium-deficient Group	2.24964	0	-inf	0.0813	0.99556	Description not Avl
XLOC_005226	ENSGALG00000044503	Chr15:8005476-8006453	Control	Selenium-deficient Group	2.26125	0	-inf	0.08125	0.99556	Description not Avl
XLOC_016213	ENSGALG00000029245	Chr8:3842494-3871870	Control	Selenium-deficient Group	2.2801	0	-inf	0.2239	0.99556	Description not Avl
XLOC_009710	MLLT11	Chr25:2368226-2731219	Control	Selenium-deficient Group	2.29637	0	-inf	0.1355	0.99556	myeloid/lymphoid or mixed-lineage leukemia%3B translocated to%2C 11 [Source:NCBI gene%3BAcc:395847]
XLOC_015916	ENSGALG00000046422	Chr7:4863829-4882377	Control	Selenium-deficient Group	2.29708	0	-inf	0.08125	0.99556	Description not Avl
XLOC_017230	ENSGALG00000033767	Chr9:13744961-13747666	Control	Selenium-deficient Group	2.30141	0	-inf	0.0019	0.314525	Description not Avl
XLOC_014331	ENSGALG00000044919	Chr5:50128496-50128922	Control	Selenium-deficient Group	2.30578	0	-inf	0.10455	0.99556	Description not Avl
XLOC_006211	ENSGALG00000038204	Chr19:5344522-5362178	Control	Selenium-deficient Group	2.3248	0	-inf	0.21745	0.99556	Description not Avl
XLOC_002385	ENSGALG00000039004	Chr1:150234072-150532403	Control	Selenium-deficient Group	2.35308	0	-inf	0.09115	0.99556	Description not Avl
XLOC_010631	ENSGALG00000043544	Chr28:3328398-3329080	Control	Selenium-deficient Group	2.36152	0	-inf	0.0622	0.99556	cocaine- and amphetamine-regulated transcript protein-like [Source:NCBI gene%3BAcc:100859819]
XLOC_000278	RF00563	Chr1:46695843-46704277	Control	Selenium-deficient Group	2.39584	0	-inf	0.21815	0.99556	Description not Avl
XLOC_013556	ENSGALG00000032982	Chr4:49543273-49544304	Control	Selenium-deficient Group	2.50247	0	-inf	0.08125	0.99556	Description not Avl
XLOC_016158	ENSGALG00000012382	Chr7:31731613-31814126	Control	Selenium-deficient Group	2.53109	0	-inf	5e-05	0.0325906	Description not Avl
XLOC_005031	RSPH14	Chr15:8737728-8807460	Control	Selenium-deficient Group	2.53348	0	-inf	0.1298	0.99556	radial spoke head 14 homolog [Source:NCBI gene%3BAcc:416954]
XLOC_004438	ENSGALG00000038759	Chr14:461107-478036	Control	Selenium-deficient Group	2.53587	0	-inf	0.01115	0.627983	Description not Avl
XLOC_017294	ENSGALG00000040584	Chr9:19337257-19352711	Control	Selenium-deficient Group	2.53887	0	-inf	0.1363	0.99556	Description not Avl
XLOC_004542	CACNG3	Chr14:6779889-6797096	Control	Selenium-deficient Group	2.59409	0	-inf	0.0005	0.158015	calcium voltage-gated channel auxiliary subunit gamma 3 [Source:NCBI gene%3BAcc:395378]
XLOC_010946	ENSGALG00000033553	Chr3:9203781-9222107	Control	Selenium-deficient Group	2.6066	0	-inf	0.10455	0.99556	Description not Avl
XLOC_011518	MYCN	Chr3:99664877-99667310	Control	Selenium-deficient Group	2.65395	0	-inf	0.00155	0.278706	v-myc avian myelocytomatosis viral oncogene neuroblastoma derived homolog [Source:NCBI gene%3BAcc:421948]
XLOC_004393	SLC25A48	Chr13:15332685-15341906	Control	Selenium-deficient Group	2.65443	0	-inf	0.00295	0.406325	solute carrier family 25 member 48 [Source:NCBI gene%3BAcc:416308]
XLOC_005408	NOXA1	Chr17:1392827-1406063	Control	Selenium-deficient Group	2.65654	0	-inf	0.0008	0.177515	NADPH oxidase activator 1 [Source:NCBI gene%3BAcc:417282]
XLOC_016776	ENSGALG00000045609	Chr8:26758265-26759747	Control	Selenium-deficient Group	2.70795	0	-inf	0.10455	0.99556	Description not Avl
XLOC_013574	ENSGALG00000040232	Chr4:50416485-50416731	Control	Selenium-deficient Group	2.72338	0	-inf	0.08125	0.99556	Description not Avl
XLOC_011538	FNDC4	Chr3:104806418-104811114	Control	Selenium-deficient Group	2.78424	0	-inf	0.00595	0.48535	fibronectin type III domain containing 4 [Source:NCBI gene%3BAcc:421981]
XLOC_017540	RGS7BP	ChrZ:20155099-20189099	Control	Selenium-deficient Group	2.78833	0	-inf	0.00595	0.48535	regulator of G-protein signaling 7 binding protein [Source:NCBI gene%3BAcc:770874]
XLOC_016312	PLPPR5	Chr8:12302902-12337677	Control	Selenium-deficient Group	2.79455	0	-inf	0.0019	0.314525	phospholipid phosphatase related 5 [Source:NCBI gene%3BAcc:424477]
XLOC_009994	ENSGALG00000042648	Chr26:5130766-5131909	Control	Selenium-deficient Group	2.83794	0	-inf	0.10455	0.99556	Description not Avl
XLOC_004437	SHISA9	Chr14:323769-336679	Control	Selenium-deficient Group	2.89566	0	-inf	0.0055	0.48535	shisa family member 9 [Source:HGNC Symbol%3BAcc:HGNC:37231]
XLOC_003962	LHFPL4	Chr12:11444586-11449752	Control	Selenium-deficient Group	3.10431	0	-inf	0.00865	0.552675	lipoma HMGIC fusion partner-like 4 [Source:NCBI gene%3BAcc:770959]
XLOC_000406	CACNG2	Chr1:51688914-51735455	Control	Selenium-deficient Group	3.37866	0	-inf	0.0006	0.160446	calcium voltage-gated channel auxiliary subunit gamma 2 [Source:NCBI gene%3BAcc:427909]
XLOC_017739	ENSGALG00000041930	ChrZ:53645306-53645711	Control	Selenium-deficient Group	3.42815	0	-inf	0.06085	0.99556	Description not Avl
XLOC_014291	ENSGALG00000036316	Chr5:45434964-45440604	Control	Selenium-deficient Group	3.5179	0	-inf	0.0477	0.97056	Description not Avl
XLOC_006859	ENSGALG00000032126	Chr2:54453670-54500690	Control	Selenium-deficient Group	3.52681	0	-inf	0.208	0.99556	Description not Avl
XLOC_015437	LRRC18	Chr6:18438794-18555233	Control	Selenium-deficient Group	3.55037	0	-inf	0.1281	0.99556	leucine rich repeat containing 18 [Source:NCBI gene%3BAcc:101751830]
XLOC_009576	HSPB2	Chr24:6209230-6210762	Control	Selenium-deficient Group	3.5652	0	-inf	0.00865	0.552675	heat shock protein family B (small) member 2 [Source:NCBI gene%3BAcc:414136]
XLOC_000461	FAM180A	Chr1:58388266-58415575	Control	Selenium-deficient Group	3.60011	0	-inf	0.00295	0.406325	family with sequence similarity 180 member A [Source:NCBI gene%3BAcc:772003]
XLOC_012116	ENSGALG00000041569	Chr3:70208284-70209550	Control	Selenium-deficient Group	3.67252	0	-inf	0.0425	0.944157	Description not Avl
XLOC_001761	ENSGALG00000019304	Chr1:53368975-53369485	Control	Selenium-deficient Group	3.71322	0	-inf	0.0242	0.864931	Description not Avl
XLOC_003661	ENSGALG00000044083	Chr12:3485802-3499215	Control	Selenium-deficient Group	3.74255	0	-inf	0.0314	0.884801	Description not Avl
XLOC_011995	ENSGALG00000044428	Chr3:50340333-50371167	Control	Selenium-deficient Group	3.85017	0	-inf	0.0314	0.884801	Description not Avl
XLOC_016541	ENSGALG00000040448	Chr8:4759116-4760518	Control	Selenium-deficient Group	3.85659	0	-inf	0.0314	0.884801	Description not Avl
XLOC_010920	ENSGALG00000023773	Chr3:4595974-4620787	Control	Selenium-deficient Group	3.99864	0	-inf	0.0813	0.99556	Description not Avl
XLOC_009121	ENSGALG00000034756	Chr23:2588772-2595216	Control	Selenium-deficient Group	4.16189	0	-inf	0.00045	0.151389	connective tissue growth factor-like [Source:NCBI gene%3BAcc:776271]
XLOC_007195	PKIA	Chr2:120755019-120759930	Control	Selenium-deficient Group	4.5567	0	-inf	0.0314	0.884801	protein kinase (cAMP-dependent%2C catalytic) inhibitor alpha [Source:NCBI gene%3BAcc:396333]
XLOC_013752	ENSGALG00000035830	Chr4:77943860-77944482	Control	Selenium-deficient Group	4.60596	0	-inf	0.0109	0.621181	Description not Avl
XLOC_017998	ENSGALG00000040040	ChrZ:478533-514760	Control	Selenium-deficient Group	4.60656	0	-inf	0.1963	0.99556	Description not Avl
XLOC_013793	ENSGALG00000033925	Chr4:83722054-83733392	Control	Selenium-deficient Group	4.73184	0	-inf	5e-05	0.0325906	uncharacterized LOC422895 [Source:NCBI gene%3BAcc:422895]
XLOC_012930	DUSP4	Chr4:49691810-49696013	Control	Selenium-deficient Group	4.7856	0	-inf	0.00045	0.151389	dual specificity phosphatase 4 [Source:NCBI gene%3BAcc:395642]
XLOC_004894	YPEL1	Chr15:555263-562933	Control	Selenium-deficient Group	4.89109	0	-inf	0.0314	0.884801	yippee like 1 [Source:NCBI gene%3BAcc:416774]
XLOC_002017	ENSGALG00000035304	Chr1:83535297-83558902	Control	Selenium-deficient Group	5.07684	0	-inf	0.21275	0.99556	Description not Avl
XLOC_006800	ENSGALG00000043381	Chr2:44146928-44151846	Control	Selenium-deficient Group	5.21519	0	-inf	0.00075	0.177515	C-RF amide [Source:NCBI gene%3BAcc:420716]
XLOC_011923	KCNK1	Chr3:38812252-38839576	Control	Selenium-deficient Group	5.32757	0	-inf	0.00035	0.151389	potassium two pore domain channel subfamily K member 7 [Source:NCBI gene%3BAcc:421519]
XLOC_000274	RF01970	Chr1:46331877-46332070	Control	Selenium-deficient Group	5.54661	0	-inf	0.08125	0.99556	Description not Avl
XLOC_008344	ENSGALG00000043487	Chr20:9709222-9711144	Control	Selenium-deficient Group	5.58951	0	-inf	0.0242	0.864931	Description not Avl
XLOC_015912	ENSGALG00000042117	Chr7:4668049-4670981	Control	Selenium-deficient Group	5.62669	0	-inf	0.0425	0.944157	Description not Avl
XLOC_006015	ENSGALG00000037746	Chr18:4968054-5062966	Control	Selenium-deficient Group	5.91182	0	-inf	0.1156	0.99556	Description not Avl
XLOC_008890	ENSGALG00000030096	Chr21:5188477-5202561	Control	Selenium-deficient Group	6.25595	0	-inf	0.00595	0.48535	podoplanin [Source:NCBI gene%3BAcc:768390]
XLOC_000377	ENSGALG00000044020	Chr1:50911712-50928816	Control	Selenium-deficient Group	6.7583	0	-inf	0.23135	0.99556	Description not Avl
XLOC_001187	STOML3	Chr1:171260974-171314194	Control	Selenium-deficient Group	7.05664	0	-inf	0.11565	0.99556	stomatin like 3 [Source:NCBI gene%3BAcc:428074]
XLOC_002525	IL17D	Chr1:178832449-178832800	Control	Selenium-deficient Group	7.61417	0	-inf	0.0109	0.621181	interleukin 17D [Source:HGNC Symbol%3BAcc:HGNC:5984]
XLOC_005533	ENSGALG00000042190	Chr17:7627073-7627343	Control	Selenium-deficient Group	7.70796	0	-inf	0.06085	0.99556	Description not Avl
XLOC_005030	RF02271	Chr15:8479512-8485340	Control	Selenium-deficient Group	8.05604	0	-inf	0.19615	0.99556	Description not Avl
XLOC_009140	C1orf109	Chr23:3665107-3666326	Control	Selenium-deficient Group	8.08	0	-inf	0.0052	0.48535	chromosome 23 open reading frame%2C human C1orf109 [Source:NCBI gene%3BAcc:419612]
XLOC_016999	RF01241	Chr9:16247498-16254387	Control	Selenium-deficient Group	8.59326	0	-inf	0.1283	0.99556	Description not Avl
XLOC_010275	PRR15L	Chr27:4179406-4245458	Control	Selenium-deficient Group	8.77617	0	-inf	0.1207	0.99556	proline rich 15 like [Source:NCBI gene%3BAcc:100857311]
XLOC_002463	ENSGALG00000035652	Chr1:169902417-169946212	Control	Selenium-deficient Group	8.85665	0	-inf	0.21215	0.99556	Description not Avl
XLOC_015484	MARVELD1	Chr6:22299531-22300062	Control	Selenium-deficient Group	9.30416	0	-inf	0.0019	0.314525	Description not Avl
XLOC_013560	ENSGALG00000040252	Chr4:49699110-49700656	Control	Selenium-deficient Group	9.50825	0	-inf	0.00865	0.552675	Description not Avl
XLOC_012913	ENSGALG00000036311	Chr4:46756262-46757029	Control	Selenium-deficient Group	9.94851	0	-inf	0.00265	0.400534	Description not Avl
XLOC_017690	ENSGALG00000046525	ChrZ:43286376-43286544	Control	Selenium-deficient Group	11.3781	0	-inf	0.08125	0.99556	Description not Avl
XLOC_003734	ENSGALG00000032828	Chr12:11510665-11510848	Control	Selenium-deficient Group	12.8443	0	-inf	0.10455	0.99556	Description not Avl
XLOC_012259	RF02271	Chr3:102037519-102097797	Control	Selenium-deficient Group	15.5556	0	-inf	0.22615	0.99556	Description not Avl
XLOC_000854	FAM3B	Chr1:108910670-108917505	Control	Selenium-deficient Group	19.1556	0	-inf	5e-05	0.0325906	family with sequence similarity 3 member B [Source:NCBI gene%3BAcc:418527]
XLOC_018209	ENSGALG00000046547	ChrZ:27322058-27322973	Control	Selenium-deficient Group	19.2622	0	-inf	0.0813	0.99556	Description not Avl
XLOC_014367	ENSGALG00000038113	Chr5:54055990-54086580	Control	Selenium-deficient Group	19.922	0	-inf	0.20565	0.99556	Description not Avl
XLOC_005009	ENSGALG00000039268	Chr15:7973415-7997739	Control	Selenium-deficient Group	23.4528	0	-inf	0.02145	0.824043	Description not Avl
XLOC_006574	RF00392	Chr2:4027543-4036906	Control	Selenium-deficient Group	23.9909	0	-inf	0.2358	0.99556	Description not Avl
XLOC_002440	RF00322	Chr1:167750432-167750568	Control	Selenium-deficient Group	24.0696	0	-inf	0.08125	0.99556	Description not Avl
XLOC_015988	RF00403	Chr7:12624637-12628825	Control	Selenium-deficient Group	29.8335	0	-inf	0.13985	0.99556	Description not Avl
XLOC_016527	ENSGALG00000039381	Chr8:4177694-4256719	Control	Selenium-deficient Group	30.7053	0	-inf	0.19525	0.99556	Description not Avl
XLOC_015552	RF00413	Chr6:29998328-30026081	Control	Selenium-deficient Group	39.4049	0	-inf	0.2247	0.99556	Description not Avl
XLOC_005048	RF00015	Chr15:9439014-9439155	Control	Selenium-deficient Group	58.6759	0	-inf	0.10455	0.99556	Description not Avl
XLOC_012710	RF00265	Chr4:16567058-16569428	Control	Selenium-deficient Group	72.1308	0	-inf	0.1339	0.99556	Description not Avl
XLOC_004097	gga-mir-6652	Chr13:8923373-8923483	Control	Selenium-deficient Group	374.376	0	-inf	0.08125	0.99556	gga-mir-6652 [Source:miRBase%3BAcc:MI0022471]

## Sheet: Table S10
Table S10: List of genes in exclusive selenium-deficient group
gene_id	genes	locus	sample_1	sample_2	FPKM_Control	FPKM_Selenium-deficient Group	log2(fold_change)	p_value	q_value	Description
XLOC_000223	ENSGALG00000038456	Chr1:36388842-36390481	Control	Selenium-deficient Group	0	2.11306	inf	0.05325	0.983016	Description not Avl
XLOC_000622	RF01296	Chr1:76920907-76944751	Control	Selenium-deficient Group	0	4.56612	inf	0.23905	0.99556	Description not Avl
XLOC_001043	ENSGALG00000044352	Chr1:139824920-139826272	Control	Selenium-deficient Group	0	3.62606	inf	0.00885	0.552675	Description not Avl
XLOC_001567	ENSGALG00000042870	Chr1:32603424-32604254	Control	Selenium-deficient Group	0	20.8017	inf	5e-05	0.0325906	Description not Avl
XLOC_001829	ENSGALG00000038402	Chr1:61212907-61216681	Control	Selenium-deficient Group	0	4.29144	inf	0.05325	0.983016	Description not Avl
XLOC_002538	ENSGALG00000032688	Chr1:179994239-179994685	Control	Selenium-deficient Group	0	3.16162	inf	0.05325	0.983016	Description not Avl
XLOC_004240	ENSGALG00000041804	Chr13:18366898-18368822	Control	Selenium-deficient Group	0	2.71833	inf	0.0142	0.709955	Description not Avl
XLOC_004685	ENSGALG00000043502	Chr14:1802277-1820438	Control	Selenium-deficient Group	0	4.22222	inf	0.0293	0.884801	Description not Avl
XLOC_006046	ENSGALG00000045484	Chr18:7137950-7138208	Control	Selenium-deficient Group	0	13.3015	inf	0.0296	0.884801	Description not Avl
XLOC_006735	RF02140	Chr2:32725461-32725694	Control	Selenium-deficient Group	0	5.92363	inf	0.108	0.99556	Description not Avl
XLOC_007188	ENSGALG00000041571	Chr2:118989420-118990505	Control	Selenium-deficient Group	0	23.0186	inf	0.00125	0.23279	Description not Avl
XLOC_007621	gga-mir-1723	Chr2:41493438-41985849	Control	Selenium-deficient Group	0	2317.7	inf	0.2082	0.99556	gga-mir-1723 [Source:miRBase%3BAcc:MI0007460]
XLOC_008288	ENSGALG00000045697	Chr20:5672585-5702908	Control	Selenium-deficient Group	0	5.05612	inf	0.1934	0.99556	Description not Avl
XLOC_008542	ENSGALG00000037346	Chr20:9123857-9132031	Control	Selenium-deficient Group	0	2.36133	inf	0.05325	0.983016	Description not Avl
XLOC_008571	ENSGALG00000044195	Chr20:10128460-10131147	Control	Selenium-deficient Group	0	2.62938	inf	0.1445	0.99556	Description not Avl
XLOC_008845	ENSGALG00000030881	Chr21:3147678-3148119	Control	Selenium-deficient Group	0	2.17482	inf	0.108	0.99556	Description not Avl
XLOC_009069	ENSGALG00000030747	Chr22:3855565-3860579	Control	Selenium-deficient Group	0	2.60515	inf	0.108	0.99556	Description not Avl
XLOC_009281	RF00190	Chr23:2551274-2558427	Control	Selenium-deficient Group	0	69.759	inf	0.2373	0.99556	Description not Avl
XLOC_009393	ENSGALG00000045582	Chr24:2831326-2832970	Control	Selenium-deficient Group	0	2.96152	inf	0.05325	0.983016	Description not Avl
XLOC_010127	ENSGALG00000046253	Chr26:4677807-4737458	Control	Selenium-deficient Group	0	4.59497	inf	0.1833	0.99556	Description not Avl
XLOC_010474	ENSGALG00000029410	Chr27:4778441-4778630	Control	Selenium-deficient Group	0	35.3268	inf	0.05325	0.983016	Description not Avl
XLOC_010614	ENSGALG00000038725	Chr28:3097567-3101056	Control	Selenium-deficient Group	0	3.87404	inf	0.108	0.99556	Description not Avl
XLOC_011162	RF00397	Chr3:38336891-38343955	Control	Selenium-deficient Group	0	205.675	inf	0.1964	0.99556	Description not Avl
XLOC_011608	ENSGALG00000033860	Chr3:108690399-108715816	Control	Selenium-deficient Group	0	2.74712	inf	0.03015	0.884801	Description not Avl
XLOC_012037	RF00438	Chr3:56961684-56965780	Control	Selenium-deficient Group	0	57.5609	inf	0.12205	0.99556	Description not Avl
XLOC_012117	ENSGALG00000029443	Chr3:70214181-70214480	Control	Selenium-deficient Group	0	56.7579	inf	0.00075	0.177515	Description not Avl
XLOC_012493	ENSGALG00000032314	Chr33:725594-727507	Control	Selenium-deficient Group	0	3.90212	inf	0.00885	0.552675	Description not Avl
XLOC_012522	ENSGALG00000035593	Chr4:47307-49899	Control	Selenium-deficient Group	0	3.28083	inf	0.108	0.99556	Description not Avl
XLOC_013683	RF00568	Chr4:66403276-66405539	Control	Selenium-deficient Group	0	306.555	inf	0.2377	0.99556	Description not Avl
XLOC_014771	NKX2-1	Chr5:36673810-36676121	Control	Selenium-deficient Group	0	2.66704	inf	0.00075	0.177515	NK2 homeobox 1 [Source:NCBI gene%3BAcc:395322]
XLOC_014772	NKX2-8	Chr5:36718027-36719677	Control	Selenium-deficient Group	0	2.36554	inf	0.05325	0.983016	NK2 homeobox 8 [Source:NCBI gene%3BAcc:771397]
XLOC_014787	ENSGALG00000023113	Chr5:38127139-38127742	Control	Selenium-deficient Group	0	3.65746	inf	0.0296	0.884801	Description not Avl
XLOC_016913	ENSGALG00000038711	Chr9:9846032-9924167	Control	Selenium-deficient Group	0	2.353	inf	0.20245	0.99556	Description not Avl
XLOC_017419	ENSGALG00000028652	ChrZ:1692073-1692647	Control	Selenium-deficient Group	0	16.5138	inf	0.0003	0.142214	Description not Avl
XLOC_017616	ENSGALG00000033906	ChrZ:28541247-28541526	Control	Selenium-deficient Group	0	5.42877	inf	0.108	0.99556	Description not Avl
XLOC_017962	ENSGALG00000033071	ChrZ:80142304-80513498	Control	Selenium-deficient Group	0	4.50911	inf	0.21735	0.99556	Description not Avl
XLOC_000580	ENSGALG00000030195	Chr1:72122901-72190872	Control	Selenium-deficient Group	0	8.18274	inf	0.0028	0.406325	Description not Avl
XLOC_001045	ENSGALG00000036843	Chr1:139954587-139957302	Control	Selenium-deficient Group	0	3.21488	inf	0.0028	0.406325	Description not Avl
XLOC_003256	ENSGALG00000029858	Chr11:3421758-3524368	Control	Selenium-deficient Group	0	5.07315	inf	0.23245	0.99556	Description not Avl
XLOC_003896	ENSGALG00000036916	Chr12:5570987-5571257	Control	Selenium-deficient Group	0	4.52396	inf	0.108	0.99556	Description not Avl
XLOC_004022	ENSGALG00000040178	Chr12:19928368-19931835	Control	Selenium-deficient Group	0	4.14338	inf	0.0598	0.99556	Description not Avl
XLOC_007653	ENSGALG00000030855	Chr2:44262333-44346921	Control	Selenium-deficient Group	0	2.27592	inf	0.108	0.99556	Description not Avl
XLOC_008280	ENSGALG00000038484	Chr20:5515863-5528654	Control	Selenium-deficient Group	0	2.17278	inf	0.2191	0.99556	Description not Avl
XLOC_008284	ENSGALG00000030976	Chr20:5636885-5638117	Control	Selenium-deficient Group	0	5.1058	inf	0.0047	0.47759	Description not Avl
XLOC_013054	ENSGALG00000039074	Chr4:68814273-68820530	Control	Selenium-deficient Group	0	3.96157	inf	0.0747	0.99556	Description not Avl
XLOC_014353	ENSGALG00000041565	Chr5:51814452-51829054	Control	Selenium-deficient Group	0	6.56702	inf	0.05325	0.983016	Description not Avl
XLOC_017618	ENSGALG00000045015	ChrZ:29142566-29152003	Control	Selenium-deficient Group	0	2.2136	inf	0.108	0.99556	Description not Avl
XLOC_018387	ENSGALG00000044563	ChrZ:60458997-60462704	Control	Selenium-deficient Group	0	3.08936	inf	0.00855	0.552675	Description not Avl
XLOC_016867	AGXT	Chr9:4868930-4871756	Control	Selenium-deficient Group	0	13.2023	inf	5e-05	0.0325906	alanine-glyoxylate aminotransferase [Source:NCBI gene%3BAcc:770344]
XLOC_009539	APOA4	Chr24:5107030-5108520	Control	Selenium-deficient Group	0	3.93379	inf	0.00395	0.448559	apolipoprotein A4 [Source:NCBI gene%3BAcc:395780]
XLOC_005334	BLEC3	Chr16:238279-378917	Control	Selenium-deficient Group	0	5.86705	inf	0.2016	0.99556	c-type lectin-like receptor 3 [Source:NCBI gene%3BAcc:100858780]
XLOC_013481	CXCL13	Chr4:35246045-35247365	Control	Selenium-deficient Group	0	5.8693	inf	0.00395	0.448559	C-X-C motif chemokine ligand 13 [Source:NCBI gene%3BAcc:109648311]
XLOC_008081	CALB1	Chr2:124959170-124977043	Control	Selenium-deficient Group	0	2.13808	inf	5e-05	0.0325906	calbindin 1 [Source:NCBI gene%3BAcc:396519]
XLOC_006987	ENSGALG00000013033	Chr2:78594025-78601524	Control	Selenium-deficient Group	0	8.97568	inf	5e-05	0.0325906	carboxymethylenebutenolidase homolog [Source:NCBI gene%3BAcc:420928]
XLOC_011612	CYP2AC1	Chr3:109249182-109255105	Control	Selenium-deficient Group	0	2.75368	inf	0.0002	0.0993238	cytochrome P450%2C family 2%2C subfamily AC%2C polypeptide 1 [Source:NCBI gene%3BAcc:422046]
XLOC_009794	EDQM3	Chr25:1935534-1935835	Control	Selenium-deficient Group	0	3.16426	inf	0.108	0.99556	epidermal differentiation protein containing a glutamine (Q) motif 3 [Source:NCBI gene%3BAcc:110224122]
XLOC_016021	HOXD11	Chr7:16377070-16378655	Control	Selenium-deficient Group	0	6.96869	inf	0.0006	0.160446	homeobox D11 [Source:NCBI gene%3BAcc:395328]
XLOC_007016	INO80C	Chr2:84195607-84205148	Control	Selenium-deficient Group	0	3.86908	inf	0.0296	0.884801	INO80 complex subunit C [Source:NCBI gene%3BAcc:420956]
XLOC_005611	ENSGALG00000032170	Chr17:996357-998551	Control	Selenium-deficient Group	0	2.7645	inf	0.0138	0.70205	lipocalin 15 [Source:NCBI gene%3BAcc:101752216]
XLOC_013565	CL2	Chr4:49948788-49949830	Control	Selenium-deficient Group	0	2.15512	inf	0.05325	0.983016	liver ribonuclease A [Source:NCBI gene%3BAcc:422633]
XLOC_000404	PVALB	Chr1:51645214-51653703	Control	Selenium-deficient Group	0	2.25988	inf	0.02905	0.884801	parvalbumin [Source:NCBI gene%3BAcc:396459]
XLOC_009261	ENSGALG00000041258	Chr23:2220570-2223453	Control	Selenium-deficient Group	0	6.4516	inf	5e-05	0.0325906	peptide methionine sulfoxide reductase MsrA-like [Source:NCBI gene%3BAcc:101749201]
XLOC_008618	PCK1	Chr20:11763682-11771405	Control	Selenium-deficient Group	0	100.416	inf	5e-05	0.0325906	phosphoenolpyruvate carboxykinase 1 [Source:NCBI gene%3BAcc:396458]
XLOC_006234	PIPOX	Chr19:5925696-5928564	Control	Selenium-deficient Group	0	6.8931	inf	0.0002	0.0993238	pipecolic acid and sarcosine oxidase [Source:NCBI gene%3BAcc:771808]
XLOC_006093	PPP1R27	Chr18:10006826-10008386	Control	Selenium-deficient Group	0	2.84042	inf	0.05325	0.983016	protein phosphatase 1 regulatory subunit 27 [Source:HGNC Symbol%3BAcc:HGNC:16813]
	SIX2	Chr3:25957357-25960417	Control	Selenium-deficient Group	0	8.7098	inf	0.0006	0.160446	SIX homeobox 2 [Source:NCBI gene%3BAcc:724086]
XLOC_015319	SFTPA2	Chr6:4483867-4489399	Control	Selenium-deficient Group	0	58.681	inf	5e-05	0.0325906	surfactant protein A2 [Source:NCBI gene%3BAcc:395308]
