# Supplementary material for: Identification of prognostic hub genes and therapeutic targets for selenium deficiency in chicks model through transcriptome profiling
Source: Sci Rep. 2023 May 29;13:8695. doi: 10.1038/s41598-023-34955-6 (PMC10226025; doi:10.1038/s41598-023-34955-6)
Supplement: Supplementary file 8 — Supplementary Tables. [file 41598_2023_34955_MOESM8_ESM.xlsx]

## Sheet: Title of manuscript&author list
Identification of Prognostic Hub genes and Therapeutic Targets for Selenium Deficiency in Chicks Model through Transcriptome Profiling
Authors
Lakshman Kumar Lingamgunta1,*, Bindu Prasuna Aloor4, Sreenivasulu Dasari1, Ranjani Ramakrishnan2, Mahendran Botlagunta5, Ashok Kumar Madikonda6, Shankar Gopal1, Ankanna Sade3
Affiliations
1Department of Biochemistry, Sri Venkateswara University, Tirupati-517502, Andhra Pradesh, India.
2Department of Virology, Sri Venkateswara University, Tirupati-517502, Andhra Pradesh, India.
3Department of Botany, Sri Venkateswara University, Tirupati-517502, Andhra Pradesh, India.
4Department of Botany, Rayalaseema University, Kurnool-518002, Andhra Pradesh, India.
5School of Biosciences, Engineering and Technology, Vellore Institute of Technology (VIT), Bhopal-466114, Madhya Pradesh, India.
6Department of Biochemistry & Molecular Biology, Central University of Kerala, Kerala-671316, India.
*Corresponding Author
Dr. Lakshman Kumar Lingamgunta
Department of Biochemistry
Sri Venkateswara University
Tirupati-517502, Andhra Pradesh
India.
E-mail: laxman.lingam@gmail.com
Phone No: +91 9182357591

## Sheet: Table S12
Table S12: Cluster network analysis
	Score	Node	Edges
Cluster 1	7	7	21
Cluster 2	4.8	6	12
Cluster 3	3.889	19	35
Cluster 4	3	3	3
Cluster 5	3	3	3
Cluster 6	3	3	3
Cluster 7	3	3	3
Cluster 8	3	3	3

## Sheet: Table S13
Table S13:	Cluster network 1
IFIT5	interacts with	ISG12-2
IFIT5	interacts with	IRF7
IFIT5	interacts with	OASL
IFIT5	interacts with	MX1
MX1	interacts with	OASL
IRF7	interacts with	MX1
IRF7	interacts with	ISG12-2
IRF7	interacts with	OASL
DHX58	interacts with	EPSTI1
DHX58	interacts with	IFIT5
DHX58	interacts with	IRF7
DHX58	interacts with	OASL
DHX58	interacts with	ISG12-2
DHX58	interacts with	MX1
ISG12-2	interacts with	OASL
ISG12-2	interacts with	MX1
EPSTI1	interacts with	IRF7
EPSTI1	interacts with	MX1
EPSTI1	interacts with	ISG12-2
EPSTI1	interacts with	OASL
EPSTI1	interacts with	IFIT5

## Sheet: Table S14
Table S14:	Cluster network 2
BLB2	interacts with	CD3D
BLB2	interacts with	PTPRC
BLB2	interacts with	MPEG1
BLB2	interacts with	IGJ
IGJ	interacts with	MPEG1
IGJ	interacts with	PTPRC
MPEG1	interacts with	PTPRC
CD3D	interacts with	MPEG1
CD3D	interacts with	FRK
CD3D	interacts with	PTPRC
CD3D	interacts with	IGJ
FRK	interacts with	PTPRC

## Sheet: Table S15
Table S15:	Cluster network 3
BF1	interacts with	PIGR
BF1	interacts with	JUN
CXCL12	interacts with	ENG
CXCL12	interacts with	MCAM
CXCL12	interacts with	SDC4
SDC4	interacts with	VCAN
SDC4	interacts with	THBS1
SDC4	interacts with	TNC
ENTPD8	interacts with	GAL9
ENTPD8	interacts with	ORM1
ENTPD8	interacts with	PIGR
JUN	interacts with	MDK
JUN	interacts with	NR3C1
GAL9	interacts with	ORM1
GAL9	interacts with	PIGR
TNC	interacts with	VCAN
ENG	interacts with	MCAM
HSPA2	interacts with	NR3C1
CD9	interacts with	ENG
CD9	interacts with	MCAM
CD9	interacts with	HSPA2
MDK	interacts with	SDC1
MDK	interacts with	VCAN
MDK	interacts with	SDC4
SDC1	interacts with	THBS1
SDC1	interacts with	VCAN
SDC1	interacts with	TNC
SDC1	interacts with	SDC4
THBS1	interacts with	VCAN
ORM1	interacts with	THBS1
ORM1	interacts with	PIGR
AKT3	interacts with	JUN
AKT3	interacts with	CXCL12
AKT3	interacts with	HSPA2
AKT3	interacts with	MDK

## Sheet: Table S16
Table S16:	Cluster network 4
ANKRD2	interacts with	CSRP2
ANKRD2	interacts with	FHL2
CSRP2	interacts with	FHL2

## Sheet: Table S17
Table S17:	Cluster network 5
SEC16B	interacts with	TMEM18
ETV5	interacts with	SEC16B
ETV5	interacts with	TMEM18

## Sheet: Table S18
Table S18:	Cluster network 6
ERO1L	interacts with	TXNDC5
CLGN	interacts with	TXNDC5
CLGN	interacts with	ERO1L

## Sheet: Table S19
Table S19:	Cluster network 7
CLDN1	interacts with	OCLN
CLDN1	interacts with	CLDN10
CLDN10	interacts with	OCLN

## Sheet: Table S20
Table S20:	Cluster network 8
DUT	interacts with	NME5
AK7	interacts with	NME5
AK7	interacts with	DUT
