# Supplementary material for: Identification of prognostic hub genes and therapeutic targets for selenium deficiency in chicks model through transcriptome profiling
Source: Sci Rep. 2023 May 29;13:8695. doi: 10.1038/s41598-023-34955-6 (PMC10226025; doi:10.1038/s41598-023-34955-6)
Supplement: Supplementary file 9 — Supplementary Table S21. [file 41598_2023_34955_MOESM9_ESM.xlsx]

## Sheet: Title of manuscript&author list
Identification of Prognostic Hub genes and Therapeutic Targets for Selenium Deficiency in Chicks Model through Transcriptome Profiling
Authors
Lakshman Kumar Lingamgunta1,*, Bindu Prasuna Aloor4, Sreenivasulu Dasari1, Ranjani Ramakrishnan2, Mahendran Botlagunta5, Ashok Kumar Madikonda6, Shankar Gopal1, Ankanna Sade3
Affiliations
1Department of Biochemistry, Sri Venkateswara University, Tirupati-517502, Andhra Pradesh, India.
2Department of Virology, Sri Venkateswara University, Tirupati-517502, Andhra Pradesh, India.
3Department of Botany, Sri Venkateswara University, Tirupati-517502, Andhra Pradesh, India.
4Department of Botany, Rayalaseema University, Kurnool-518002, Andhra Pradesh, India.
5School of Biosciences, Engineering and Technology, Vellore Institute of Technology (VIT), Bhopal-466114, Madhya Pradesh, India.
6Department of Biochemistry & Molecular Biology, Central University of Kerala, Kerala-671316, India.
*Corresponding Author
Dr. Lakshman Kumar Lingamgunta
Department of Biochemistry
Sri Venkateswara University
Tirupati-517502, Andhra Pradesh
India.
E-mail: laxman.lingam@gmail.com
Phone No: +91 9182357591

## Sheet: Table S21
Table S21: STRING interactions for hub genes network construction
node1	node2	node1_string_id	node2_string_id	neighborhood_on_chromosome	gene_fusion	phylogenetic_cooccurrence	homology	coexpression	experimentally_determined_interaction	database_annotated	automated_textmining	combined_score
ACOT8	PEX11G	9031.ENSGALP00000011060	9031.ENSGALP00000005628	0	0	0	0	0.093	0	0	0.459	0.488
ACOT8	ACOT9	9031.ENSGALP00000011060	9031.ENSGALP00000026327	0	0	0	0	0	0	0	0.734	0.734
ACTA2	MYO1A	9031.ENSGALP00000010239	9031.ENSGALP00000007526	0	0	0	0	0.078	0.367	0	0.058	0.402
ACTA2	PTK7	9031.ENSGALP00000010239	9031.ENSGALP00000014004	0	0	0	0	0.058	0.267	0.139	0.118	0.405
ACTA2	HSPA2	9031.ENSGALP00000010239	9031.ENSGALP00000019120	0	0	0	0	0.058	0.221	0	0.302	0.443
ACTA2	IRF6	9031.ENSGALP00000010239	9031.ENSGALP00000039479	0	0	0	0	0	0	0.441	0.053	0.447
ACTA2	PDLIM7	9031.ENSGALP00000010239	9031.ENSGALP00000042621	0	0	0	0	0.124	0.054	0.297	0.168	0.45
ACTA2	GJA1	9031.ENSGALP00000010239	9031.ENSGALP00000023950	0	0	0	0	0	0	0	0.471	0.471
ACTA2	NR3C1	9031.ENSGALP00000010239	9031.ENSGALP00000011948	0	0	0	0	0	0.064	0.441	0.077	0.474
ACTA2	LUM	9031.ENSGALP00000010239	9031.ENSGALP00000018370	0	0	0	0	0.349	0.113	0	0.181	0.485
ACTA2	JUN	9031.ENSGALP00000010239	9031.ENSGALP00000037247	0	0	0	0	0.047	0.059	0.441	0.177	0.532
ACTA2	DAG1	9031.ENSGALP00000010239	9031.ENSGALP00000041404	0	0	0	0	0	0	0.534	0.074	0.55
ACTA2	EEF1A2	9031.ENSGALP00000010239	9031.ENSGALP00000036285	0	0	0	0	0.226	0.296	0	0.308	0.59
ACTA2	SCIN	9031.ENSGALP00000010239	9031.ENSGALP00000017495	0	0	0	0	0.059	0.292	0.386	0.171	0.615
ACTA2	VIL1	9031.ENSGALP00000010239	9031.ENSGALP00000037398	0	0	0	0	0.059	0.297	0.417	0.248	0.671
ACTA2	EZR	9031.ENSGALP00000010239	9031.ENSGALP00000022293	0	0	0	0	0.046	0.204	0.534	0.271	0.707
ACTA2	MYL9	9031.ENSGALP00000010239	9031.ENSGALP00000041913	0	0	0	0	0.168	0.19	0.8	0.32	0.896
AGR2	RAP2B	9031.ENSGALP00000017578	9031.ENSGALP00000034226	0	0	0	0	0.07	0.045	0	0.637	0.649
AGR2	DAG1	9031.ENSGALP00000017578	9031.ENSGALP00000041404	0	0	0	0	0	0.201	0	0.733	0.777
AK7	DUT	9031.ENSGALP00000018050	9031.ENSGALP00000007930	0.047	0	0	0	0.093	0.149	0.256	0.222	0.496
AK7	NME1	9031.ENSGALP00000018050	9031.ENSGALP00000011811	0	0	0	0	0.059	0.043	0.695	0.157	0.738
AK7	ENTPD8	9031.ENSGALP00000018050	9031.ENSGALP00000014500	0	0	0	0	0	0	0.667	0	0.667
AK7	NME5	9031.ENSGALP00000018050	9031.ENSGALP00000022919	0	0	0	0	0.059	0.043	0.167	0.299	0.403
AK7	GJB3	9031.ENSGALP00000018050	9031.ENSGALP00000042012	0	0	0	0	0.058	0	0	0.521	0.529
AKAP12	HPGD	9031.ENSGALP00000036789	9031.ENSGALP00000031565	0	0	0	0	0	0	0	0.523	0.523
AKAP12	MARCKSL1	9031.ENSGALP00000036789	9031.ENSGALP00000039948	0	0	0	0	0.046	0	0	0.431	0.433
AKT3	FKBP5	9031.ENSGALP00000031235	9031.ENSGALP00000001396	0	0	0	0	0.059	0.259	0.124	0.493	0.648
AKT3	RICTOR	9031.ENSGALP00000031235	9031.ENSGALP00000005978	0	0	0	0	0.059	0.499	0.495	0.764	0.936
AKT3	RELN	9031.ENSGALP00000031235	9031.ENSGALP00000013329	0	0	0	0	0	0	0.495	0.193	0.575
AKT3	MDK	9031.ENSGALP00000031235	9031.ENSGALP00000013607	0	0	0	0	0	0.048	0.132	0.424	0.482
AKT3	MAPK12	9031.ENSGALP00000031235	9031.ENSGALP00000014011	0	0	0.273	0.629	0.059	0.202	0.141	0.24	0.41
AKT3	HSPA2	9031.ENSGALP00000031235	9031.ENSGALP00000019120	0	0	0	0	0	0.142	0.144	0.285	0.429
AKT3	FRK	9031.ENSGALP00000031235	9031.ENSGALP00000024119	0	0	0.321	0.574	0.059	0.166	0.365	0.332	0.586
AKT3	CXCL12	9031.ENSGALP00000031235	9031.ENSGALP00000042901	0	0	0	0	0	0	0.159	0.331	0.413
AKT3	GNAT1	9031.ENSGALP00000031235	9031.ENSGALP00000043257	0	0	0	0	0	0.137	0.409	0.101	0.501
AKT3	JUN	9031.ENSGALP00000031235	9031.ENSGALP00000037247	0	0	0	0	0	0.096	0.134	0.487	0.563
AKT3	MST1R	9031.ENSGALP00000031235	9031.ENSGALP00000035505	0	0	0	0.563	0.047	0.138	0.495	0.257	0.593
ALDOB	PIGR	9031.ENSGALP00000036836	9031.ENSGALP00000001351	0	0	0	0	0.273	0	0	0.213	0.404
ALDOB	PFKFB2	9031.ENSGALP00000036836	9031.ENSGALP00000001684	0.046	0	0	0	0	0	0	0.399	0.402
ALDOB	PHGDH	9031.ENSGALP00000036836	9031.ENSGALP00000004720	0	0	0	0	0.059	0.202	0	0.271	0.404
ALDOB	NME1	9031.ENSGALP00000036836	9031.ENSGALP00000011811	0	0	0	0	0.059	0.369	0	0.248	0.514
ALDOB	HSPA2	9031.ENSGALP00000036836	9031.ENSGALP00000019120	0	0	0	0	0.059	0.208	0	0.29	0.424
ALDOB	GAL9	9031.ENSGALP00000036836	9031.ENSGALP00000035930	0	0	0	0	0.6	0	0	0	0.6
AMFR	TMEM129	9031.ENSGALP00000004897	9031.ENSGALP00000025289	0	0	0	0	0.058	0.057	0	0.39	0.41
AMFR	CD82	9031.ENSGALP00000004897	9031.ENSGALP00000013037	0	0	0	0	0	0.102	0	0.576	0.603
AMFR	CFC1B	9031.ENSGALP00000004897	9031.ENSGALP00000020578	0	0	0	0	0	0.048	0	0.751	0.753
ANKRD2	FHL1	9031.ENSGALP00000012178	9031.ENSGALP00000009974	0	0	0	0	0.082	0.114	0.125	0.502	0.598
ANKRD2	CSRP2	9031.ENSGALP00000012178	9031.ENSGALP00000043387	0	0	0	0	0.058	0.113	0.123	0.282	0.403
ANKRD2	FHL2	9031.ENSGALP00000012178	9031.ENSGALP00000027068	0	0	0	0	0	0.114	0.125	0.343	0.446
APLP2	JUN	9031.ENSGALP00000001896	9031.ENSGALP00000037247	0	0	0	0	0.067	0.06	0	0.38	0.408
APLP2	CACHD1	9031.ENSGALP00000001896	9031.ENSGALP00000017938	0	0	0	0	0.057	0	0	0.415	0.424
APLP2	SCAMP2	9031.ENSGALP00000001896	9031.ENSGALP00000002580	0	0	0	0	0.058	0	0	0.432	0.442
APLP2	PGC	9031.ENSGALP00000001896	9031.ENSGALP00000042906	0	0	0	0	0.047	0.28	0.357	0.116	0.557
APLP2	RELN	9031.ENSGALP00000001896	9031.ENSGALP00000013329	0	0	0	0	0.081	0.286	0	0.488	0.634
APLP2	TNFRSF21	9031.ENSGALP00000001896	9031.ENSGALP00000026931	0	0	0	0	0.057	0.369	0	0.514	0.685
APLP2	SORL1	9031.ENSGALP00000001896	9031.ENSGALP00000010625	0	0	0	0	0.084	0.553	0	0.576	0.811
ARAP3	KDELR2	9031.ENSGALP00000004038	9031.ENSGALP00000011467	0	0	0	0	0.047	0.079	0.463	0.077	0.506
ARAP3	TMEM200C	9031.ENSGALP00000004038	9031.ENSGALP00000042741	0	0	0	0	0	0	0	0.759	0.759
ATP13A4	SLC11A1	9031.ENSGALP00000011610	9031.ENSGALP00000018625	0.071	0	0	0	0.058	0.11	0	0.388	0.459
ATP13A5	SLC11A1	9031.ENSGALP00000011608	9031.ENSGALP00000018625	0.071	0	0	0	0.058	0.11	0	0.388	0.459
ATP2A2	CLGN	9031.ENSGALP00000038523	9031.ENSGALP00000015961	0	0	0	0	0.094	0.206	0	0.332	0.477
ATP2A2	SLC11A1	9031.ENSGALP00000038523	9031.ENSGALP00000018625	0.071	0	0	0	0	0.203	0	0.329	0.459
ATRIP	FAAP100	9031.ENSGALP00000007430	9031.ENSGALP00000041048	0	0	0	0	0	0.063	0.568	0.296	0.69
BAP1	OASL	9031.ENSGALP00000006954	9031.ENSGALP00000022266	0	0	0	0	0.058	0.366	0	0.141	0.442
BF1	CD3D	9031.ENSGALP00000000233	9031.ENSGALP00000011984	0	0	0	0	0.121	0	0.381	0	0.432
BF1	ISG12-2	9031.ENSGALP00000000233	9031.ENSGALP00000022057	0	0	0	0	0.119	0	0	0.401	0.449
BF1	CD3E	9031.ENSGALP00000000233	9031.ENSGALP00000011982	0	0	0	0	0.081	0.044	0.433	0	0.458
BF1	JUN	9031.ENSGALP00000000233	9031.ENSGALP00000037247	0	0	0	0	0	0	0.433	0.101	0.468
BF1	PIGR	9031.ENSGALP00000000233	9031.ENSGALP00000001351	0	0	0	0	0	0	0.5	0	0.499
BF1	FOLR1	9031.ENSGALP00000000233	9031.ENSGALP00000035594	0	0	0	0	0	0	0.5	0	0.499
BF1	SAR1B	9031.ENSGALP00000000233	9031.ENSGALP00000040832	0	0	0	0	0	0	0.6	0	0.6
BF2	PIGR	9031.ENSGALP00000042920	9031.ENSGALP00000001351	0	0	0	0	0	0	0.5	0	0.499
BF2	CD3E	9031.ENSGALP00000042920	9031.ENSGALP00000011982	0	0	0	0	0	0.044	0.433	0	0.434
BF2	CCDC108	9031.ENSGALP00000042920	9031.ENSGALP00000018500	0	0	0	0	0	0	0	0.502	0.502
BF2	SLC11A1	9031.ENSGALP00000042920	9031.ENSGALP00000018625	0	0	0	0	0	0	0	0.405	0.405
BF2	FOLR1	9031.ENSGALP00000042920	9031.ENSGALP00000035594	0	0	0	0	0	0	0.5	0	0.499
BF2	SAR1B	9031.ENSGALP00000042920	9031.ENSGALP00000040832	0	0	0	0	0	0	0.6	0	0.6
BLB2	PTPRC	9031.ENSGALP00000008911	9031.ENSGALP00000003423	0	0	0	0	0.377	0	0.534	0.334	0.79
BLB2	IGJ	9031.ENSGALP00000008911	9031.ENSGALP00000018817	0	0	0	0	0.357	0	0	0.129	0.416
BLB2	MPEG1	9031.ENSGALP00000008911	9031.ENSGALP00000042922	0	0	0	0	0.59	0	0	0.132	0.629
BLB2	CD3E	9031.ENSGALP00000008911	9031.ENSGALP00000011982	0	0	0	0	0.177	0	0.549	0.264	0.703
BLB2	CD3D	9031.ENSGALP00000008911	9031.ENSGALP00000011984	0	0	0	0	0.426	0	0.549	0.05	0.732
C4BPA	FOLR1	9031.ENSGALP00000041805	9031.ENSGALP00000035594	0	0	0	0	0	0	0.5	0	0.499
CABP2	NPTX2	9031.ENSGALP00000008374	9031.ENSGALP00000005631	0	0	0	0	0	0	0	0.526	0.526
CACNA2D3	RASGRP3	9031.ENSGALP00000008660	9031.ENSGALP00000016973	0	0	0	0	0.058	0	0.6	0	0.607
CCDC108	SLC11A1	9031.ENSGALP00000018500	9031.ENSGALP00000018625	0	0	0	0	0	0	0	0.562	0.562
CCDC61	WDR90	9031.ENSGALP00000010847	9031.ENSGALP00000042007	0	0	0	0	0.059	0	0	0.739	0.743
CCR5	JUN	9031.ENSGALP00000019141	9031.ENSGALP00000037247	0	0	0	0	0	0	0.487	0.178	0.56
CCR5	GAL9	9031.ENSGALP00000019141	9031.ENSGALP00000035930	0	0	0	0	0	0	0.6	0	0.6
CCR5	CXCL12	9031.ENSGALP00000019141	9031.ENSGALP00000042901	0	0	0	0	0	0.135	0.199	0.826	0.869
CD3D	PTPRC	9031.ENSGALP00000011984	9031.ENSGALP00000003423	0	0	0	0	0.491	0	0.652	0.273	0.86
CD3D	CD3E	9031.ENSGALP00000011984	9031.ENSGALP00000011982	0	0	0	0	0.531	0.889	0.652	0.853	0.996
CD3D	TSPAN13	9031.ENSGALP00000011984	9031.ENSGALP00000042370	0	0	0	0	0	0	0	0.4	0.4
CD3D	PTPRK	9031.ENSGALP00000011984	9031.ENSGALP00000023810	0	0	0	0	0.058	0	0.397	0	0.407
CD3D	FRK	9031.ENSGALP00000011984	9031.ENSGALP00000024119	0	0	0	0	0.047	0.113	0.386	0.053	0.442
CD3D	MPEG1	9031.ENSGALP00000011984	9031.ENSGALP00000042922	0	0	0	0	0.451	0	0	0	0.451
CD3D	JUN	9031.ENSGALP00000011984	9031.ENSGALP00000037247	0	0	0	0	0	0	0.568	0.041	0.568
CD3D	IGJ	9031.ENSGALP00000011984	9031.ENSGALP00000018817	0	0	0	0	0.475	0	0	0.321	0.628
CD3E	PTPRC	9031.ENSGALP00000011982	9031.ENSGALP00000003423	0	0	0	0	0.183	0.062	0.652	0.757	0.926
CD3E	SDC1	9031.ENSGALP00000011982	9031.ENSGALP00000026538	0	0	0	0	0	0	0	0.414	0.414
CD3E	PTPRK	9031.ENSGALP00000011982	9031.ENSGALP00000023810	0	0	0	0	0.058	0.062	0.41	0.096	0.465
CD3E	FRK	9031.ENSGALP00000011982	9031.ENSGALP00000024119	0	0	0	0	0.059	0.111	0.443	0.117	0.533
CD3E	LY86	9031.ENSGALP00000011982	9031.ENSGALP00000020856	0	0	0	0	0.08	0	0	0.553	0.571
CD3E	JUN	9031.ENSGALP00000011982	9031.ENSGALP00000037247	0	0	0	0	0	0	0.568	0.102	0.595
CD82	CLDN1	9031.ENSGALP00000013037	9031.ENSGALP00000043047	0	0	0	0	0	0	0	0.42	0.42
CD82	MST1R	9031.ENSGALP00000013037	9031.ENSGALP00000035505	0	0	0	0	0	0.07	0	0.412	0.429
CD9	TMEM45B	9031.ENSGALP00000029405	9031.ENSGALP00000001820	0	0	0	0	0	0	0	0.502	0.502
CD9	PTPRC	9031.ENSGALP00000029405	9031.ENSGALP00000003423	0	0	0	0	0	0.055	0	0.621	0.626
CD9	MCAM	9031.ENSGALP00000029405	9031.ENSGALP00000010929	0	0	0	0	0.058	0.203	0	0.334	0.456
CD9	HSPA2	9031.ENSGALP00000029405	9031.ENSGALP00000019120	0	0	0	0	0	0	0	0.553	0.553
CD9	CTSL2	9031.ENSGALP00000029405	9031.ENSGALP00000020559	0	0	0	0	0.056	0	0	0.483	0.491
CD9	ENG	9031.ENSGALP00000029405	9031.ENSGALP00000039107	0	0	0	0	0	0	0	0.46	0.459
CD9	CLDN1	9031.ENSGALP00000029405	9031.ENSGALP00000043047	0	0	0	0	0.058	0	0	0.748	0.752
CELSR1	PTK7	9031.ENSGALP00000021815	9031.ENSGALP00000014004	0	0	0	0	0.059	0.06	0.12	0.833	0.852
CELSR1	FZD3	9031.ENSGALP00000021815	9031.ENSGALP00000026786	0	0	0	0	0.05	0.133	0	0.864	0.878
CENPJ	KIF9	9031.ENSGALP00000027640	9031.ENSGALP00000008837	0	0	0	0	0.056	0	0	0.412	0.421
CFC1B	FGR	9031.ENSGALP00000020578	9031.ENSGALP00000007628	0	0	0	0	0	0.08	0.548	0	0.566
CFC1B	RHPN2	9031.ENSGALP00000020578	9031.ENSGALP00000007674	0	0	0	0	0	0.051	0	0.404	0.41
CFC1B	CMTM8	9031.ENSGALP00000020578	9031.ENSGALP00000018698	0	0	0	0	0.08	0	0	0.417	0.44
CFC1B	FRK	9031.ENSGALP00000020578	9031.ENSGALP00000024119	0	0	0	0	0	0.08	0.443	0	0.465
CFC1B	PITX2	9031.ENSGALP00000020578	9031.ENSGALP00000042989	0	0	0	0	0	0	0	0.506	0.506
CISD2	HMGXB4	9031.ENSGALP00000043162	9031.ENSGALP00000020476	0	0	0	0	0	0	0	0.599	0.599
CLDN1	CLDN10	9031.ENSGALP00000043047	9031.ENSGALP00000029552	0	0	0	0.878	0.07	0.077	0.6	0.587	0.652
CLDN1	DAG1	9031.ENSGALP00000043047	9031.ENSGALP00000041404	0	0	0	0	0	0	0	0.449	0.449
CLDN1	OCLN	9031.ENSGALP00000043047	9031.ENSGALP00000041881	0	0	0	0	0.058	0	0	0.94	0.941
CLDN10	TCIRG1	9031.ENSGALP00000029552	9031.ENSGALP00000005548	0	0	0	0	0.054	0	0	0.401	0.409
CLDN10	HOGA1	9031.ENSGALP00000029552	9031.ENSGALP00000009883	0	0	0	0	0.166	0	0	0.321	0.409
CLDN10	OCLN	9031.ENSGALP00000029552	9031.ENSGALP00000041881	0	0	0	0	0.058	0	0	0.492	0.501
CLGN	KDELR2	9031.ENSGALP00000015961	9031.ENSGALP00000011467	0	0	0	0	0.434	0	0	0.455	0.678
CLGN	ENKUR	9031.ENSGALP00000015961	9031.ENSGALP00000012436	0	0	0	0	0	0	0	0.768	0.768
CLGN	ERO1L	9031.ENSGALP00000015961	9031.ENSGALP00000020229	0	0	0	0	0.057	0.057	0	0.439	0.457
CLGN	TXNDC5	9031.ENSGALP00000015961	9031.ENSGALP00000020830	0	0	0	0	0.232	0.135	0	0.253	0.46
CLGN	HSPA2	9031.ENSGALP00000015961	9031.ENSGALP00000019120	0	0	0	0	0.137	0.206	0	0.332	0.502
CLK3	CLK4	9031.ENSGALP00000002077	9031.ENSGALP00000009752	0	0	0	0.937	0.047	0.38	0	0.792	0.414
CLK3	GPATCH8	9031.ENSGALP00000002077	9031.ENSGALP00000039929	0	0	0	0	0.059	0.353	0	0.118	0.416
CLK4	SFSWAP	9031.ENSGALP00000009752	9031.ENSGALP00000003909	0	0	0	0	0.22	0	0	0.323	0.449
CMSS1	TMEM108	9031.ENSGALP00000024598	9031.ENSGALP00000019113	0	0	0	0	0	0	0	0.522	0.522
CMTM8	TSPAN13	9031.ENSGALP00000018698	9031.ENSGALP00000042370	0	0	0	0	0.09	0	0	0.424	0.453
COL12A1	COL5A1	9031.ENSGALP00000025593	9031.ENSGALP00000004011	0	0	0	0.557	0.182	0.209	0	0.774	0.554
COL12A1	LUM	9031.ENSGALP00000025593	9031.ENSGALP00000018370	0	0	0	0	0.24	0.067	0	0.305	0.465
COL5A1	MYL9	9031.ENSGALP00000004011	9031.ENSGALP00000041913	0	0	0	0	0.114	0.041	0	0.364	0.412
COL5A1	THBS1	9031.ENSGALP00000004011	9031.ENSGALP00000015662	0	0	0	0	0.099	0.201	0	0.27	0.429
COL5A1	SDC1	9031.ENSGALP00000004011	9031.ENSGALP00000026538	0	0	0	0	0.059	0	0.568	0	0.576
COL5A1	LUM	9031.ENSGALP00000004011	9031.ENSGALP00000018370	0	0	0	0	0.265	0.195	0	0.455	0.649
COMMD1	DCAF17	9031.ENSGALP00000014499	9031.ENSGALP00000015546	0	0	0	0	0	0	0.6	0	0.6
CP49	SRPRB	9031.ENSGALP00000019117	9031.ENSGALP00000010404	0	0	0	0	0	0	0	0.41	0.41
CP49	SRD5A3	9031.ENSGALP00000019117	9031.ENSGALP00000031458	0	0	0	0	0	0	0	0.572	0.572
CRHBP	FKBP5	9031.ENSGALP00000024136	9031.ENSGALP00000001396	0	0	0	0	0	0	0	0.405	0.405
CRHBP	RASL11A	9031.ENSGALP00000024136	9031.ENSGALP00000027570	0	0	0	0	0	0	0	0.406	0.406
CRISPLD2	IRF6	9031.ENSGALP00000009114	9031.ENSGALP00000039479	0	0	0	0	0	0	0	0.415	0.415
CSRP2	DHRS7B	9031.ENSGALP00000043387	9031.ENSGALP00000007580	0	0	0	0	0	0	0	0.616	0.616
CSRP2	FHL2	9031.ENSGALP00000043387	9031.ENSGALP00000027068	0	0	0	0	0.17	0.068	0.151	0.223	0.422
CSRP2	MYL9	9031.ENSGALP00000043387	9031.ENSGALP00000041913	0	0	0	0	0.183	0.112	0	0.278	0.43
CSTA	CTSL2	9031.ENSGALP00000023241	9031.ENSGALP00000020559	0	0	0	0	0	0.235	0	0.468	0.575
CTSC	SAR1B	9031.ENSGALP00000027816	9031.ENSGALP00000040832	0	0	0	0	0	0	0.6	0	0.6
CTSC	FOLR1	9031.ENSGALP00000027816	9031.ENSGALP00000035594	0	0	0	0	0	0	0.6	0	0.6
CXCL12	PTPRC	9031.ENSGALP00000042901	9031.ENSGALP00000003423	0	0	0	0	0.057	0	0.365	0.634	0.761
CXCL12	SDC4	9031.ENSGALP00000042901	9031.ENSGALP00000006255	0	0	0	0	0.054	0	0.55	0.578	0.805
CXCL12	CXCL14	9031.ENSGALP00000042901	9031.ENSGALP00000010242	0	0	0	0	0.059	0.067	0	0.775	0.785
CXCL12	MCAM	9031.ENSGALP00000042901	9031.ENSGALP00000010929	0	0	0	0	0.059	0	0	0.466	0.476
CXCL12	JAG1	9031.ENSGALP00000042901	9031.ENSGALP00000014662	0	0	0	0	0	0	0	0.443	0.443
CXCL12	EZR	9031.ENSGALP00000042901	9031.ENSGALP00000022293	0	0	0	0	0.057	0	0.446	0.185	0.537
CXCL12	MX1	9031.ENSGALP00000042901	9031.ENSGALP00000025952	0	0	0	0	0	0	0.473	0.221	0.572
CXCL12	SEMA3F	9031.ENSGALP00000042901	9031.ENSGALP00000034996	0	0	0	0	0.056	0	0	0.396	0.405
CXCL12	EMB	9031.ENSGALP00000042901	9031.ENSGALP00000038139	0	0	0	0	0	0	0	0.422	0.422
CXCL12	ENG	9031.ENSGALP00000042901	9031.ENSGALP00000039107	0	0	0	0	0.059	0	0	0.526	0.535
CXCL12	PTN	9031.ENSGALP00000042901	9031.ENSGALP00000043473	0	0	0	0	0.058	0	0	0.475	0.484
CYB561	PIK3IP1	9031.ENSGALP00000039752	9031.ENSGALP00000011236	0	0	0	0	0	0	0	0.41	0.41
CYP11A1	FSHR	9031.ENSGALP00000002157	9031.ENSGALP00000014797	0	0	0	0	0	0	0	0.764	0.764
DACH2	POF1B	9031.ENSGALP00000011141	9031.ENSGALP00000011200	0	0	0	0	0.058	0	0	0.777	0.781
DAG1	ODZ2	9031.ENSGALP00000041404	9031.ENSGALP00000002709	0	0	0	0	0.058	0	0	0.44	0.449
DAG1	EZR	9031.ENSGALP00000041404	9031.ENSGALP00000022293	0	0	0	0	0	0	0	0.732	0.732
DAG1	FRK	9031.ENSGALP00000041404	9031.ENSGALP00000024119	0	0	0	0	0	0.203	0.463	0.15	0.604
DAG1	DYSF	9031.ENSGALP00000041404	9031.ENSGALP00000025899	0	0	0	0	0.058	0	0	0.528	0.536
DCDC2	NRSN1	9031.ENSGALP00000036541	9031.ENSGALP00000020650	0	0	0	0	0.059	0	0	0.59	0.598
DHRS7B	KIF9	9031.ENSGALP00000007580	9031.ENSGALP00000008837	0	0	0	0	0	0.041	0	0.733	0.733
DHX58	RNF213	9031.ENSGALP00000005315	9031.ENSGALP00000011305	0	0	0	0	0.234	0	0	0.4	0.521
DHX58	IFIT5	9031.ENSGALP00000005315	9031.ENSGALP00000010297	0	0	0	0	0.231	0.042	0	0.612	0.689
DHX58	FAAP100	9031.ENSGALP00000005315	9031.ENSGALP00000041048	0	0	0	0	0	0.426	0.492	0	0.695
DHX58	EPSTI1	9031.ENSGALP00000005315	9031.ENSGALP00000027364	0	0	0	0	0.795	0	0	0.27	0.844
DHX58	ISG12-2	9031.ENSGALP00000005315	9031.ENSGALP00000022057	0	0	0	0	0.784	0	0	0.317	0.846
DHX58	MX1	9031.ENSGALP00000005315	9031.ENSGALP00000025952	0	0	0	0	0.673	0	0	0.613	0.868
DHX58	IRF7	9031.ENSGALP00000005315	9031.ENSGALP00000038233	0	0	0	0	0.602	0	0	0.834	0.931
DHX58	OASL	9031.ENSGALP00000005315	9031.ENSGALP00000022266	0	0	0	0	0.764	0.201	0	0.683	0.935
DNER	PTN	9031.ENSGALP00000004669	9031.ENSGALP00000043473	0	0	0	0	0.094	0	0	0.383	0.417
DNER	PKN2	9031.ENSGALP00000004669	9031.ENSGALP00000010073	0	0	0	0	0.047	0.112	0	0.37	0.42
DNER	JAG1	9031.ENSGALP00000004669	9031.ENSGALP00000014662	0	0	0	0.643	0	0	0.382	0.495	0.486
DUT	RSPH1	9031.ENSGALP00000007930	9031.ENSGALP00000026019	0	0	0	0	0	0	0	0.404	0.404
DUT	SORL1	9031.ENSGALP00000007930	9031.ENSGALP00000010625	0	0	0	0	0.144	0	0	0.363	0.431
DUT	HSPA2	9031.ENSGALP00000007930	9031.ENSGALP00000019120	0	0	0	0	0.059	0.067	0.539	0.116	0.594
DUT	NME5	9031.ENSGALP00000007930	9031.ENSGALP00000022919	0.043	0	0	0	0.123	0	0.928	0.197	0.944
DUT	NME1	9031.ENSGALP00000007930	9031.ENSGALP00000011811	0.043	0	0	0	0.123	0	0.987	0.197	0.99
DYSF	MX1	9031.ENSGALP00000025899	9031.ENSGALP00000025952	0	0	0	0	0.083	0.067	0.349	0.075	0.415
EDARADD	NPTX2	9031.ENSGALP00000043139	9031.ENSGALP00000005631	0	0	0	0	0	0	0	0.465	0.465
EDARADD	ERO1L	9031.ENSGALP00000043139	9031.ENSGALP00000020229	0	0	0	0	0	0	0	0.431	0.431
EEF1A2	TARBP1	9031.ENSGALP00000036285	9031.ENSGALP00000017892	0	0	0	0	0.053	0.112	0	0.41	0.46
EEF1A2	HSPA2	9031.ENSGALP00000036285	9031.ENSGALP00000019120	0	0.009	0	0	0.167	0.157	0	0.491	0.611
EEF1A2	OASL	9031.ENSGALP00000036285	9031.ENSGALP00000022266	0	0	0	0	0.078	0.296	0	0.242	0.465
EFCAB11	ENKUR	9031.ENSGALP00000031904	9031.ENSGALP00000012436	0	0	0	0	0.238	0.25	0	0.199	0.502
EFCAB11	NME5	9031.ENSGALP00000031904	9031.ENSGALP00000022919	0	0	0	0	0.059	0.186	0	0.457	0.548
EFCAB11	RSPH1	9031.ENSGALP00000031904	9031.ENSGALP00000026019	0	0	0	0	0.108	0.049	0	0.452	0.494
EFCAB11	MYL9	9031.ENSGALP00000031904	9031.ENSGALP00000041913	0	0	0	0	0.059	0.163	0	0.314	0.413
ENG	PTPRC	9031.ENSGALP00000039107	9031.ENSGALP00000003423	0	0	0	0	0	0	0	0.743	0.743
ENG	MCAM	9031.ENSGALP00000039107	9031.ENSGALP00000010929	0	0	0	0	0.059	0	0	0.774	0.778
ENKUR	WDR90	9031.ENSGALP00000012436	9031.ENSGALP00000042007	0	0	0	0	0.059	0.367	0	0.156	0.453
ENKUR	NME5	9031.ENSGALP00000012436	9031.ENSGALP00000022919	0	0	0	0	0.124	0.292	0	0.222	0.475
ENKUR	PACRG	9031.ENSGALP00000012436	9031.ENSGALP00000018830	0	0	0	0	0.273	0	0	0.362	0.516
ENKUR	IQUB	9031.ENSGALP00000012436	9031.ENSGALP00000014324	0	0	0	0	0.232	0	0	0.519	0.615
ENTPD8	PIGR	9031.ENSGALP00000014500	9031.ENSGALP00000001351	0	0	0	0	0.546	0	0	0	0.546
ENTPD8	ORM1	9031.ENSGALP00000014500	9031.ENSGALP00000008163	0	0	0	0	0.538	0	0	0	0.538
ENTPD8	NME1	9031.ENSGALP00000014500	9031.ENSGALP00000011811	0	0	0	0	0.056	0	0.65	0	0.655
ENTPD8	FRK	9031.ENSGALP00000014500	9031.ENSGALP00000024119	0	0	0	0	0.474	0	0	0	0.474
ENTPD8	GAL9	9031.ENSGALP00000014500	9031.ENSGALP00000035930	0	0	0	0	0.571	0	0	0	0.571
EPB41L5	JAG1	9031.ENSGALP00000018929	9031.ENSGALP00000014662	0	0	0	0	0.047	0.293	0	0.2	0.413
EPB41L5	PARD3B	9031.ENSGALP00000018929	9031.ENSGALP00000021888	0	0	0	0	0.056	0	0	0.433	0.441
EPSTI1	PTPRC	9031.ENSGALP00000027364	9031.ENSGALP00000003423	0	0	0	0	0.494	0	0	0	0.494
EPSTI1	TRAFD1	9031.ENSGALP00000027364	9031.ENSGALP00000007653	0	0	0	0	0.115	0	0	0.516	0.553
EPSTI1	IFIT5	9031.ENSGALP00000027364	9031.ENSGALP00000010297	0	0	0	0	0.652	0	0	0.77	0.916
EPSTI1	ISG12-2	9031.ENSGALP00000027364	9031.ENSGALP00000022057	0	0	0	0	0.775	0	0	0.311	0.838
EPSTI1	OASL	9031.ENSGALP00000027364	9031.ENSGALP00000022266	0	0	0	0	0.793	0	0	0.614	0.916
EPSTI1	MX1	9031.ENSGALP00000027364	9031.ENSGALP00000025952	0	0	0	0	0.828	0	0	0.242	0.864
EPSTI1	IRF7	9031.ENSGALP00000027364	9031.ENSGALP00000038233	0	0	0	0	0.429	0	0	0.247	0.552
EPSTI1	MPEG1	9031.ENSGALP00000027364	9031.ENSGALP00000042922	0	0	0	0	0.691	0	0	0	0.691
ERO1L	KDELR2	9031.ENSGALP00000020229	9031.ENSGALP00000011467	0	0	0	0	0.073	0	0	0.486	0.503
ERO1L	TXNDC5	9031.ENSGALP00000020229	9031.ENSGALP00000020830	0	0	0	0	0.059	0.204	0.6	0.334	0.773
ETS2	MAPK12	9031.ENSGALP00000025826	9031.ENSGALP00000014011	0	0	0	0	0	0.204	0.357	0.142	0.522
ETS2	JUN	9031.ENSGALP00000025826	9031.ENSGALP00000037247	0	0	0	0	0.083	0.38	0.652	0.485	0.884
ETV5	SEC16B	9031.ENSGALP00000009251	9031.ENSGALP00000007034	0	0	0	0	0	0	0	0.525	0.525
ETV5	TMEM18	9031.ENSGALP00000009251	9031.ENSGALP00000043187	0	0	0	0	0	0	0	0.629	0.629
ETV5	JUN	9031.ENSGALP00000009251	9031.ENSGALP00000037247	0	0	0	0	0	0.206	0.652	0.116	0.734
EXOC7	LLGL2	9031.ENSGALP00000003183	9031.ENSGALP00000013059	0	0	0	0	0.059	0.179	0	0.323	0.431
EXOC7	RAP2B	9031.ENSGALP00000003183	9031.ENSGALP00000034226	0	0	0	0	0.059	0.201	0.165	0.236	0.456
EXOC7	RAB3IL1	9031.ENSGALP00000003183	9031.ENSGALP00000011643	0	0	0	0	0.049	0.138	0	0.431	0.492
EZR	USH1C	9031.ENSGALP00000022293	9031.ENSGALP00000009976	0	0	0	0	0.099	0.159	0.247	0.323	0.562
EZR	MCAM	9031.ENSGALP00000022293	9031.ENSGALP00000010929	0	0	0	0	0.049	0	0	0.525	0.528
EZR	JAG1	9031.ENSGALP00000022293	9031.ENSGALP00000014662	0	0	0	0	0.165	0.207	0	0.224	0.441
EZR	PARD3B	9031.ENSGALP00000022293	9031.ENSGALP00000021888	0	0	0	0	0	0.159	0.247	0.223	0.464
EZR	SPTBN1	9031.ENSGALP00000022293	9031.ENSGALP00000042056	0	0	0	0	0.051	0.204	0.174	0.161	0.406
EZR	MYL9	9031.ENSGALP00000022293	9031.ENSGALP00000041913	0	0	0	0	0.047	0.171	0	0.319	0.415
EZR	FRK	9031.ENSGALP00000022293	9031.ENSGALP00000024119	0	0	0	0	0	0.071	0.409	0.117	0.472
EZR	SLC12A2	9031.ENSGALP00000022293	9031.ENSGALP00000036922	0	0	0	0	0	0.249	0	0.774	0.823
EZR	GJA1	9031.ENSGALP00000022293	9031.ENSGALP00000023950	0	0	0	0	0.056	0	0	0.845	0.847
F2RL1	NCKIPSD	9031.ENSGALP00000024125	9031.ENSGALP00000009151	0	0	0	0	0	0	0	0.402	0.402
FAM204A	SMOC2	9031.ENSGALP00000032417	9031.ENSGALP00000018247	0	0	0	0	0	0	0	0.552	0.552
FAM86A	HSPA2	9031.ENSGALP00000003173	9031.ENSGALP00000019120	0	0	0	0	0.059	0.048	0	0.44	0.455
FBXL2	HMCN1	9031.ENSGALP00000019508	9031.ENSGALP00000008240	0	0	0	0	0	0	0	0.675	0.675
FGFR3	PDLIM7	9031.ENSGALP00000001710	9031.ENSGALP00000042621	0	0	0	0	0	0.115	0.385	0	0.432
FGFR3	FRK	9031.ENSGALP00000001710	9031.ENSGALP00000024119	0	0	0	0.732	0.059	0.202	0.3	0.095	0.437
FGFR3	KAL1	9031.ENSGALP00000001710	9031.ENSGALP00000026766	0	0	0	0	0	0.374	0	0.204	0.48
FGFR3	SDC4	9031.ENSGALP00000001710	9031.ENSGALP00000006255	0	0	0	0	0	0	0.431	0.154	0.498
FGFR3	SDC1	9031.ENSGALP00000001710	9031.ENSGALP00000026538	0	0	0	0	0.056	0	0.534	0.202	0.618
FGFR3	JUN	9031.ENSGALP00000001710	9031.ENSGALP00000037247	0	0	0	0	0	0.101	0.534	0.209	0.64
FGFR3	FIGF	9031.ENSGALP00000001710	9031.ENSGALP00000026669	0	0	0	0	0	0.149	0.682	0.137	0.746
FGR	PKN2	9031.ENSGALP00000007628	9031.ENSGALP00000010073	0	0	0	0.644	0.059	0.115	0.356	0	0.416
FGR	GNAT1	9031.ENSGALP00000007628	9031.ENSGALP00000043257	0	0	0	0	0	0.137	0.356	0	0.42
FGR	RASGRP3	9031.ENSGALP00000007628	9031.ENSGALP00000016973	0	0	0	0	0.058	0.148	0.186	0.248	0.442
FGR	PTK7	9031.ENSGALP00000007628	9031.ENSGALP00000014004	0	0	0	0.827	0.049	0.159	0.366	0.059	0.45
FGR	MST1R	9031.ENSGALP00000007628	9031.ENSGALP00000035505	0	0	0	0.853	0.059	0.209	0.352	0	0.475
FGR	MAPK12	9031.ENSGALP00000007628	9031.ENSGALP00000014011	0	0	0.315	0.645	0	0.136	0.357	0.051	0.481
FGR	FRK	9031.ENSGALP00000007628	9031.ENSGALP00000024119	0	0	0.433	0.954	0	0.112	0.417	0.712	0.487
FHL2	HMCN1	9031.ENSGALP00000027068	9031.ENSGALP00000008240	0	0	0	0	0.127	0.358	0	0.525	0.71
FIGF	TAGAP	9031.ENSGALP00000026669	9031.ENSGALP00000022298	0	0	0	0	0	0	0	0.415	0.414
FKBP5	HSPA2	9031.ENSGALP00000001396	9031.ENSGALP00000019120	0	0	0	0	0.059	0.201	0	0.478	0.574
FKBP5	NR3C1	9031.ENSGALP00000001396	9031.ENSGALP00000011948	0	0	0	0	0	0.444	0.568	0.86	0.963
FMO6P	KAL1	9031.ENSGALP00000033213	9031.ENSGALP00000026766	0	0	0	0	0	0	0	0.516	0.516
FOLR1	KDELR2	9031.ENSGALP00000035594	9031.ENSGALP00000011467	0	0	0	0	0	0	0.5	0.083	0.521
FOLR1	SAR1B	9031.ENSGALP00000035594	9031.ENSGALP00000040832	0	0	0	0	0	0	0.6	0	0.6
FOLR1	TMED7	9031.ENSGALP00000035594	9031.ENSGALP00000041195	0	0	0	0	0	0	0.6	0	0.6
FRK	PIGR	9031.ENSGALP00000024119	9031.ENSGALP00000001351	0	0	0	0	0.78	0	0	0.075	0.787
FRK	PTPRC	9031.ENSGALP00000024119	9031.ENSGALP00000003423	0	0	0	0	0.059	0.114	0.463	0.166	0.576
FRK	PEX11G	9031.ENSGALP00000024119	9031.ENSGALP00000005628	0	0	0	0	0	0.059	0	0.453	0.463
FRK	ORM1	9031.ENSGALP00000024119	9031.ENSGALP00000008163	0	0	0	0	0.321	0	0.3	0	0.504
FRK	TNC	9031.ENSGALP00000024119	9031.ENSGALP00000011509	0	0	0	0	0	0	0.443	0.043	0.444
FRK	RELN	9031.ENSGALP00000024119	9031.ENSGALP00000013329	0	0	0	0	0	0	0.443	0.133	0.496
FRK	PTK7	9031.ENSGALP00000024119	9031.ENSGALP00000014004	0	0	0	0.699	0.049	0.159	0.366	0.059	0.451
FRK	MAPK12	9031.ENSGALP00000024119	9031.ENSGALP00000014011	0	0	0.22	0.59	0.047	0.136	0.296	0.129	0.439
FRK	GNAT1	9031.ENSGALP00000024119	9031.ENSGALP00000043257	0	0	0	0	0.055	0.137	0.338	0.065	0.427
FRK	PTN	9031.ENSGALP00000024119	9031.ENSGALP00000043473	0	0	0	0	0	0.048	0.443	0	0.447
FRK	MST1R	9031.ENSGALP00000024119	9031.ENSGALP00000035505	0	0	0	0.713	0.059	0.209	0.372	0.083	0.498
FSHR	POF1B	9031.ENSGALP00000014797	9031.ENSGALP00000011200	0	0	0	0	0	0	0	0.57	0.57
FZD3	MCAM	9031.ENSGALP00000026786	9031.ENSGALP00000010929	0	0	0	0	0	0	0	0.494	0.493
FZD3	PTK7	9031.ENSGALP00000026786	9031.ENSGALP00000014004	0	0	0	0	0.056	0.202	0.172	0.717	0.8
FZD3	WIF1	9031.ENSGALP00000026786	9031.ENSGALP00000016025	0	0	0	0	0.05	0.054	0.312	0.298	0.508
GAL12	GAL9	9031.ENSGALP00000030909	9031.ENSGALP00000035930	0	0	0	0	0	0	0	0.77	0.77
GAL9	PIGR	9031.ENSGALP00000035930	9031.ENSGALP00000001351	0	0	0	0	0.465	0	0	0	0.465
GAL9	SEC16B	9031.ENSGALP00000035930	9031.ENSGALP00000007034	0	0	0	0	0.4	0	0	0	0.4
GAL9	ORM1	9031.ENSGALP00000035930	9031.ENSGALP00000008163	0	0	0	0	0.771	0	0	0.18	0.804
GAS6	PTK7	9031.ENSGALP00000027103	9031.ENSGALP00000014004	0	0	0	0	0	0.11	0	0.387	0.431
GAS6	THBS1	9031.ENSGALP00000027103	9031.ENSGALP00000015662	0	0	0	0	0.059	0	0.5	0.2	0.59
GGA3	SORL1	9031.ENSGALP00000012961	9031.ENSGALP00000010625	0	0	0	0	0.059	0.136	0	0.526	0.581
GGA3	KLHL42	9031.ENSGALP00000012961	9031.ENSGALP00000027898	0	0	0	0	0	0	0	0.452	0.452
GJA1	TUBB6	9031.ENSGALP00000023950	9031.ENSGALP00000042665	0	0	0	0	0.058	0	0.8	0.05	0.805
GJA1	OCLN	9031.ENSGALP00000023950	9031.ENSGALP00000041881	0	0	0	0	0	0.046	0	0.831	0.832
GNAT1	MAPK12	9031.ENSGALP00000043257	9031.ENSGALP00000014011	0	0	0	0	0.093	0.256	0.189	0.17	0.484
GNAT1	RGS11	9031.ENSGALP00000043257	9031.ENSGALP00000021048	0	0	0	0	0.078	0.566	0.459	0.17	0.796
HLF	JUN	9031.ENSGALP00000004823	9031.ENSGALP00000037247	0	0	0	0	0.057	0.201	0.36	0.152	0.536
HMCN1	MST1R	9031.ENSGALP00000008240	9031.ENSGALP00000035505	0	0	0	0	0.059	0.288	0.129	0.117	0.415
HOXC10	HOXC6	9031.ENSGALP00000029020	9031.ENSGALP00000042536	0	0	0	0.867	0.131	0.447	0	0.933	0.56
HOXC6	HOXC9	9031.ENSGALP00000042536	9031.ENSGALP00000041973	0	0	0	0.715	0.233	0.116	0	0.877	0.468
HS3ST1	SDC4	9031.ENSGALP00000036486	9031.ENSGALP00000006255	0	0	0	0	0	0	0.9	0.225	0.919
HS3ST1	SDC1	9031.ENSGALP00000036486	9031.ENSGALP00000026538	0	0	0	0	0	0	0.9	0.272	0.924
HSD11B1L	NR3C1	9031.ENSGALP00000020944	9031.ENSGALP00000011948	0	0	0	0	0.055	0.054	0.197	0.361	0.48
HSPA2	NR3C1	9031.ENSGALP00000019120	9031.ENSGALP00000011948	0	0	0	0	0	0.294	0.207	0.383	0.624
HSPA2	MAPK12	9031.ENSGALP00000019120	9031.ENSGALP00000014011	0	0	0	0	0	0.111	0.344	0.136	0.452
IFIT5	LY86	9031.ENSGALP00000010297	9031.ENSGALP00000020856	0	0	0	0	0.112	0	0	0.443	0.484
IFIT5	IRF7	9031.ENSGALP00000010297	9031.ENSGALP00000038233	0	0	0	0	0.455	0	0	0.657	0.805
IFIT5	ISG12-2	9031.ENSGALP00000010297	9031.ENSGALP00000022057	0	0	0	0	0.805	0	0	0.821	0.963
IFIT5	MX1	9031.ENSGALP00000010297	9031.ENSGALP00000025952	0	0	0	0	0.918	0	0	0.763	0.979
IFIT5	OASL	9031.ENSGALP00000010297	9031.ENSGALP00000022266	0	0	0	0	0.912	0.203	0	0.827	0.986
IGJ	PIGR	9031.ENSGALP00000018817	9031.ENSGALP00000001351	0	0	0	0	0.084	0.638	0	0.99	0.996
IGJ	PTPRC	9031.ENSGALP00000018817	9031.ENSGALP00000003423	0	0	0	0	0.577	0	0	0.116	0.61
IGJ	MPEG1	9031.ENSGALP00000018817	9031.ENSGALP00000042922	0	0	0	0	0.491	0	0	0	0.491
INCENP	KIF9	9031.ENSGALP00000012175	9031.ENSGALP00000008837	0	0	0	0	0.078	0.065	0.176	0.318	0.451
INCENP	KIFC1	9031.ENSGALP00000012175	9031.ENSGALP00000041261	0	0	0	0	0.336	0.065	0.176	0.621	0.78
IQUB	RSPH1	9031.ENSGALP00000014324	9031.ENSGALP00000026019	0	0	0	0	0.147	0.297	0	0.118	0.425
IRF6	NR3C1	9031.ENSGALP00000039479	9031.ENSGALP00000011948	0	0	0	0	0	0.066	0.652	0.112	0.686
IRF6	MX1	9031.ENSGALP00000039479	9031.ENSGALP00000025952	0	0	0	0	0.065	0	0	0.466	0.479
IRF6	IRF7	9031.ENSGALP00000039479	9031.ENSGALP00000038233	0	0	0	0.691	0.058	0	0.652	0.529	0.712
IRF7	TRAFD1	9031.ENSGALP00000038233	9031.ENSGALP00000007653	0	0	0	0	0.22	0	0	0.381	0.497
IRF7	RNF213	9031.ENSGALP00000038233	9031.ENSGALP00000011305	0	0	0	0	0.331	0	0	0.254	0.479
IRF7	ISG12-2	9031.ENSGALP00000038233	9031.ENSGALP00000022057	0	0	0	0	0.465	0	0	0.453	0.694
IRF7	OASL	9031.ENSGALP00000038233	9031.ENSGALP00000022266	0	0	0	0	0.814	0	0	0.768	0.955
IRF7	MX1	9031.ENSGALP00000038233	9031.ENSGALP00000025952	0	0	0	0	0.598	0	0	0.836	0.931
IRF7	JUN	9031.ENSGALP00000038233	9031.ENSGALP00000037247	0	0	0	0	0.067	0	0.652	0.624	0.867
IRF7	TMED7	9031.ENSGALP00000038233	9031.ENSGALP00000041195	0	0	0	0	0	0	0.6	0.052	0.604
ISG12-2	MX1	9031.ENSGALP00000022057	9031.ENSGALP00000025952	0	0	0	0	0.884	0	0	0.614	0.953
ISG12-2	OASL	9031.ENSGALP00000022057	9031.ENSGALP00000022266	0	0	0	0	0.999	0	0	0.823	0.999
JAG1	LGR5	9031.ENSGALP00000014662	9031.ENSGALP00000016507	0	0	0	0	0.078	0.08	0	0.459	0.501
JAG1	JUN	9031.ENSGALP00000014662	9031.ENSGALP00000037247	0	0	0	0	0.067	0	0.382	0.303	0.563
JUN	TBL1XR1	9031.ENSGALP00000037247	9031.ENSGALP00000000703	0	0	0	0	0	0.207	0	0.275	0.4
JUN	NR3C1	9031.ENSGALP00000037247	9031.ENSGALP00000011948	0	0	0	0	0	0.259	0.652	0.753	0.93
JUN	MDK	9031.ENSGALP00000037247	9031.ENSGALP00000013607	0	0	0	0	0	0	0	0.528	0.528
JUN	MAPK12	9031.ENSGALP00000037247	9031.ENSGALP00000014011	0	0	0	0	0	0.37	0.869	0.334	0.94
JUN	PITX2	9031.ENSGALP00000037247	9031.ENSGALP00000042989	0	0	0	0	0	0	0	0.411	0.411
KCNJ15	KCNN2	9031.ENSGALP00000025821	9031.ENSGALP00000003995	0	0	0	0	0	0	0	0.468	0.468
KCNJ15	SLC39A8	9031.ENSGALP00000025821	9031.ENSGALP00000020070	0	0	0	0	0	0	0	0.403	0.403
KDELR2	SDF2L1	9031.ENSGALP00000011467	9031.ENSGALP00000002182	0	0	0	0	0.059	0	0	0.565	0.573
KDELR2	SDC4	9031.ENSGALP00000011467	9031.ENSGALP00000006255	0	0	0	0	0.048	0	0	0.492	0.496
KDELR2	SERPINI1	9031.ENSGALP00000011467	9031.ENSGALP00000015400	0	0	0	0	0	0	0	0.427	0.426
KDELR2	TMED7	9031.ENSGALP00000011467	9031.ENSGALP00000041195	0	0	0	0	0.093	0	0.6	0.216	0.69
KDELR2	LRIG3	9031.ENSGALP00000011467	9031.ENSGALP00000015856	0	0	0	0	0.047	0	0	0.766	0.767
KIDINS220	PTPRG	9031.ENSGALP00000026414	9031.ENSGALP00000011605	0	0	0	0	0	0.067	0	0.5	0.513
KIFC1	ZNF692	9031.ENSGALP00000041261	9031.ENSGALP00000030879	0	0	0	0	0	0.068	0.121	0.477	0.534
KIFC1	TUBB6	9031.ENSGALP00000041261	9031.ENSGALP00000042665	0	0	0	0	0.055	0.3	0	0.2	0.424
LAPTM4A	LOC422249	9031.ENSGALP00000026537	9031.ENSGALP00000010473	0	0	0	0	0.118	0	0	0.431	0.477
LEPREL4	TMEM38B	9031.ENSGALP00000041385	9031.ENSGALP00000041099	0	0	0	0	0	0	0	0.524	0.524
LGR5	VIL1	9031.ENSGALP00000016507	9031.ENSGALP00000037398	0	0	0	0	0	0.042	0	0.411	0.411
LGR5	SMOC2	9031.ENSGALP00000016507	9031.ENSGALP00000018247	0	0	0	0	0.047	0	0	0.425	0.429
LLGL2	SERPINI1	9031.ENSGALP00000013059	9031.ENSGALP00000015400	0	0	0	0	0	0.044	0	0.401	0.402
LLGL2	PARD3B	9031.ENSGALP00000013059	9031.ENSGALP00000021888	0	0	0	0	0.048	0.262	0	0.473	0.597
LOC422249	SLC35B1	9031.ENSGALP00000010473	9031.ENSGALP00000016142	0	0	0	0	0.059	0.041	0	0.409	0.42
LPAR4	SCIN	9031.ENSGALP00000006553	9031.ENSGALP00000017495	0	0	0	0	0	0	0	0.487	0.487
LRIG3	SDC4	9031.ENSGALP00000015856	9031.ENSGALP00000006255	0	0	0	0	0.058	0	0	0.555	0.562
LRIG3	PTPRK	9031.ENSGALP00000015856	9031.ENSGALP00000023810	0	0	0	0	0.059	0.202	0	0.351	0.47
LRP12	RELN	9031.ENSGALP00000025859	9031.ENSGALP00000013329	0	0	0	0	0	0.215	0.345	0	0.463
LUM	VCAN	9031.ENSGALP00000018370	9031.ENSGALP00000025144	0	0	0	0	0.058	0.06	0.136	0.728	0.764
LY86	PTPRC	9031.ENSGALP00000020856	9031.ENSGALP00000003423	0	0	0	0	0.444	0	0	0.05	0.449
LY86	MPEG1	9031.ENSGALP00000020856	9031.ENSGALP00000042922	0	0	0	0	0.543	0	0	0.102	0.572
MAL2	PIGR	9031.ENSGALP00000030175	9031.ENSGALP00000001351	0	0	0	0	0.058	0	0	0.49	0.499
MAL2	NPTX2	9031.ENSGALP00000030175	9031.ENSGALP00000005631	0	0	0	0	0	0	0	0.485	0.485
MAL2	OCLN	9031.ENSGALP00000030175	9031.ENSGALP00000041881	0	0	0	0	0.059	0	0	0.425	0.436
MAN1A1	MAN2A2	9031.ENSGALP00000023961	9031.ENSGALP00000013553	0	0	0	0	0.058	0	0	0.412	0.422
MAPK12	PKN2	9031.ENSGALP00000014011	9031.ENSGALP00000010073	0	0	0	0.599	0.059	0.291	0.248	0.215	0.494
MAPK12	PTPRG	9031.ENSGALP00000014011	9031.ENSGALP00000011605	0	0	0	0	0.058	0.371	0.252	0.318	0.657
MAPK12	NR3C1	9031.ENSGALP00000014011	9031.ENSGALP00000011948	0	0	0	0	0	0.136	0.374	0.16	0.506
MAPK12	MST1R	9031.ENSGALP00000014011	9031.ENSGALP00000035505	0	0	0	0.586	0.059	0.136	0.42	0.134	0.507
MCAM	PTPRC	9031.ENSGALP00000010929	9031.ENSGALP00000003423	0	0	0	0	0	0	0	0.735	0.735
MDK	SDC4	9031.ENSGALP00000013607	9031.ENSGALP00000006255	0	0	0	0	0	0.067	0.568	0.116	0.612
MDK	PTPRG	9031.ENSGALP00000013607	9031.ENSGALP00000011605	0	0	0	0	0.057	0.094	0	0.472	0.509
MDK	VCAN	9031.ENSGALP00000013607	9031.ENSGALP00000025144	0	0	0	0	0.047	0.043	0	0.528	0.531
MDK	SDC1	9031.ENSGALP00000013607	9031.ENSGALP00000026538	0	0	0	0	0.059	0.107	0.337	0.531	0.703
MOSPD2	MPZL2	9031.ENSGALP00000026692	9031.ENSGALP00000011976	0	0	0	0	0	0	0	0.734	0.734
MPEG1	PTPRC	9031.ENSGALP00000042922	9031.ENSGALP00000003423	0	0	0	0	0.801	0	0	0.056	0.804
MPEG1	TAGAP	9031.ENSGALP00000042922	9031.ENSGALP00000022298	0	0	0	0	0.485	0	0	0	0.485
MPP4	SDC1	9031.ENSGALP00000013664	9031.ENSGALP00000026538	0	0	0	0	0	0.062	0.452	0.099	0.496
MST1R	SEMA3G	9031.ENSGALP00000035505	9031.ENSGALP00000007115	0	0	0	0	0	0.255	0.186	0.104	0.409
MST1R	PTPRG	9031.ENSGALP00000035505	9031.ENSGALP00000011605	0	0	0	0	0.059	0.202	0.451	0.05	0.555
MST1R	PTK7	9031.ENSGALP00000035505	9031.ENSGALP00000014004	0	0	0	0.593	0.059	0.588	0.174	0.455	0.713
MST1R	RASGRP3	9031.ENSGALP00000035505	9031.ENSGALP00000016973	0	0	0	0	0.059	0.179	0.384	0.071	0.498
MST1R	SDC1	9031.ENSGALP00000035505	9031.ENSGALP00000026538	0	0	0	0	0.059	0	0.551	0.101	0.586
MST1R	RASL11A	9031.ENSGALP00000035505	9031.ENSGALP00000027570	0	0	0	0	0	0.258	0.354	0.052	0.505
MST1R	RAP2B	9031.ENSGALP00000035505	9031.ENSGALP00000034226	0	0	0	0	0	0.258	0.354	0.052	0.505
MST1R	SEMA3F	9031.ENSGALP00000035505	9031.ENSGALP00000034996	0	0	0	0	0.059	0.255	0.186	0.104	0.42
MST1R	TUBB6	9031.ENSGALP00000035505	9031.ENSGALP00000042665	0	0	0	0	0.058	0.066	0	0.486	0.508
MX1	PTPRC	9031.ENSGALP00000025952	9031.ENSGALP00000003423	0	0	0	0	0.174	0.051	0	0.43	0.514
MX1	SDC4	9031.ENSGALP00000025952	9031.ENSGALP00000006255	0	0	0	0	0.067	0	0.443	0.117	0.501
MX1	NME1	9031.ENSGALP00000025952	9031.ENSGALP00000011811	0	0	0	0	0	0.238	0.354	0.159	0.549
MX1	OASL	9031.ENSGALP00000025952	9031.ENSGALP00000022266	0	0	0	0	0.999	0.14	0	0.828	0.999
MX1	NME5	9031.ENSGALP00000025952	9031.ENSGALP00000022919	0	0	0	0	0	0.238	0.354	0.159	0.549
MYL9	PDLIM7	9031.ENSGALP00000041913	9031.ENSGALP00000042621	0	0	0	0	0.179	0.154	0	0.333	0.496
NCKIPSD	PIK3IP1	9031.ENSGALP00000009151	9031.ENSGALP00000011236	0	0	0	0	0	0	0	0.484	0.483
ND6	NDUFS5	9031.ENSGALP00000034624	9031.ENSGALP00000005729	0	0	0	0	0	0.988	0.6	0.15	0.995
NME1	PHGDH	9031.ENSGALP00000011811	9031.ENSGALP00000004720	0	0	0	0	0.058	0.587	0	0	0.594
NME5	RSPH1	9031.ENSGALP00000022919	9031.ENSGALP00000026019	0	0	0	0	0.059	0	0	0.454	0.464
NME5	RP2	9031.ENSGALP00000022919	9031.ENSGALP00000026942	0	0	0	0	0	0	0	0.634	0.634
OASL	TRAFD1	9031.ENSGALP00000022266	9031.ENSGALP00000007653	0	0	0	0	0.14	0	0	0.426	0.485
ORM1	PIGR	9031.ENSGALP00000008163	9031.ENSGALP00000001351	0	0	0	0	0.474	0	0	0.081	0.496
ORM1	THBS1	9031.ENSGALP00000008163	9031.ENSGALP00000015662	0	0	0	0	0	0	0.5	0	0.499
ORM1	TF	9031.ENSGALP00000008163	9031.ENSGALP00000010405	0	0	0	0	0.167	0	0.3	0.563	0.722
PACRG	WDR90	9031.ENSGALP00000018830	9031.ENSGALP00000042007	0	0	0	0	0.079	0	0	0.516	0.535
PDLIM7	VCAN	9031.ENSGALP00000042621	9031.ENSGALP00000025144	0	0	0	0	0	0	0	0.41	0.41
PDLIM7	TMEM38B	9031.ENSGALP00000042621	9031.ENSGALP00000041099	0	0	0	0	0.614	0	0	0	0.614
PIK3IP1	RICTOR	9031.ENSGALP00000011236	9031.ENSGALP00000005978	0	0	0	0	0	0	0	0.429	0.429
PKN2	SRPR	9031.ENSGALP00000010073	9031.ENSGALP00000001577	0	0	0	0	0	0	0	0.471	0.471
PKN2	RICTOR	9031.ENSGALP00000010073	9031.ENSGALP00000005978	0	0	0	0	0.132	0.068	0	0.329	0.41
PTK7	SDC4	9031.ENSGALP00000014004	9031.ENSGALP00000006255	0	0	0	0	0	0	0	0.638	0.638
PTK7	RASGRP3	9031.ENSGALP00000014004	9031.ENSGALP00000016973	0	0	0	0	0.058	0.143	0.277	0.114	0.413
PTN	SDC4	9031.ENSGALP00000043473	9031.ENSGALP00000006255	0	0	0	0	0	0.051	0.386	0.178	0.479
PTN	PTPRG	9031.ENSGALP00000043473	9031.ENSGALP00000011605	0	0	0	0	0.059	0.293	0	0.487	0.628
PTN	SDC1	9031.ENSGALP00000043473	9031.ENSGALP00000026538	0	0	0	0	0.059	0.107	0.337	0.8	0.873
PTPRC	PTPRG	9031.ENSGALP00000003423	9031.ENSGALP00000011605	0	0	0	0.658	0.058	0.262	0	0.619	0.424
PTPRC	TAGAP	9031.ENSGALP00000003423	9031.ENSGALP00000022298	0	0	0	0	0.526	0	0	0	0.526
PTPRC	SDC1	9031.ENSGALP00000003423	9031.ENSGALP00000026538	0	0	0	0	0	0	0.164	0.733	0.767
PTPRG	PTPRK	9031.ENSGALP00000011605	9031.ENSGALP00000023810	0	0	0	0.667	0.059	0.262	0	0.731	0.449
RELN	SORL1	9031.ENSGALP00000013329	9031.ENSGALP00000010625	0	0	0	0	0.082	0.215	0.345	0.208	0.576
RELN	SMOC2	9031.ENSGALP00000013329	9031.ENSGALP00000018247	0	0	0	0	0	0	0	0.526	0.526
RSPH1	SNTN	9031.ENSGALP00000026019	9031.ENSGALP00000011789	0	0	0	0	0.056	0	0	0.508	0.515
SAR1B	SEC16B	9031.ENSGALP00000040832	9031.ENSGALP00000007034	0	0	0	0	0	0.367	0	0.478	0.655
SDC1	SDC4	9031.ENSGALP00000026538	9031.ENSGALP00000006255	0	0	0	0.716	0.059	0.146	0.909	0.819	0.939
SDC1	TNC	9031.ENSGALP00000026538	9031.ENSGALP00000011509	0	0	0	0	0.059	0	0.8	0.211	0.838
SDC1	THBS1	9031.ENSGALP00000026538	9031.ENSGALP00000015662	0	0	0	0	0.059	0	0.8	0.767	0.952
SDC1	VCAN	9031.ENSGALP00000026538	9031.ENSGALP00000025144	0	0	0	0	0	0	0.921	0.433	0.953
SDC4	WIF1	9031.ENSGALP00000006255	9031.ENSGALP00000016025	0	0	0	0	0	0	0.43	0.051	0.435
SDC4	TNC	9031.ENSGALP00000006255	9031.ENSGALP00000011509	0	0	0	0	0.058	0	0.909	0.215	0.927
SDC4	VCAN	9031.ENSGALP00000006255	9031.ENSGALP00000025144	0	0	0	0	0	0	0.9	0.408	0.938
SDC4	THBS1	9031.ENSGALP00000006255	9031.ENSGALP00000015662	0	0	0	0	0.059	0	0.909	0.777	0.979
SDF2L1	SRPRB	9031.ENSGALP00000002182	9031.ENSGALP00000010404	0	0	0	0	0.059	0	0	0.423	0.433
SEC16B	TMEM18	9031.ENSGALP00000007034	9031.ENSGALP00000043187	0	0	0	0	0	0	0	0.734	0.734
SLC11A1	SLC39A8	9031.ENSGALP00000018625	9031.ENSGALP00000020070	0.089	0	0	0	0.057	0	0	0.456	0.491
SLC35B1	SRPRB	9031.ENSGALP00000016142	9031.ENSGALP00000010404	0	0	0	0	0.616	0	0	0	0.616
SLC9A8	SMOC2	9031.ENSGALP00000013041	9031.ENSGALP00000018247	0	0	0	0	0	0	0	0.424	0.424
SPPL2A	TSPAN13	9031.ENSGALP00000009230	9031.ENSGALP00000042370	0	0	0	0	0.047	0	0	0.728	0.73
SRPR	SRPRB	9031.ENSGALP00000001577	9031.ENSGALP00000010404	0	0	0	0	0.147	0.954	0	0.756	0.989
THBS1	VCAN	9031.ENSGALP00000015662	9031.ENSGALP00000025144	0	0	0	0	0.059	0	0	0.808	0.812
TMEM41B	TSPAN13	9031.ENSGALP00000009322	9031.ENSGALP00000042370	0	0	0	0	0	0	0	0.434	0.434
TNC	VCAN	9031.ENSGALP00000011509	9031.ENSGALP00000025144	0	0	0	0	0.074	0.253	0	0.327	0.493
TRAFD1	ZRANB1	9031.ENSGALP00000007653	9031.ENSGALP00000037851	0	0	0	0	0	0	0	0.612	0.612
TSPAN13	TSPAN15	9031.ENSGALP00000042370	9031.ENSGALP00000006760	0	0	0	0	0.068	0	0	0.825	0.83
TSPAN13	TXNDC12	9031.ENSGALP00000042370	9031.ENSGALP00000017179	0	0	0	0	0	0	0	0.765	0.765
